# Supplementary material for: Impaired signaling pathways on Berardinelli–Seip congenital lipodystrophy macrophages during Leishmania infantum infection
Source: Sci Rep. 2024 May 16;14:11236. doi: 10.1038/s41598-024-61663-6 (PMC11099049; doi:10.1038/s41598-024-61663-6)
Supplement: Supplementary file 2 — Supplementary Table S1. [file 41598_2024_61663_MOESM2_ESM.xlsx]

## Sheet: Serology and qPCR
Participant ID	Group	SLA ABS mean	qPCR PPIA mean	qPCR MAG mean
1	AGPAT2mut	0.2175	27.445	Undetectable
2	AGPAT2mut	0.2985	27.555	Undetectable
3	AGPAT2mut	0.247	28.03	Undetectable
4	BSCL2mut	0.2495	28.01	Undetectable
5	BSCL2mut	0.179	27.64	Undetectable
6	BSCL2mut	0.3225	27.16	Undetectable
7	WT	0.3615	27.695	Undetectable
8	WT	0.294	27.165	Undetectable
9	WT	0.4335	27.365	Undetectable
10	WT	0.3185	28.565	Undetectable
Cutoff value for SLA (Soluble Leishmania antigen) was 0,375.
