# Supplementary material for: Impaired signaling pathways on Berardinelli–Seip congenital lipodystrophy macrophages during Leishmania infantum infection
Source: Sci Rep. 2024 May 16;14:11236. doi: 10.1038/s41598-024-61663-6 (PMC11099049; doi:10.1038/s41598-024-61663-6)
Supplement: Supplementary file 3 — Supplementary Table S2. [file 41598_2024_61663_MOESM3_ESM.xlsx]

## Sheet: INF AGPAT2mut
Comparison: infected AGPAT2mut vs. infected WT
gene	log2FoldChange	padj
OR2I1P	-18.5381	1.09446e-06
LYVE1	-13.828	0.0323815
GZMH	-9.44085	9.14354e-05
IL18RAP	-9.05907	0.000722961
GNLY	-8.1814	1.38017e-05
CTLA4	-7.83966	0.00141882
FASLG	-7.79671	0.00019231
KLRC1	-7.47741	0.0335055
MUCL1	-7.41435	0.0481882
IGHV1OR15-1	-7.36912	0.0195813
AC135068.8	-7.31679	0.0214606
WDR86	-7.30972	0.0081214
TMPRSS3	-7.20684	0.00583579
IL2RA	-7.17246	2.00918e-05
GZMA	-7.03443	2.24043e-05
JAKMIP1	-6.97818	0.00947576
THEMIS	-6.91663	0.00114821
CLC	-6.91262	0.0049049
TRGV9	-6.88177	0.00723372
ANKRD22	-6.72987	0.00147092
CD40LG	-6.70548	0.000432431
CX3CR1	-6.62973	0.00469496
CD3D	-6.60097	0.000348593
TRBV12-4	-6.56588	0.00744277
TRBV20-1	-6.53038	0.0385171
LAG3	-6.50462	0.000964129
TRAV12-3	-6.472	0.0322417
FAM153A	-6.4087	0.0259611
FGFBP2	-6.3668	0.0170575
S1PR5	-6.36451	0.00258084
CCL19	-6.29536	0.0438308
MZB1	-6.25892	0.0049049
TMIGD2	-6.24305	0.0104444
ICOS	-6.22512	0.00480074
TNS4	-6.21446	0.0309825
RETN	-6.17919	0.00958634
TRDC	-6.16387	0.00322248
GZMB	-6.15974	0.000445733
IL2RB	-6.15106	0.000223378
GGT5	-6.07084	0.0433791
FBLN7	-6.05361	0.010017
MFSD6L	-6.05084	0.00464557
LCK	-6.05014	3.24688e-05
TTC22	-6.02206	0.00673456
CCL8	-5.94668	0.0049049
WNT10A	-5.86815	0.0183341
XCL2	-5.84925	0.03161
PRF1	-5.83827	5.2206e-05
LOXL1	-5.81849	0.00647732
LAD1	-5.81629	0.0247476
LAX1	-5.81443	0.00425713
GRAP2	-5.75094	0.00320995
CD7	-5.73353	0.00218936
WNT5A	-5.66148	0.00426574
TSHZ2	-5.65257	0.0266552
CD38	-5.61331	0.000455274
ZNF831	-5.60602	0.000249247
IDO1	-5.5717	0.00314964
NDP	-5.52132	0.0409213
CD3E	-5.5199	0.000172624
KIT	-5.50518	0.0449449
CXCL9	-5.45173	0.00563909
PRUNE2	-5.4185	1.50114e-09
AL513497.1	-5.37428	0.0318321
ADAM19	-5.32327	0.000555255
HLA-DMB	-5.25998	0.00458597
CD2	-5.23177	0.000899083
SH2D2A	-5.21246	0.00114821
SIRPG	-5.20449	0.00643476
GBP5	-5.18069	9.26962e-05
TRBV6-1	-5.17802	0.0442292
XCL1	-5.10608	0.0346972
CD8B	-5.10233	0.00129654
TAS1R3	-5.04275	0.0276781
BCL11B	-5.02974	0.00114821
ZAP70	-5.0255	0.00184008
GZMM	-4.97404	0.0110729
ITM2A	-4.97319	0.00148054
NKG7	-4.9731	9.57427e-06
DLG3	-4.92999	0.01504
TRBC2	-4.91745	0.0049049
SDR42E2	-4.90875	0.037222
TRBC1	-4.8917	0.00282111
UBASH3A	-4.87138	0.0141477
HAPLN3	-4.8453	9.14354e-05
CCL5	-4.8304	0.00406128
P2RY10	-4.82154	0.00313039
RNF175	-4.8139	0.00190156
PID1	-4.75883	0.0075188
SLFN12L	-4.74507	0.00129654
GBP4	-4.73396	0.000980468
SPINK1	-4.72036	0.0468619
TNFRSF25	-4.69776	0.0316018
C1orf61	-4.69712	0.0208474
CD8A	-4.6892	1.2489e-05
CD3G	-4.64332	0.00198743
AIM2	-4.64153	0.0214606
CLIC5	-4.6338	0.00563909
CD69	-4.5986	0.00141882
CXCL8	-4.5967	0.00744164
HLA-DOA	-4.5925	0.00744164
ERBB3	-4.53229	0.0442013
CD96	-4.51686	0.00421954
IKZF3	-4.50708	0.000103602
CCR2	-4.46262	0.00469496
TIGIT	-4.42568	0.00718648
TRAT1	-4.4176	0.0214606
FLG	-4.38875	0.00813502
FAM95C	-4.38664	0.0284246
DEFB107B	-4.38355	0.00358797
TESPA1	-4.35776	0.00563909
CFH	-4.35639	0.0270913
GATA3	-4.34105	0.00236857
SPOCK2	-4.29829	0.00359688
TNFAIP6	-4.25406	0.00114821
APOL4	-4.24798	0.0141508
EBI3	-4.20899	0.00100925
ADAMTS14	-4.18746	0.00129654
EOMES	-4.18699	0.00373438
F5	-4.183	0.00931469
G0S2	-4.17509	0.00502897
FCGR2B	-4.11695	0.00769953
GSTM2	-4.10981	0.00591603
FCGR2C	-4.07764	0.00255895
SERPING1	-4.07763	3.33704e-07
IRF4	-4.0687	0.00114821
INHBA	-4.05829	0.0317113
IGHA1	-4.05677	0.000957577
NCALD	-4.05465	0.0160693
IL1B	-4.05427	0.0392519
SECTM1	-4.04545	0.000293076
CXCR3	-4.03076	0.00232867
APOL3	-4.02268	0.00202926
RORC	-4.00086	0.017441
THEM5	-3.98155	0.00406128
C1QA	-3.93823	0.014317
P2RY6	-3.92947	0.00218936
ITGB7	-3.92522	0.00165022
PDE4B	-3.8931	0.0107723
IL12RB2	-3.88633	0.0184534
APOBEC3A	-3.87133	0.000850328
IGLC2	-3.85997	0.00498225
SCART1	-3.79479	0.0108809
FAM46C	-3.77521	0.00502897
IFI27	-3.76869	0.00373438
INPP4B	-3.7487	0.0121247
IGHG1	-3.71157	0.00019231
SAMD3	-3.711	0.0322988
GP1BA	-3.70992	0.0114701
TNFSF10	-3.69867	1.38017e-05
COL1A1	-3.66264	0.00673456
HLA-F	-3.65348	2.59333e-10
UNC13A	-3.63825	0.0128828
IL15RA	-3.63741	0.000169847
NLRC3	-3.61828	0.00450676
ETS1	-3.60123	0.00583232
RARRES3	-3.59276	0.000123797
ST8SIA1	-3.59272	0.0477598
SLC38A5	-3.58223	0.0163586
CTSW	-3.57482	0.00202926
IL18R1	-3.5642	0.0196772
VAMP5	-3.55239	3.57165e-09
MYO1G	-3.54321	2.39965e-05
FOXP3	-3.5143	0.0175814
CD200R1	-3.50558	0.0200032
GPBAR1	-3.48872	4.28121e-06
WDR54	-3.48438	0.0108809
CCR6	-3.45223	0.0108809
KLRB1	-3.44313	0.0049049
CD247	-3.43731	0.00425713
SERPINA1	-3.41657	0.00840281
SCML4	-3.41441	0.0200032
EGR1	-3.40639	0.00187409
DSP	-3.39853	0.00210817
ZBP1	-3.3985	0.00436483
C1QB	-3.37541	0.0276781
SLA2	-3.35762	0.0121247
IL15	-3.35164	0.00100925
GIMAP7	-3.32079	0.00313039
GLDN	-3.31349	0.0491492
NOD2	-3.31063	0.025104
CRISPLD2	-3.29871	0.00215175
ADGRG5	-3.28559	0.0457567
TRAC	-3.26482	0.0049049
NCF1	-3.26396	9.14354e-05
CAMK4	-3.22434	0.014317
FCN1	-3.21135	0.0265077
DUSP4	-3.20944	0.0409213
PRKCQ	-3.20841	0.0113443
CIITA	-3.20384	0.00147092
KLHDC7B	-3.19493	0.00322213
PLEKHN1	-3.18633	0.00636064
SLAMF1	-3.17319	0.012122
TRIB2	-3.16134	0.00159089
C1R	-3.14834	0.00258823
C1S	-3.13142	0.0316041
RHOH	-3.1031	0.0170575
BTBD11	-3.09817	0.0041809
ETV7	-3.08658	0.0284246
PPP1R16B	-3.08173	0.0082598
PTGS2	-3.06813	0.0361904
BATF2	-3.05372	0.00114821
GPR174	-3.04818	0.0139007
IGHG2	-3.03129	0.00331384
JAK3	-3.00893	0.00255447
TNFRSF4	-3.00659	0.00821821
IL32	-3.00451	0.00125693
IL27	-2.99693	0.0147692
KIAA1324	-2.99456	0.0477598
GIMAP8	-2.94798	0.00422052
MAP4K1	-2.94035	0.00469496
HOXB2	-2.92944	0.0240335
RASGRF2	-2.89058	0.00742211
RNF157	-2.84652	0.0152963
CARMIL2	-2.8259	0.0199057
TNFRSF18	-2.81336	0.0367057
GBP1	-2.78648	0.00736451
C1QC	-2.78611	0.0480385
IGHD	-2.77965	0.0478614
IGKC	-2.77853	0.00547155
SCG3	-2.76959	0.0160693
SEMA4D	-2.76835	0.000258514
ASPHD2	-2.75521	0.00274222
ISG20	-2.73635	0.0400747
SGCD	-2.73405	0.0302759
CTAGE6	-2.71568	0.00255895
CD5	-2.70187	0.0249446
ASGR2	-2.67596	0.0355068
KCNA3	-2.66986	0.0141726
DMTN	-2.66019	0.0458872
ESRRB	-2.63694	0.0433791
MAP3K7CL	-2.62138	0.000455274
ATP8B2	-2.58619	0.00114821
FAM124A	-2.56137	0.00177075
ASCL2	-2.551	0.0267793
GCH1	-2.54893	0.0121247
MARCKSL1	-2.54717	0.00563909
STAT1	-2.5309	0.000348593
LGALS3BP	-2.50742	1.66864e-07
JHDM1D-AS1	-2.47806	0.00563909
IL4I1	-2.46095	0.0235439
CD14	-2.46033	0.0413382
CXCL13	-2.43875	0.038821
CD74	-2.43446	0.00821821
PMEPA1	-2.41222	0.0108809
IGFBP4	-2.37643	0.0284246
HTR7	-2.36558	0.0396861
FZD2	-2.34186	0.0367057
CCDC170	-2.33902	0.0191609
FAM20A	-2.33448	4.48764e-09
SETBP1	-2.30042	0.00680873
C21orf91	-2.29767	0.0309825
PLEKHG3	-2.28473	0.0367172
EPSTI1	-2.27144	0.00742211
AQP3	-2.25076	0.00588541
NHS	-2.22184	0.0442013
FOS	-2.2216	0.00356205
P2RY8	-2.20526	0.0267793
HSPA6	-2.19454	0.017441
HSD11B1	-2.18983	0.0158766
TLR2	-2.18012	0.00643476
GIMAP6	-2.16533	0.00258823
ANXA6	-2.11607	0.0160693
WWC3	-2.11496	0.0374606
NID1	-2.08546	0.0245752
EPOP	-2.08432	0.0296501
PIPOX	-2.07182	0.0243597
BTG1	-2.05796	0.0056362
SH3PXD2B	-2.04682	0.0309883
CARMIL3	-2.00579	0.0232716
GBP2	-2.00319	0.00404847
APOL1	-2.00308	0.0083938
GIMAP4	-1.97419	0.00320995
CTAGE8	-1.96751	0.0309883
PSTPIP2	-1.96571	0.00100925
SIGLEC10	-1.93306	0.000347258
CLEC12A	-1.92831	0.00863579
FCGR3A	-1.92486	0.0083938
GPR132	-1.91564	0.0367624
TMEM229B	-1.89623	0.0124341
AC116366.3	-1.88591	0.00426574
CD244	-1.87323	0.0308131
CAVIN1	-1.81897	0.0413953
SLCO5A1	-1.79123	0.00563909
BTN3A3	-1.75539	9.09442e-07
LYZ	-1.75263	0.00183985
HFM1	-1.752	0.0088721
GLT1D1	-1.7476	0.00187409
CSF2RA	-1.741	0.0188916
NLRP1	-1.73513	0.00680873
ICAM1	-1.69079	0.0306953
ZSWIM4	-1.68504	0.0401188
DENND3	-1.6841	1.03128e-07
QPCT	-1.66709	2.39965e-05
SCARF1	-1.66626	0.0141726
PDCD1LG2	-1.65341	0.00643476
MX1	-1.62545	0.0460827
SCUBE3	-1.61458	0.0385171
LILRB1	-1.60356	0.0367057
FCGR2A	-1.58957	0.0243597
FP565260.6	-1.58189	0.0309825
APOL6	-1.56163	0.0284246
SEMA4A	-1.5532	0.0310987
TLR8	-1.51631	0.0235439
SLC22A4	-1.51429	0.00404847
BCL2L11	-1.51266	0.0376526
PSME2	-1.48475	0.00325606
FANK1	-1.48276	0.0422546
NRSN2	-1.46421	0.0302759
CHI3L1	-1.37195	0.00116686
FKBP5	-1.36384	0.0210627
HIVEP2	-1.36262	0.0449449
AOAH	-1.36198	0.00941276
RNF213	-1.34603	0.0399767
RPS9	-1.31227	0.000372104
IRF7	-1.30289	0.0366924
RGS3	-1.28584	0.00588541
IFI35	-1.2752	0.0210627
CISH	-1.26877	0.037222
MAML3	-1.25861	0.0152967
FRAT1	-1.2506	0.0490411
ARL4C	-1.24616	0.0321915
PHF21A	-1.23371	0.00794871
INTS6L	-1.22967	0.0312022
NR3C2	-1.2288	0.0417069
SIPA1L1	-1.22319	0.0163732
TYMP	-1.19954	0.0106281
CLEC7A	-1.1431	0.0152129
TRANK1	-1.14195	0.00464557
PTAFR	-1.13567	0.0398042
NLRC5	-1.11899	0.0077542
IFNGR2	-1.09759	0.00274222
SBNO2	-1.05645	0.0183341
SLC11A1	-1.03997	0.00073898
BTN3A1	-1.03039	0.000750802
TAPBPL	-1.02372	0.0170575
CLMN	-1.01303	0.0383806
LAP3	-1.00633	0.0391016
FAM135A	-1.00552	0.0229097
SLC2A8	1.06795	0.0361961
ATP6V0E2	1.07233	0.0083938
STX2	1.08783	9.42756e-05
FAM69A	1.10376	0.0141726
NSMCE1	1.11322	0.0147283
ALDH1B1	1.11475	0.0214606
GNG12	1.14171	0.0431506
HACD1	1.16148	0.0302759
NUDT2	1.22661	9.07179e-05
HIST1H2BN	1.28921	0.0316018
HIST1H3E	1.34069	0.00677775
FAM84B	1.37121	0.0088071
ABLIM3	1.4157	0.0214606
CEP70	1.57441	0.0309825
LGR4	1.58342	0.00704718
OSBP2	1.63529	0.00197725
PLXNA2	1.68161	0.0335725
KANK3	1.8214	0.0041047
PRSS23	1.85256	1.38017e-05
FHL2	1.8941	0.00187409
PTPRF	1.90148	0.0151803
TAPT1	1.90764	1.5603e-09
MICA	2.08439	0.00159089
AKR1C3	2.12591	0.00450676
NPAS2	2.16958	0.00544735
TMPRSS5	2.18165	0.0138805
FAM167A	2.18656	0.037222
ISM1	2.32405	0.0353438
SORCS2	2.33526	0.00469496
RASGRF1	2.44272	0.0121247
MELTF	2.45339	0.00344052
GSTO2	2.48313	0.00636865
ERBB4	2.81389	0.0229838
HTR2A	2.82809	0.0166444
FNDC5	2.84465	0.00114821
HRH4	2.87631	0.0121247
KLHL32	2.88525	0.00985011
RAB6B	2.9463	0.0117797
SALL4	2.96104	0.0477128
DNASE1L3	3.01235	0.0178669
FABP6	3.02116	0.00218936
GPR176	3.07692	5.80855e-05
SCN10A	3.14215	0.0154759
PYGO1	3.27752	0.0112425
TRPM8	3.29215	0.0374606
SLIT3	3.35535	0.0107456
WDR72	3.38591	0.00810376
ZFAT	3.41984	6.20646e-91
FMO1	3.6211	0.00332662
COL4A1	3.67813	0.0247476
WFIKKN2	3.77087	0.033387
TPSAB1	3.90204	0.0284246
CADM2	4.44215	0.0309883
SLC15A1	4.50389	0.0148368
ADCY1	4.79395	0.0124341
ASB11	5.1813	0.0093839
NPY1R	6.10587	0.00810376
HMHB1	7.28458	0.0235439
GDF3	7.53949	0.020041

## Sheet: INF BSCL2mut
Comparison: infected BSCL2mut vs. infected WT
gene	log2FoldChange	padj
SERPINB7	-20.1859	2.05967e-17
IL17F	-17.4347	1.34719e-05
CD69	-9.19793	4.9675e-06
GZMH	-9.01172	0.000280839
IGLC3	-8.12405	4.82121e-05
CXCR3	-7.974	3.73416e-05
TRGC1	-7.86631	0.00116199
CCL13	-7.86098	0.000812182
GZMA	-7.83204	5.90987e-06
CTLA4	-7.66422	0.00240336
CD3D	-7.45971	0.000164416
TRAV1-2	-7.44633	0.000908727
TRAT1	-7.25321	0.00154978
GZMB	-7.06552	4.25077e-05
IGHV1OR15-1	-6.94001	0.0384402
AC135068.8	-6.88768	0.0408493
INHBA	-6.74272	3.73416e-05
TRBV6-1	-6.72538	0.0100808
KCNK15	-6.68861	0.0178943
IFNG	-6.67335	0.0322754
IL2RA	-6.55459	0.000191651
VCAM1	-6.51202	0.00623018
GNLY	-6.49156	0.000634985
EOMES	-6.43052	0.000466669
HLA-DRB1	-6.37589	0.0441863
SHISAL1	-6.31152	0.0191128
ANKRD22	-6.28235	0.003723
TRGC2	-6.26376	0.00420639
IGHA2	-6.18899	0.00178163
CD200	-6.14862	0.00867502
SLA2	-6.10217	7.86007e-05
TRBV29-1	-5.97306	0.0232273
FGFBP2	-5.93766	0.0374563
LZTS1	-5.85301	0.0223324
ACOD1	-5.84459	0.0487151
MZB1	-5.82967	0.013669
TRAV12-1	-5.80201	0.0395357
ZNF683	-5.65548	0.0406563
HLA-DRA	-5.65469	0.018125
UBASH3A	-5.64233	0.00789941
MT1M	-5.64004	0.00150898
MT1A	-5.63041	0.0411439
FBLN7	-5.62448	0.0247353
FAM95C	-5.61455	0.00638974
SIRPG	-5.60651	0.00844794
THEMIS	-5.60277	0.00638974
PRF1	-5.57008	0.000162428
ADAM19	-5.54352	0.000327188
GP1BA	-5.54117	4.25077e-05
VNN3	-5.53932	0.0320613
SH2D1B	-5.52233	0.0164437
CLC	-5.52169	0.0473701
TNFRSF4	-5.4995	1.30878e-05
IGHA1	-5.45665	7.4426e-06
IL18RAP	-5.43314	0.0414716
IL2RB	-5.4189	0.00189979
RETN	-5.36604	0.0385961
FASLG	-5.35947	0.0100808
IDO1	-5.35617	0.00570504
TMIGD2	-5.30946	0.0385961
CD96	-5.30326	0.000543867
ICOS	-5.29765	0.0238198
CD2	-5.29474	0.000788819
SCML4	-5.22969	0.00573403
IGKV3-15	-5.18364	0.018125
C1QTNF1	-5.15547	0.0445668
MYPN	-5.15357	0.00229671
CCL8	-5.10704	0.0283156
TNNT1	-5.10623	0.00248564
IKZF3	-5.08333	2.41019e-05
P2RY10	-5.07322	0.00274851
CCR6	-5.0719	0.00121358
PRUNE2	-5.06969	3.05406e-08
CD40LG	-5.06399	0.00460153
FCRL2	-5.03957	0.0413991
GRAP2	-5.03687	0.0124536
TRAV19	-5.02992	0.0417835
CD8A	-4.97222	7.4426e-06
ZAP70	-4.96866	0.00420639
CCL5	-4.92161	0.00394183
CD3G	-4.89419	0.00189979
HLA-DMB	-4.89332	0.012003
FCRL1	-4.86518	0.00630551
GZMK	-4.82947	0.00339215
ZNF831	-4.82044	0.00150898
CD3E	-4.81154	0.00178163
SH2D2A	-4.7912	0.00394183
SPOCK2	-4.76931	0.00110414
CD7	-4.76235	0.0145025
KLHL14	-4.75633	0.0471214
GZMM	-4.75348	0.0221996
TRDC	-4.73307	0.0284749
CD8B	-4.71526	0.0049186
NKG7	-4.65184	4.47991e-05
TNFAIP6	-4.62606	0.000321218
GBP5	-4.5849	0.00125379
POU2AF1	-4.54009	0.00193402
TRBC2	-4.53763	0.0138655
KCNH3	-4.52929	0.0479847
SAMD3	-4.51835	0.0120873
CHST3	-4.49908	0.0196732
CD28	-4.4854	0.00712676
FOXP3	-4.42028	0.00358234
BCL11B	-4.41792	0.00476324
CD200R1	-4.38921	0.0217593
LAX1	-4.37946	0.0232777
TRBC1	-4.31644	0.0130883
TESPA1	-4.26771	0.00951273
HLA-DOA	-4.26287	0.0196732
IGHD	-4.25026	0.00178163
CCL20	-4.20969	0.0385961
GATA3	-4.16255	0.0054669
LCK	-4.10764	0.0113727
IRF4	-4.07574	0.00150898
MT1G	-4.04227	0.0122188
SLFN12L	-4.03466	0.0100808
MT1H	-3.99187	0.0273662
CXCL8	-3.96644	0.0363406
CLEC6A	-3.9199	0.00279062
HLA-F	-3.82369	2.1424e-11
NLRC3	-3.81881	0.00360772
GBP4	-3.81609	0.0148379
CTSW	-3.78289	0.00133397
IGLC2	-3.69496	0.0111724
IL12RB2	-3.68822	0.0363406
HAPLN3	-3.62567	0.00800882
IGHG1	-3.62309	0.000445489
TRAC	-3.60249	0.00193402
PDE4B	-3.58849	0.0291312
EBI3	-3.57341	0.00670702
CLIC5	-3.54337	0.0467086
KIF5C	-3.47796	0.0118302
C1S	-3.47359	0.0124536
IGHG4	-3.46967	0.0448277
HCAR2	-3.44459	0.0051292
IL3RA	-3.35336	0.00638974
IL7R	-3.33503	0.00232836
CD247	-3.31726	0.00767244
ADAMTS14	-3.31651	0.0148379
ZBP1	-3.29001	0.0130883
ITGA1	-3.25978	0.012302
ETS1	-3.25754	0.0196732
IL32	-3.24926	0.000396796
P2RY6	-3.24878	0.014787
KLRB1	-3.24473	0.0130134
IGKC	-3.24119	0.00116042
TRIM17	-3.20938	0.00167831
IGHG2	-3.18661	0.00394183
JAK3	-3.15735	0.00104714
RNF157	-3.15708	0.00803333
SERPINA1	-3.14064	0.0228108
APOL3	-3.08431	0.0385961
KLF2	-3.05691	0.00274851
TDO2	-3.04021	0.00649729
TRIB2	-3.03266	0.00395032
PTGS2	-3.02904	0.0448277
FUT7	-3.0105	0.012003
FAM46C	-3.00371	0.0464301
AP1M2	-2.98867	0.00687021
AQP3	-2.98439	0.000109244
S1PR1	-2.97869	0.0385961
NFATC2	-2.97103	0.0140946
PTGIR	-2.91968	0.04731
PRKCQ	-2.90439	0.0385961
CLEC4E	-2.88249	0.00267288
SGPP2	-2.84707	0.0133664
PMEPA1	-2.82334	0.00251869
GIMAP7	-2.82135	0.0199838
PAX5	-2.77145	0.0199546
CRISPLD2	-2.76387	0.0173449
MAP4K1	-2.75807	0.0130883
IL15RA	-2.7429	0.010522
NCF1	-2.74094	0.00193402
IGHG3	-2.72071	0.0247353
TACSTD2	-2.71452	0.034788
EGR1	-2.70621	0.0258845
DEFB107B	-2.69802	0.0369105
MT1X	-2.67452	0.0188852
GPBAR1	-2.67267	0.00150898
CCDC170	-2.649	0.00670702
GBP1	-2.63406	0.016407
AC005258.1	-2.62977	0.0404026
OSM	-2.6012	0.0368152
TNFSF10	-2.5972	0.00570504
GCH1	-2.58538	0.0127432
CARMIL3	-2.58435	0.00205894
RARRES3	-2.58298	0.0165198
HSD11B1	-2.58264	0.00324023
CIITA	-2.56209	0.0221285
PLEKHG3	-2.51647	0.0194063
CCL28	-2.51536	0.00471192
IL15	-2.50037	0.0283156
SAMSN1	-2.4982	0.0322677
NANOS3	-2.4743	0.0255376
GIMAP8	-2.46902	0.0265639
ENPP2	-2.46853	0.0492131
SLC30A4	-2.40779	0.00837163
GPR84	-2.4035	0.0116194
NFKBIZ	-2.37255	0.0151107
CD74	-2.36532	0.0135836
TRAF3IP3	-2.30105	0.000912614
MRC1	-2.29136	0.00394183
FPR1	-2.25921	0.0411558
HIP1	-2.25188	0.0385961
MARCKSL1	-2.22252	0.0226219
SEMA4D	-2.20155	0.00764651
NLRP1	-2.19365	0.000396796
CSF2RA	-2.14508	0.00193402
SERPING1	-2.13016	0.043437
VAMP5	-2.0983	0.00394183
FAM124A	-2.08425	0.0196732
PIPOX	-2.08004	0.0291312
GIMAP6	-2.05176	0.00485776
CST7	-1.98148	0.0469336
CTAGE6	-1.98078	0.0449883
FKBP5	-1.97316	0.000129349
PSTPIP2	-1.93151	0.00140319
TLR2	-1.84974	0.0335059
GPR68	-1.84349	0.0121833
STAT1	-1.80749	0.0287384
GIMAP4	-1.7843	0.0124536
TMEM229B	-1.77817	0.0308322
STAP2	-1.7557	0.0268387
MB21D2	-1.7423	0.0363406
SH3BP1	-1.73286	0.0363406
FOS	-1.73197	0.0469336
FCGR1B	-1.71512	0.00218693
AC116366.3	-1.71244	0.0144266
CSF2RB	-1.70093	0.0374669
ZC3H12A	-1.69022	0.0395631
MMP14	-1.66862	0.0156526
ICAM1	-1.64064	0.0423537
GBP2	-1.63263	0.0391522
CLIC2	-1.60322	0.0488167
NFE2L3	-1.53295	0.0473701
SCARF1	-1.52939	0.0363406
NFKBIA	-1.49051	0.0271598
ZDHHC23	-1.47393	0.0100808
ABCG1	-1.45368	0.0291312
UACA	-1.4531	0.0247353
PDCD1LG2	-1.45062	0.0283156
CLEC7A	-1.44345	0.00129699
SMAD7	-1.41719	9.43077e-05
PLA2G4C	-1.41371	0.0228108
ADAMTSL4	-1.36995	0.0283156
SIGLEC10	-1.31463	0.0385961
ALDH2	-1.30812	0.0353233
CISH	-1.3076	0.0356825
TYMP	-1.29908	0.00585868
ASB3	-1.29048	0.0411558
SLC22A4	-1.26905	0.0287384
PTAFR	-1.25916	0.0200251
CENPJ	-1.2579	0.0316926
SIRPB2	-1.24033	0.0343976
QPCT	-1.22959	0.00570504
PRPF40B	-1.18941	0.0343976
ODF3B	-1.17491	0.00150898
PSME2	-1.16585	0.0441863
CD44	-1.13935	0.018125
DENND3	-1.12901	0.00189979
CBX6	-1.10813	0.000235104
RELB	-1.10573	0.0217593
IFNGR2	-1.06063	0.00460153
TMEM187	1.00503	0.0054669
MVD	1.02841	0.00110414
HIST1H2BK	1.09702	0.0408872
ATP7B	1.11158	0.00267177
WFS1	1.22103	0.0209341
SLC16A13	1.24681	0.000599243
OSBP2	1.29746	0.0283156
CEBPE	1.30228	0.0481394
SIDT2	1.32142	0.0241881
SLC29A2	1.3298	0.0155255
SERINC2	1.33519	0.0296065
B3GNT8	1.33782	0.012525
CACFD1	1.351	0.0100808
HIST1H2BN	1.36375	0.0232273
ACER2	1.48249	0.0408872
LGR4	1.51148	0.0156526
CEP70	1.55491	0.0385961
CLGN	1.60754	0.0116112
FAM84B	1.61475	0.00150898
STON2	1.64654	0.00279062
BEX2	1.65274	0.0320613
RBP1	1.65313	0.0384402
SLC25A23	1.69945	0.0406563
TM7SF2	1.73826	0.00104714
PRSS23	1.78615	6.07385e-05
ABLIM3	1.81412	0.00150898
LRP5	1.82103	0.00572614
MOCOS	1.84596	0.00642144
PLXNA2	1.92337	0.0127432
PTPRF	1.92837	0.0145025
FADS2	1.96802	8.67572e-07
ID3	1.98218	0.0479847
HIST1H3H	1.98854	0.0213071
ITGAD	1.99447	0.0464339
ASTN2	1.99928	0.000543867
GPC1	2.03126	0.0378893
AL031777.3	2.05539	0.00800882
GNAI1	2.08794	0.00150744
MICA	2.12	0.00150898
IL17D	2.13824	0.00358234
DHCR7	2.14082	4.25077e-05
EPHB1	2.24149	0.00999838
MELTF	2.28452	0.00881789
NPAS2	2.34241	0.00279062
KLK4	2.40535	0.0107136
PPP1R17	2.41733	0.0356825
GPR176	2.50067	0.00209202
PEBP4	2.53842	0.044021
DDIT4L	2.62349	0.0271598
IGF2BP3	2.66828	0.005162
SORCS2	2.70016	0.000863057
PKD1L3	2.73366	0.020962
GPRC5C	2.74739	0.000209756
PYGO1	2.89909	0.0385961
ARHGEF37	2.97141	0.0148624
PDE11A	3.00324	0.0261797
ERBB4	3.0422	0.0145025
S100P	3.10864	7.86007e-05
GDF15	3.11559	0.00033553
PTPRU	3.32355	6.07385e-05
SLIT3	3.40039	0.012003
FNDC5	3.41869	3.73416e-05
MAG	3.43592	0.047481
SCN10A	3.86885	0.00140319
OR6N1	3.9589	0.0463096
KDR	4.0746	0.00436815
DRD2	4.26143	0.0239718
PLAC1	4.63776	0.0356825
HBD	4.78292	0.0186472
NPTX1	4.85219	0.00358234
ADCY1	4.86881	0.0374563
UTS2	4.95041	0.0124536
SLC15A1	5.00988	0.00529567
MYOD1	6.0335	0.0301036

## Sheet: common gene T1T2
Comparison: infected AGPAT2mut vs. infected WT, AND infected BSCL2mut vs. infected WT, genes differentially expressed in common
gene	AGPAT2mut log2FC	AGPAT2mut padj	BSCL2mut log2FC	BSCL2mut padj
GZMH	-9.44085	9.14e-05	-9.01172	0.000280839
IL18RAP	-9.05907	0.000722961	-5.43314	0.0414716
GNLY	-8.1814	1.38e-05	-6.49156	0.000634985
CTLA4	-7.83966	0.00141882	-7.66422	0.00240336
FASLG	-7.79671	0.00019231	-5.35947	0.0100808
IGHV1OR15-1	-7.36912	0.0195813	-6.94001	0.0384402
AC135068.8	-7.31679	0.0214606	-6.88768	0.0408493
IL2RA	-7.17246	2.01e-05	-6.55459	0.000191651
GZMA	-7.03443	2.24e-05	-7.83204	5.91e-06
THEMIS	-6.91663	0.00114821	-5.60277	0.00638974
CLC	-6.91262	0.0049049	-5.52169	0.0473701
ANKRD22	-6.72987	0.00147092	-6.28235	0.003723
CD40LG	-6.70548	0.000432431	-5.06399	0.00460153
CD3D	-6.60097	0.000348593	-7.45971	0.000164416
FGFBP2	-6.3668	0.0170575	-5.93766	0.0374563
MZB1	-6.25892	0.0049049	-5.82967	0.013669
TMIGD2	-6.24305	0.0104444	-5.30946	0.0385961
ICOS	-6.22512	0.00480074	-5.29765	0.0238198
RETN	-6.17919	0.00958634	-5.36604	0.0385961
TRDC	-6.16387	0.00322248	-4.73307	0.0284749
GZMB	-6.15974	0.000445733	-7.06552	4.25e-05
IL2RB	-6.15106	0.000223378	-5.4189	0.00189979
FBLN7	-6.05361	0.010017	-5.62448	0.0247353
LCK	-6.05014	3.25e-05	-4.10764	0.0113727
CCL8	-5.94668	0.0049049	-5.10704	0.0283156
PRF1	-5.83827	5.22e-05	-5.57008	0.000162428
LAX1	-5.81443	0.00425713	-4.37946	0.0232777
GRAP2	-5.75094	0.00320995	-5.03687	0.0124536
CD7	-5.73353	0.00218936	-4.76235	0.0145025
ZNF831	-5.60602	0.000249247	-4.82044	0.00150898
IDO1	-5.5717	0.00314964	-5.35617	0.00570504
CD3E	-5.5199	0.000172624	-4.81154	0.00178163
PRUNE2	-5.4185	1.5e-09	-5.06969	3.05e-08
ADAM19	-5.32327	0.000555255	-5.54352	0.000327188
HLA-DMB	-5.25998	0.00458597	-4.89332	0.012003
CD2	-5.23177	0.000899083	-5.29474	0.000788819
SH2D2A	-5.21246	0.00114821	-4.7912	0.00394183
SIRPG	-5.20449	0.00643476	-5.60651	0.00844794
GBP5	-5.18069	9.27e-05	-4.5849	0.00125379
TRBV6-1	-5.17802	0.0442292	-6.72538	0.0100808
CD8B	-5.10233	0.00129654	-4.71526	0.0049186
BCL11B	-5.02974	0.00114821	-4.41792	0.00476324
ZAP70	-5.0255	0.00184008	-4.96866	0.00420639
GZMM	-4.97404	0.0110729	-4.75348	0.0221996
NKG7	-4.9731	9.57e-06	-4.65184	4.48e-05
TRBC2	-4.91745	0.0049049	-4.53763	0.0138655
TRBC1	-4.8917	0.00282111	-4.31644	0.0130883
UBASH3A	-4.87138	0.0141477	-5.64233	0.00789941
HAPLN3	-4.8453	9.14e-05	-3.62567	0.00800882
CCL5	-4.8304	0.00406128	-4.92161	0.00394183
P2RY10	-4.82154	0.00313039	-5.07322	0.00274851
SLFN12L	-4.74507	0.00129654	-4.03466	0.0100808
GBP4	-4.73396	0.000980468	-3.81609	0.0148379
CD8A	-4.6892	1.25e-05	-4.97222	7.44e-06
CD3G	-4.64332	0.00198743	-4.89419	0.00189979
CLIC5	-4.6338	0.00563909	-3.54337	0.0467086
CD69	-4.5986	0.00141882	-9.19793	4.97e-06
CXCL8	-4.5967	0.00744164	-3.96644	0.0363406
HLA-DOA	-4.5925	0.00744164	-4.26287	0.0196732
CD96	-4.51686	0.00421954	-5.30326	0.000543867
IKZF3	-4.50708	0.000103602	-5.08333	2.41e-05
TRAT1	-4.4176	0.0214606	-7.25321	0.00154978
FAM95C	-4.38664	0.0284246	-5.61455	0.00638974
DEFB107B	-4.38355	0.00358797	-2.69802	0.0369105
TESPA1	-4.35776	0.00563909	-4.26771	0.00951273
GATA3	-4.34105	0.00236857	-4.16255	0.0054669
SPOCK2	-4.29829	0.00359688	-4.76931	0.00110414
TNFAIP6	-4.25406	0.00114821	-4.62606	0.000321218
EBI3	-4.20899	0.00100925	-3.57341	0.00670702
ADAMTS14	-4.18746	0.00129654	-3.31651	0.0148379
EOMES	-4.18699	0.00373438	-6.43052	0.000466669
SERPING1	-4.07763	3.34e-07	-2.13016	0.043437
IRF4	-4.0687	0.00114821	-4.07574	0.00150898
INHBA	-4.05829	0.0317113	-6.74272	3.73e-05
IGHA1	-4.05677	0.000957577	-5.45665	7.44e-06
CXCR3	-4.03076	0.00232867	-7.974	3.73e-05
APOL3	-4.02268	0.00202926	-3.08431	0.0385961
P2RY6	-3.92947	0.00218936	-3.24878	0.014787
PDE4B	-3.8931	0.0107723	-3.58849	0.0291312
IL12RB2	-3.88633	0.0184534	-3.68822	0.0363406
IGLC2	-3.85997	0.00498225	-3.69496	0.0111724
FAM46C	-3.77521	0.00502897	-3.00371	0.0464301
IGHG1	-3.71157	0.00019231	-3.62309	0.000445489
SAMD3	-3.711	0.0322988	-4.51835	0.0120873
GP1BA	-3.70992	0.0114701	-5.54117	4.25e-05
TNFSF10	-3.69867	1.38e-05	-2.5972	0.00570504
HLA-F	-3.65348	2.59e-10	-3.82369	2.14e-11
IL15RA	-3.63741	0.000169847	-2.7429	0.010522
NLRC3	-3.61828	0.00450676	-3.81881	0.00360772
ETS1	-3.60123	0.00583232	-3.25754	0.0196732
RARRES3	-3.59276	0.000123797	-2.58298	0.0165198
CTSW	-3.57482	0.00202926	-3.78289	0.00133397
VAMP5	-3.55239	3.57e-09	-2.0983	0.00394183
FOXP3	-3.5143	0.0175814	-4.42028	0.00358234
CD200R1	-3.50558	0.0200032	-4.38921	0.0217593
GPBAR1	-3.48872	4.28e-06	-2.67267	0.00150898
CCR6	-3.45223	0.0108809	-5.0719	0.00121358
KLRB1	-3.44313	0.0049049	-3.24473	0.0130134
CD247	-3.43731	0.00425713	-3.31726	0.00767244
SERPINA1	-3.41657	0.00840281	-3.14064	0.0228108
SCML4	-3.41441	0.0200032	-5.22969	0.00573403
EGR1	-3.40639	0.00187409	-2.70621	0.0258845
ZBP1	-3.3985	0.00436483	-3.29001	0.0130883
SLA2	-3.35762	0.0121247	-6.10217	7.86e-05
IL15	-3.35164	0.00100925	-2.50037	0.0283156
GIMAP7	-3.32079	0.00313039	-2.82135	0.0199838
CRISPLD2	-3.29871	0.00215175	-2.76387	0.0173449
TRAC	-3.26482	0.0049049	-3.60249	0.00193402
NCF1	-3.26396	9.14e-05	-2.74094	0.00193402
PRKCQ	-3.20841	0.0113443	-2.90439	0.0385961
CIITA	-3.20384	0.00147092	-2.56209	0.0221285
TRIB2	-3.16134	0.00159089	-3.03266	0.00395032
C1S	-3.13142	0.0316041	-3.47359	0.0124536
PTGS2	-3.06813	0.0361904	-3.02904	0.0448277
IGHG2	-3.03129	0.00331384	-3.18661	0.00394183
JAK3	-3.00893	0.00255447	-3.15735	0.00104714
TNFRSF4	-3.00659	0.00821821	-5.4995	1.31e-05
IL32	-3.00451	0.00125693	-3.24926	0.000396796
GIMAP8	-2.94798	0.00422052	-2.46902	0.0265639
MAP4K1	-2.94035	0.00469496	-2.75807	0.0130883
RNF157	-2.84652	0.0152963	-3.15708	0.00803333
GBP1	-2.78648	0.00736451	-2.63406	0.016407
IGHD	-2.77965	0.0478614	-4.25026	0.00178163
IGKC	-2.77853	0.00547155	-3.24119	0.00116042
SEMA4D	-2.76835	0.000258514	-2.20155	0.00764651
CTAGE6	-2.71568	0.00255895	-1.98078	0.0449883
FAM124A	-2.56137	0.00177075	-2.08425	0.0196732
GCH1	-2.54893	0.0121247	-2.58538	0.0127432
MARCKSL1	-2.54717	0.00563909	-2.22252	0.0226219
STAT1	-2.5309	0.000348593	-1.80749	0.0287384
CD74	-2.43446	0.00821821	-2.36532	0.0135836
PMEPA1	-2.41222	0.0108809	-2.82334	0.00251869
CCDC170	-2.33902	0.0191609	-2.649	0.00670702
PLEKHG3	-2.28473	0.0367172	-2.51647	0.0194063
AQP3	-2.25076	0.00588541	-2.98439	0.000109244
FOS	-2.2216	0.00356205	-1.73197	0.0469336
HSD11B1	-2.18983	0.0158766	-2.58264	0.00324023
TLR2	-2.18012	0.00643476	-1.84974	0.0335059
GIMAP6	-2.16533	0.00258823	-2.05176	0.00485776
PIPOX	-2.07182	0.0243597	-2.08004	0.0291312
CARMIL3	-2.00579	0.0232716	-2.58435	0.00205894
GBP2	-2.00319	0.00404847	-1.63263	0.0391522
GIMAP4	-1.97419	0.00320995	-1.7843	0.0124536
PSTPIP2	-1.96571	0.00100925	-1.93151	0.00140319
SIGLEC10	-1.93306	0.000347258	-1.31463	0.0385961
TMEM229B	-1.89623	0.0124341	-1.77817	0.0308322
AC116366.3	-1.88591	0.00426574	-1.71244	0.0144266
CSF2RA	-1.741	0.0188916	-2.14508	0.00193402
NLRP1	-1.73513	0.00680873	-2.19365	0.000396796
ICAM1	-1.69079	0.0306953	-1.64064	0.0423537
DENND3	-1.6841	1.03e-07	-1.12901	0.00189979
QPCT	-1.66709	2.4e-05	-1.22959	0.00570504
SCARF1	-1.66626	0.0141726	-1.52939	0.0363406
PDCD1LG2	-1.65341	0.00643476	-1.45062	0.0283156
SLC22A4	-1.51429	0.00404847	-1.26905	0.0287384
PSME2	-1.48475	0.00325606	-1.16585	0.0441863
FKBP5	-1.36384	0.0210627	-1.97316	0.000129349
CISH	-1.26877	0.037222	-1.3076	0.0356825
TYMP	-1.19954	0.0106281	-1.29908	0.00585868
CLEC7A	-1.1431	0.0152129	-1.44345	0.00129699
PTAFR	-1.13567	0.0398042	-1.25916	0.0200251
IFNGR2	-1.09759	0.00274222	-1.06063	0.00460153
HIST1H2BN	1.28921	0.0316018	1.36375	0.0232273
FAM84B	1.37121	0.0088071	1.61475	0.00150898
ABLIM3	1.4157	0.0214606	1.81412	0.00150898
CEP70	1.57441	0.0309825	1.55491	0.0385961
LGR4	1.58342	0.00704718	1.51148	0.0156526
OSBP2	1.63529	0.00197725	1.29746	0.0283156
PLXNA2	1.68161	0.0335725	1.92337	0.0127432
PRSS23	1.85256	1.38e-05	1.78615	6.07e-05
PTPRF	1.90148	0.0151803	1.92837	0.0145025
MICA	2.08439	0.00159089	2.12	0.00150898
NPAS2	2.16958	0.00544735	2.34241	0.00279062
SORCS2	2.33526	0.00469496	2.70016	0.000863057
MELTF	2.45339	0.00344052	2.28452	0.00881789
ERBB4	2.81389	0.0229838	3.0422	0.0145025
FNDC5	2.84465	0.00114821	3.41869	3.73e-05
GPR176	3.07692	5.81e-05	2.50067	0.00209202
SCN10A	3.14215	0.0154759	3.86885	0.00140319
PYGO1	3.27752	0.0112425	2.89909	0.0385961
SLIT3	3.35535	0.0107456	3.40039	0.012003
SLC15A1	4.50389	0.0148368	5.00988	0.00529567
ADCY1	4.79395	0.0124341	4.86881	0.0374563

## Sheet: AGPAT2mut
Comparison: uninfected AGPAT2mut vs. uninfected WT
gene	log2FoldChange	padj
LYVE1	-43.6676	6.72025e-23
OR2I1P	-36.3167	2.15896e-29
TREML4	-6.99117	0.0489075
PRUNE2	-6.08017	4.2791e-11
CXCL9	-5.87034	0.0120056
FLG	-5.75731	0.023081
F13A1	-5.42798	0.0199345
HLA-DMB	-5.33846	0.0179349
SAXO2	-4.60943	0.0401961
SECTM1	-4.38155	0.000155469
P2RY6	-4.23131	0.00272366
APOBEC3A	-3.93054	0.00234324
EGR1	-3.04198	0.0275665
FZD2	-3.01082	0.0154307
CACNA2D3	-2.92576	0.024441
BNC2	-2.91484	0.0218384
SLC13A4	-2.78965	0.0330369
HLA-F	-2.67152	6.47629e-05
IGFBP4	-2.64319	0.0366393
BATF2	-2.58538	0.0366393
GAS6	-2.52584	0.00899607
NID1	-2.39757	0.0245045
FOS	-2.38503	0.00579554
IQCD	-2.26089	0.0234659
VAMP5	-2.21153	0.00682643
CEBPD	-1.62472	0.0218384
FAM20A	-1.61606	0.0014007
DENND3	-1.3958	9.50134e-05
AOAH	-1.38833	0.0330369
AC002310.4	-1.38458	0.0366393
RPS9	-1.37846	0.000435299
ZNF331	-1.31224	0.0120056
SNX21	-1.27169	0.00350029
CLMN	-1.24646	0.023081
TRPS1	-1.20743	0.0467927
BTN2A2	-1.09602	0.0479069
HRH2	-1.07065	0.0186182
ODF3B	-1.04192	0.0165867
TFRC	1.0381	0.00272366
FADS2	1.16488	0.0436164
ALDH1B1	1.35723	0.0121388
TAPT1	1.46756	6.47629e-05
TJP3	1.64465	0.0316712
AL031777.3	1.99827	0.0330369
KANK3	2.39322	0.000116583
GPR176	2.63376	0.00355338
GSTO2	2.65189	0.014517
RSPO4	2.85443	0.0208295
ERBB4	2.94537	0.0495204
HTR2A	3.03897	0.0315619
ZFAT	3.17494	9.36259e-80
WDR72	4.1071	0.00407684
RFX4	4.44456	0.047221
SLC15A1	4.65709	0.0436164

## Sheet: BSCL2mut
Comparison: uninfected BSCL2mut vs. uninfected WT
gene	log2FoldChange	padj
OR2I1P	-35.8056	3.29074e-28
SERPINB7	-17.7984	1.58755e-12
IL17F	-17.4952	1.62824e-05
VCAM1	-7.48299	0.00241627
IGHV1OR15-1	-7.06792	0.0452843
CXCL9	-6.77996	0.000752745
CTLA4	-6.70775	0.0292426
S1PR5	-6.63659	0.00342021
FASLG	-6.56032	0.00698888
CCL13	-6.3903	0.010696
GZMH	-6.31361	0.0160569
SH2D1B	-6.21495	0.00924494
AL096816.1	-6.13522	0.0359221
GNAO1	-6.10335	0.00463981
TRBV28	-5.98271	0.0432801
IGLV2-11	-5.85383	0.049704
Z95114.3	-5.72845	0.0317296
MS4A4E	-5.65712	0.0131159
SLC28A2	-5.51101	0.0216729
COL9A3	-5.33189	0.0394648
GNLY	-5.22155	0.0183747
IGHA1	-5.14897	1.201e-05
IL2RA	-5.08352	0.0151291
C1orf61	-4.97093	0.0431117
GZMA	-4.9091	0.0176598
TPSB2	-4.85003	0.0330583
MT1M	-4.50367	0.0292426
HLA-DOA	-4.32971	0.0272195
SH2D2A	-4.3075	0.027298
IL2RB	-4.26407	0.0374569
CFH	-4.24308	0.0477081
TPSAB1	-4.18482	0.0370339
IGHG1	-4.10919	1.62824e-05
IGHG2	-4.03539	1.62824e-05
GBP5	-3.90179	0.0160569
HAPLN3	-3.89311	0.00756567
TIGIT	-3.87457	0.0374569
PRUNE2	-3.77682	0.000114183
CD69	-3.74351	0.027298
IGHD	-3.67767	0.00660774
KLRB1	-3.65973	0.00584262
SLFN12L	-3.63038	0.0374569
EOMES	-3.62257	0.0292426
CXCR3	-3.56783	0.0179019
FOXP3	-3.5565	0.0357457
CLEC18A	-3.50904	0.0317296
IGKV3-15	-3.49699	0.014159
IGLC3	-3.47972	0.0292426
ST8SIA1	-3.47926	0.0359221
GUCA1B	-3.40721	0.0247663
KLRD1	-3.39161	0.0151291
CCR6	-3.38767	0.0250776
GATA3	-3.36036	0.0452114
IKZF3	-3.29444	0.0170456
ADAMTS14	-3.28215	0.0317296
SCML4	-3.23203	0.0317296
SPTLC3	-3.2178	0.00132236
IGLC2	-3.21347	0.0374569
APOBEC3A	-3.1661	0.0176598
HLA-F	-3.10269	5.35826e-07
ESRRB	-3.06091	0.0367386
ZBP1	-3.02923	0.0317296
IGFBP4	-2.95805	0.00671733
RARRES3	-2.94377	0.0072562
FCRL1	-2.94334	0.00562124
PHACTR1	-2.88646	0.0292426
IGKC	-2.87539	0.00805405
NKG7	-2.86024	0.0473415
RUFY4	-2.84578	0.0426725
COLGALT2	-2.83722	0.0317296
TBC1D3C	-2.83587	0.0160569
POU2AF1	-2.81894	0.0169792
CD163L1	-2.816	0.0317296
CIITA	-2.80446	0.0160569
PAIP2B	-2.69315	0.0151291
ENPP2	-2.68201	0.0247663
AC005258.1	-2.48519	0.0317296
IGHG3	-2.46562	0.032981
AC022384.1	-2.43389	0.0193479
KCNA3	-2.39978	0.049092
ERMN	-2.39885	0.0330296
DTX1	-2.36658	0.0426968
IL32	-2.33131	0.0367386
TNFSF10	-2.29474	0.0341551
GAS6	-2.27172	0.0160569
NLRP1	-2.1289	0.00126826
EVA1C	-1.95547	0.0270503
FOS	-1.88797	0.0336486
MRC1	-1.85851	0.0436194
ARHGEF19	-1.81972	0.0129908
VAMP5	-1.78098	0.0317296
SCUBE3	-1.76646	0.0317296
TXLNB	-1.75122	0.00245174
ANKDD1A	-1.74653	0.0450966
PCED1B	-1.67716	0.0384739
FCGR1B	-1.63103	0.0135851
RGPD2	-1.53847	0.0151291
APBB3	-1.45414	0.0406014
ZNF577	-1.43442	0.0151291
SSBP2	-1.43311	0.0183747
UACA	-1.43161	0.0370339
CRYM	-1.39846	0.0472657
ARL4C	-1.38576	0.0233931
RGS3	-1.31666	0.0126525
ZFP36	-1.28916	0.0388968
PTAFR	-1.28264	0.0279767
ZNF519	-1.23902	0.0252824
HECTD2	-1.23741	0.0420098
S100A4	-1.2161	0.014159
ODF3B	-1.12518	0.00342021
NOD1	-1.09843	0.0334423
CLEC7A	-1.07526	0.0436194
GTF2H2C	-1.01819	0.024548
DENND3	-1.00348	0.0156956
FASN	1.01641	0.0160569
SPACA9	1.07965	0.027298
GPX3	1.10923	0.00541795
INSIG1	1.11656	0.0151291
AMD1	1.13071	0.00495993
SLC16A13	1.13352	0.00518528
EBP	1.18266	0.0239193
WFS1	1.21536	0.0336486
TFRC	1.22606	4.13552e-05
HIST1H2BK	1.26899	0.0221585
P2RY2	1.32075	0.0196703
STON2	1.34914	0.0356378
AK8	1.36888	0.0214158
CEBPE	1.43036	0.0317296
HIST1H4H	1.51897	0.0235604
KAZN	1.69422	0.0317296
CLGN	1.70097	0.00756567
KANK3	1.74091	0.0160569
TM7SF2	1.77989	0.00134619
CEP70	1.78559	0.0196589
AL031777.3	1.82813	0.0367386
SLC25A23	1.89047	0.0292426
NPAS2	1.89785	0.0359221
HIST1H3H	1.9009	0.0454221
EPHB1	1.94376	0.049704
MICA	1.98037	0.00675787
RRAS2	1.98342	0.0183237
PTPRF	2.0213	0.0176598
SEPT3	2.11639	0.00495993
GPR176	2.28267	0.014159
FADS2	2.29823	6.77159e-10
DHCR7	2.31471	8.40276e-06
DDIT4L	2.59052	0.0388968
GPRC5C	2.69947	0.000825081
GDF15	2.71645	0.00536236
IGF2BP3	3.00149	0.00260736
NID2	3.02811	0.0436194
S100P	3.126	0.000107119
RSPO4	3.14086	0.00337782
PTPRU	3.40428	0.000102641
KDR	3.81135	0.0193479
MAG	4.79746	0.00538377
PLAC1	4.95091	0.0331277
SLC15A1	5.32755	0.00574398

## Sheet: INF AGPAT2mut vs BSLC2mut
Comparison: infected AGPAT2mut vs. infected BSCL2mut
gene	log2FoldChange	padj
OR2I1P	-15.1328	0.0106372
C6orf47	-5.89978	0.0489188
GSTM2	-4.37065	0.0489188
PTPRU	-2.8227	0.0217911
VLDLR	-2.30534	0.0106372
FAM20A	-1.48075	0.0299163
PRRC2A	-1.32697	0.0489188
TMEM187	-1.15713	0.0202043
GBA	-1.0851	0.0466696
STX2	1.02008	0.0106372
TAPT1	1.74449	3.02791e-06
ZFAT	3.27573	1.26163e-71
OLR1	3.53903	0.0205004
WDR72	4.45695	0.0205004
TPSB2	5.77906	0.0489188
TPSAB1	6.31497	0.00238723
IL17F	15.2824	0.0106372
SERPINB7	16.6204	7.09975e-09

## Sheet: AGPAT2mut vs BSCL2mut
Comparison: uninfected AGPAT2mut vs. uninfected BSCL2mut
gene	log2FoldChange	padj
LYVE1	-38.6519	2.42631e-14
C6orf47	-7.26803	0.022218
FLG	-6.63283	0.00971923
VLDLR	-2.19282	0.022218
TAPT1	1.38714	0.00214635
ADAM22	2.39971	0.0476477
ZFAT	3.14357	1.29518e-67
WDR72	4.71292	0.00969591
TPSB2	7.1611	0.00232753
TPSAB1	7.38766	2.40787e-05
IL17F	18.3627	3.2584e-05
SERPINB7	19.4137	2.42631e-14
