# Supplementary material for: Impaired signaling pathways on Berardinelli–Seip congenital lipodystrophy macrophages during Leishmania infantum infection
Source: Sci Rep. 2024 May 16;14:11236. doi: 10.1038/s41598-024-61663-6 (PMC11099049; doi:10.1038/s41598-024-61663-6)
Supplement: Supplementary file 4 — Supplementary Table S3. [file 41598_2024_61663_MOESM4_ESM.xlsx]

## Sheet: INF AGPAT2mut (Cellular Compone
Enrichment analysis for Cellular Component (CC) of Gene Ontology. Differentialy expressed genes from infected AGPAT2mut vs. infected WT
ID	description	GeneRatio	BgRatio	pvalue	p.adjust	qvalue	geneID	Count	up	down	up_genes	down_genes
GO:0009897	external side of plasma membrane	53/364	421/19549	1.09262e-28	3.48546e-26	3.24336e-26	TNFRSF18/TNFRSF4/IL12RB2/CD2/SLAMF1/CD244/FCGR3A/FCGR2B/FASLG/IL2RA/SCART1/CD5/CD3E/CD3D/CD3G/LAG3/CD69/TRDC/IGHG2/IGHA1/IGHG1/IGHD/IGHV1OR15-1/GP1BA/EBI3/ICAM1/LILRB1/CD8A/IGKC/CTLA4/TRPM8/IGLC2/IL2RB/CX3CR1/CCR2/CD200R1/CXCL9/CD14/CD74/BTN3A1/BTN3A3/HLA-F/MICA/CCR6/TRGV9/TRBC1/TRBC2/PDCD1LG2/FCN1/CSF2RA/TLR8/CXCR3/CD40LG	53	2	51	TRPM8/MICA
GO:0098802	plasma membrane signaling receptor complex	25/364	306/19549	6.98145e-10	1.11354e-07	1.03619e-07	CD247/IL2RA/CD3E/CD3D/CD3G/ITGB7/ERBB3/TRAV12-3/TRDC/TRAC/CD8A/CD8B/ZAP70/IL18R1/IL18RAP/IL2RB/TRAT1/TLR2/TRGV9/TRBV6-1/TRBV12-4/TRBV20-1/TRBC1/TRBC2/DLG3	25	0	25		CD247/IL2RA/CD3E/CD3D/CD3G/ITGB7/ERBB3/TRAV12-3/TRDC/TRAC/CD8A/CD8B/ZAP70/IL18R1/IL18RAP/IL2RB/TRAT1/TLR2/TRGV9/TRBV6-1/TRBV12-4/TRBV20-1/TRBC1/TRBC2/DLG3
GO:0042101	T cell receptor complex	17/364	148/19549	2.47918e-09	2.6362e-07	2.45309e-07	CD247/CD3E/CD3D/CD3G/TRAV12-3/TRDC/TRAC/CD8A/CD8B/ZAP70/TRAT1/TRGV9/TRBV6-1/TRBV12-4/TRBV20-1/TRBC1/TRBC2	17	0	17		CD247/CD3E/CD3D/CD3G/TRAV12-3/TRDC/TRAC/CD8A/CD8B/ZAP70/TRAT1/TRGV9/TRBV6-1/TRBV12-4/TRBV20-1/TRBC1/TRBC2
GO:0001772	immunological synapse	9/364	44/19549	9.72417e-08	7.75502e-06	7.21636e-06	LCK/PRKCQ/CD3E/GZMB/ICAM1/IL4I1/ZAP70/RHOH/GZMA	9	0	9		LCK/PRKCQ/CD3E/GZMB/ICAM1/IL4I1/ZAP70/RHOH/GZMA
GO:0072562	blood microparticle	14/364	146/19549	6.14293e-07	3.91919e-05	3.64696e-05	C1QB/HSPA6/CFH/SERPING1/C1S/C1R/IGHG2/IGHA1/IGHG1/IGHD/LGALS3BP/IGKC/IGLC2/APOL1	14	0	14		C1QB/HSPA6/CFH/SERPING1/C1S/C1R/IGHG2/IGHA1/IGHG1/IGHD/LGALS3BP/IGKC/IGLC2/APOL1
GO:0042571	immunoglobulin complex, circulating	10/364	77/19549	1.60392e-06	8.52751e-05	7.93519e-05	TRDC/IGHG2/IGHA1/IGHG1/IGHD/IGHV1OR15-1/IGKC/IGLC2/TRBC1/TRBC2	10	0	10		TRDC/IGHG2/IGHA1/IGHG1/IGHD/IGHV1OR15-1/IGKC/IGLC2/TRBC1/TRBC2
GO:0030139	endocytic vesicle	17/364	336/19549	0.000203162	0.00925837	0.00861528	SLAMF1/CD3D/CD3G/CLEC4E/NOD2/SCARF1/FZD2/GNLY/CTLA4/SLC11A1/WNT5A/TLR2/CD74/HLA-F/NCF1/ATP6V0E2/SLC2A8	17	2	15	ATP6V0E2/SLC2A8	SLAMF1/CD3D/CD3G/CLEC4E/NOD2/SCARF1/FZD2/GNLY/CTLA4/SLC11A1/WNT5A/TLR2/CD74/HLA-F/NCF1
GO:0005788	endoplasmic reticulum lumen	16/364	313/19549	0.000277034	0.00990506	0.00921705	F5/FMO1/PTGS2/SERPING1/PRSS23/COL4A1/SERPINA1/SCG3/IL27/IGFBP4/COL1A1/EBI3/APOL1/WNT5A/MELTF/MZB1	16	4	12	FMO1/PRSS23/COL4A1/MELTF	F5/PTGS2/SERPING1/SERPINA1/SCG3/IL27/IGFBP4/COL1A1/EBI3/APOL1/WNT5A/MZB1
GO:0030666	endocytic vesicle membrane	12/364	193/19549	0.000279453	0.00990506	0.00921705	CD3D/CD3G/CLEC4E/SCARF1/FZD2/SLC11A1/WNT5A/TLR2/CD74/HLA-F/ATP6V0E2/SLC2A8	12	2	10	ATP6V0E2/SLC2A8	CD3D/CD3G/CLEC4E/SCARF1/FZD2/SLC11A1/WNT5A/TLR2/CD74/HLA-F
GO:0045335	phagocytic vesicle	9/364	137/19549	0.00107983	0.0289906	0.0269769	SLAMF1/CLEC4E/NOD2/GNLY/SLC11A1/TLR2/HLA-F/NCF1/ATP6V0E2	9	1	8	ATP6V0E2	SLAMF1/CLEC4E/NOD2/GNLY/SLC11A1/TLR2/HLA-F/NCF1
GO:0062023	collagen-containing extracellular matrix	18/364	425/19549	0.00109611	0.0289906	0.0269769	C1QA/C1QB/FLG/LAD1/NID1/SERPING1/COL4A1/SERPINA1/LOXL1/TPSAB1/COL1A1/LGALS3BP/ICAM1/CLC/WNT5A/ANXA6/ADAM19/FCN1	18	2	16	COL4A1/TPSAB1	C1QA/C1QB/FLG/LAD1/NID1/SERPING1/SERPINA1/LOXL1/COL1A1/LGALS3BP/ICAM1/CLC/WNT5A/ANXA6/ADAM19/FCN1
GO:0042611	MHC protein complex	4/364	25/19549	0.00109742	0.0289906	0.0269769	CD74/HLA-F/HLA-DMB/HLA-DOA	4	0	4		CD74/HLA-F/HLA-DMB/HLA-DOA
GO:0019814	immunoglobulin complex	10/364	167/19549	0.00118143	0.0289906	0.0269769	TRDC/IGHG2/IGHA1/IGHG1/IGHD/IGHV1OR15-1/IGKC/IGLC2/TRBC1/TRBC2	10	0	10		TRDC/IGHG2/IGHA1/IGHG1/IGHD/IGHV1OR15-1/IGKC/IGLC2/TRBC1/TRBC2
GO:0045334	clathrin-coated endocytic vesicle	7/364	91/19549	0.00155308	0.035388	0.0329299	CD3D/CD3G/FZD2/CTLA4/WNT5A/CD74/SLC2A8	7	1	6	SLC2A8	CD3D/CD3G/FZD2/CTLA4/WNT5A/CD74
GO:0030669	clathrin-coated endocytic vesicle membrane	6/364	72/19549	0.00222324	0.047281	0.0439968	CD3D/CD3G/FZD2/WNT5A/CD74/SLC2A8	6	1	5	SLC2A8	CD3D/CD3G/FZD2/WNT5A/CD74

## Sheet: INF BSCL2mut (CC)
Enrichment analysis for Cellular Component (CC) of Gene Ontology. Differentialy expressed genes from infected BSCL2mut vs. infected WT
ID	Description	GeneRatio	BgRatio	pvalue	p.adjust	qvalue	geneID	Count	up	down	up_genes	down_genes
GO:0009897	external side of plasma membrane	48/319	421/19549	1.09056e-26	3.27167e-24	3.0306e-24	TNFRSF4/IL12RB2/VCAM1/S1PR1/CD2/FASLG/IL2RA/CD3E/CD3D/CD3G/CD69/TRDC/IGHA2/IGHG4/IGHG2/IGHA1/IGHG1/IGHG3/IGHD/IGHV1OR15-1/GP1BA/EBI3/ICAM1/CD8A/IGKC/CD28/CTLA4/ABCG1/IGLC2/IGLC3/IL2RB/CD200R1/IL7R/ITGA1/CD74/HLA-F/MICA/HLA-DRB1/CCR6/TRGC2/TRGC1/TRBC1/TRBC2/PDCD1LG2/CSF2RA/IL3RA/CXCR3/CD40LG	48	1	47	MICA	TNFRSF4/IL12RB2/VCAM1/S1PR1/CD2/FASLG/IL2RA/CD3E/CD3D/CD3G/CD69/TRDC/IGHA2/IGHG4/IGHG2/IGHA1/IGHG1/IGHG3/IGHD/IGHV1OR15-1/GP1BA/EBI3/ICAM1/CD8A/IGKC/CD28/CTLA4/ABCG1/IGLC2/IGLC3/IL2RB/CD200R1/IL7R/ITGA1/CD74/HLA-F/HLA-DRB1/CCR6/TRGC2/TRGC1/TRBC1/TRBC2/PDCD1LG2/CSF2RA/IL3RA/CXCR3/CD40LG
GO:0042101	T cell receptor complex	19/319	148/19549	4.06183e-12	6.09274e-10	5.6438e-10	CD247/CD3E/CD3D/CD3G/TRAV1-2/TRAV12-1/TRAV19/TRDC/TRAC/CD8A/CD8B/ZAP70/TRAT1/TRGC2/TRGC1/TRBV6-1/TRBV29-1/TRBC1/TRBC2	19	0	19		CD247/CD3E/CD3D/CD3G/TRAV1-2/TRAV12-1/TRAV19/TRDC/TRAC/CD8A/CD8B/ZAP70/TRAT1/TRGC2/TRGC1/TRBV6-1/TRBV29-1/TRBC1/TRBC2
GO:0098802	plasma membrane signaling receptor complex	26/319	306/19549	7.13406e-12	7.13406e-10	6.60839e-10	CD247/IL2RA/CD3E/CD3D/CD3G/TRAV1-2/TRAV12-1/TRAV19/TRDC/TRAC/ITGAD/CD8A/CD8B/ZAP70/IL18RAP/CSF2RB/IL2RB/TRAT1/TLR2/ITGA1/TRGC2/TRGC1/TRBV6-1/TRBV29-1/TRBC1/TRBC2	26	1	25	ITGAD	CD247/IL2RA/CD3E/CD3D/CD3G/TRAV1-2/TRAV12-1/TRAV19/TRDC/TRAC/CD8A/CD8B/ZAP70/IL18RAP/CSF2RB/IL2RB/TRAT1/TLR2/ITGA1/TRGC2/TRGC1/TRBV6-1/TRBV29-1/TRBC1/TRBC2
GO:0042571	immunoglobulin complex, circulating	14/319	77/19549	2.37994e-11	1.78496e-09	1.65343e-09	TRDC/IGHA2/IGHG4/IGHG2/IGHA1/IGHG1/IGHG3/IGHD/IGHV1OR15-1/IGKC/IGLC2/IGLC3/TRBC1/TRBC2	14	0	14		TRDC/IGHA2/IGHG4/IGHG2/IGHA1/IGHG1/IGHG3/IGHD/IGHV1OR15-1/IGKC/IGLC2/IGLC3/TRBC1/TRBC2
GO:0001772	immunological synapse	10/319	44/19549	1.76562e-09	1.05937e-07	9.81315e-08	LCK/PRKCQ/CD3E/GZMB/ICAM1/ZAP70/CD28/GZMA/HLA-DRA/HLA-DRB1	10	0	10		LCK/PRKCQ/CD3E/GZMB/ICAM1/ZAP70/CD28/GZMA/HLA-DRA/HLA-DRB1
GO:0019814	immunoglobulin complex	15/319	167/19549	1.04955e-07	5.24773e-06	4.86106e-06	TRDC/IGHA2/IGHG4/IGHG2/IGHA1/IGHG1/IGHG3/IGHD/IGHV1OR15-1/IGKC/IGKV3-15/IGLC2/IGLC3/TRBC1/TRBC2	15	0	15		TRDC/IGHA2/IGHG4/IGHG2/IGHA1/IGHG1/IGHG3/IGHD/IGHV1OR15-1/IGKC/IGKV3-15/IGLC2/IGLC3/TRBC1/TRBC2
GO:0072562	blood microparticle	14/319	146/19549	1.24325e-07	5.3282e-06	4.93559e-06	HBD/SERPING1/C1S/IGHA2/IGHG4/IGHG2/IGHA1/IGHG1/IGHG3/IGHD/IGKC/IGKV3-15/IGLC2/IGLC3	14	1	13	HBD	SERPING1/C1S/IGHA2/IGHG4/IGHG2/IGHA1/IGHG1/IGHG3/IGHD/IGKC/IGKV3-15/IGLC2/IGLC3
GO:0042611	MHC protein complex	6/319	25/19549	2.45587e-06	9.2095e-05	8.53091e-05	CD74/HLA-F/HLA-DRA/HLA-DRB1/HLA-DMB/HLA-DOA	6	0	6		CD74/HLA-F/HLA-DRA/HLA-DRB1/HLA-DMB/HLA-DOA
GO:0042613	MHC class II protein complex	5/319	17/19549	5.90627e-06	0.000196876	0.000182369	CD74/HLA-DRA/HLA-DRB1/HLA-DMB/HLA-DOA	5	0	5		CD74/HLA-DRA/HLA-DRB1/HLA-DMB/HLA-DOA
GO:0030136	clathrin-coated vesicle	12/319	196/19549	9.50778e-05	0.00285234	0.00264216	FCGR1B/CD3D/CD3G/STON2/AP1M2/CTLA4/IL7R/CD74/HLA-DRA/HLA-DRB1/HIP1/ASTN2	12	2	10	STON2/ASTN2	FCGR1B/CD3D/CD3G/AP1M2/CTLA4/IL7R/CD74/HLA-DRA/HLA-DRB1/HIP1
GO:0045334	clathrin-coated endocytic vesicle	8/319	91/19549	0.000120891	0.00287936	0.0026672	FCGR1B/CD3D/CD3G/CTLA4/IL7R/CD74/HLA-DRA/HLA-DRB1	8	0	8		FCGR1B/CD3D/CD3G/CTLA4/IL7R/CD74/HLA-DRA/HLA-DRB1
GO:0030665	clathrin-coated vesicle membrane	9/319	116/19549	0.000121126	0.00287936	0.0026672	FCGR1B/CD3D/CD3G/AP1M2/IL7R/CD74/HLA-DRA/HLA-DRB1/HIP1	9	0	9		FCGR1B/CD3D/CD3G/AP1M2/IL7R/CD74/HLA-DRA/HLA-DRB1/HIP1
GO:0045121	membrane raft	16/319	335/19549	0.00013437	0.00287936	0.0026672	LCK/S1PR1/CD2/FASLG/PTGS2/ICAM1/MAG/CD8A/ZAP70/GPC1/EPHB1/KDR/TLR2/ITGA1/ADCY1/GNAI1	16	6	10	MAG/GPC1/EPHB1/KDR/ADCY1/GNAI1	LCK/S1PR1/CD2/FASLG/PTGS2/ICAM1/CD8A/ZAP70/TLR2/ITGA1
GO:0098857	membrane microdomain	16/319	335/19549	0.00013437	0.00287936	0.0026672	LCK/S1PR1/CD2/FASLG/PTGS2/ICAM1/MAG/CD8A/ZAP70/GPC1/EPHB1/KDR/TLR2/ITGA1/ADCY1/GNAI1	16	6	10	MAG/GPC1/EPHB1/KDR/ADCY1/GNAI1	LCK/S1PR1/CD2/FASLG/PTGS2/ICAM1/CD8A/ZAP70/TLR2/ITGA1
GO:0030669	clathrin-coated endocytic vesicle membrane	7/319	72/19549	0.000171358	0.00342716	0.00317463	FCGR1B/CD3D/CD3G/IL7R/CD74/HLA-DRA/HLA-DRB1	7	0	7		FCGR1B/CD3D/CD3G/IL7R/CD74/HLA-DRA/HLA-DRB1
GO:0030666	endocytic vesicle membrane	11/319	193/19549	0.000343215	0.00643529	0.00596111	FCGR1B/CD3D/CD3G/CLEC4E/SCARF1/TLR2/IL7R/CD74/HLA-F/HLA-DRA/HLA-DRB1	11	0	11		FCGR1B/CD3D/CD3G/CLEC4E/SCARF1/TLR2/IL7R/CD74/HLA-F/HLA-DRA/HLA-DRB1
GO:0030135	coated vesicle	14/319	299/19549	0.000426313	0.00738742	0.00684309	FCGR1B/CD3D/CD3G/STON2/SERPINA1/AP1M2/CTLA4/IL7R/CD74/HLA-F/HLA-DRA/HLA-DRB1/HIP1/ASTN2	14	2	12	STON2/ASTN2	FCGR1B/CD3D/CD3G/SERPINA1/AP1M2/CTLA4/IL7R/CD74/HLA-F/HLA-DRA/HLA-DRB1/HIP1
GO:0030139	endocytic vesicle	15/319	336/19549	0.000443245	0.00738742	0.00684309	FCGR1B/DRD2/CD3D/CD3G/CLEC4E/SCARF1/GNLY/CTLA4/TLR2/IL7R/CD74/HLA-F/HLA-DRA/HLA-DRB1/NCF1	15	1	14	DRD2	FCGR1B/CD3D/CD3G/CLEC4E/SCARF1/GNLY/CTLA4/TLR2/IL7R/CD74/HLA-F/HLA-DRA/HLA-DRB1/NCF1
GO:0030662	coated vesicle membrane	10/319	181/19549	0.000805221	0.012714	0.0117772	FCGR1B/CD3D/CD3G/AP1M2/IL7R/CD74/HLA-F/HLA-DRA/HLA-DRB1/HIP1	10	0	10		FCGR1B/CD3D/CD3G/AP1M2/IL7R/CD74/HLA-F/HLA-DRA/HLA-DRB1/HIP1
GO:0071556	integral component of lumenal side of endoplasmic reticulum membrane	4/319	29/19549	0.00119745	0.0171065	0.015846	CD74/HLA-F/HLA-DRA/HLA-DRB1	4	0	4		CD74/HLA-F/HLA-DRA/HLA-DRB1
GO:0098553	lumenal side of endoplasmic reticulum membrane	4/319	29/19549	0.00119745	0.0171065	0.015846	CD74/HLA-F/HLA-DRA/HLA-DRB1	4	0	4		CD74/HLA-F/HLA-DRA/HLA-DRB1
GO:0098576	lumenal side of membrane	4/319	36/19549	0.00271557	0.0354204	0.0328105	CD74/HLA-F/HLA-DRA/HLA-DRB1	4	0	4		CD74/HLA-F/HLA-DRA/HLA-DRB1
GO:0098636	protein complex involved in cell adhesion	4/319	36/19549	0.00271557	0.0354204	0.0328105	ITGAD/CD28/CTLA4/ITGA1	4	1	3	ITGAD	CD28/CTLA4/ITGA1

## Sheet: INF AGPAT2mutBSCL2mut (CC commo
Common categories (from the comparisons of infected AGPAT2mut vs. infected WT; and infected BSCL2mut vs. infected WT) in the enrichment analysis for Cellular Component (CC) of Gene Ontology.
ID	Description
GO:0009897	external side of plasma membrane
GO:0042101	T cell receptor complex
GO:0030139	endocytic vesicle
GO:0030669	clathrin-coated endocytic vesicle membrane
GO:0045334	clathrin-coated endocytic vesicle
GO:0042611	MHC protein complex
GO:0001772	immunological synapse
GO:0098802	plasma membrane signaling receptor complex
GO:0072562	blood microparticle
GO:0042571	immunoglobulin complex, circulating
GO:0030666	endocytic vesicle membrane

## Sheet: INF AGPAT2mut (Molecular Functi
Enrichment analysis for Molecular Function (MF) of Gene Ontology. Differentialy expressed genes from infected AGPAT2mut vs. infected WT
ID	Description	GeneRatio	BgRatio	pvalue	p.adjust	qvalue	geneID	Count	up	down	up_genes	down_genes
GO:0140375	immune receptor activity	19/354	144/18367	4.35665e-11	2.46151e-08	2.20125e-08	IL12RB2/FCGR2B/IL15RA/IL2RA/KLRC1/EBI3/LILRB1/IL18R1/IL18RAP/IFNGR2/IL2RB/CX3CR1/CCR2/CD200R1/CD74/HLA-DOA/CCR6/CSF2RA/CXCR3	19	0	19		IL12RB2/FCGR2B/IL15RA/IL2RA/KLRC1/EBI3/LILRB1/IL18R1/IL18RAP/IFNGR2/IL2RB/CX3CR1/CCR2/CD200R1/CD74/HLA-DOA/CCR6/CSF2RA/CXCR3
GO:0004896	cytokine receptor activity	14/354	97/18367	4.98117e-09	1.14626e-06	1.02507e-06	IL12RB2/IL15RA/IL2RA/EBI3/IL18R1/IL18RAP/IFNGR2/IL2RB/CX3CR1/CCR2/CD74/CCR6/CSF2RA/CXCR3	14	0	14		IL12RB2/IL15RA/IL2RA/EBI3/IL18R1/IL18RAP/IFNGR2/IL2RB/CX3CR1/CCR2/CD74/CCR6/CSF2RA/CXCR3
GO:0005125	cytokine activity	21/354	235/18367	6.08633e-09	1.14626e-06	1.02507e-06	XCL2/XCL1/FASLG/GDF3/IL32/IL27/CCL8/CCL5/SECTM1/EBI3/IL1B/WNT10A/WNT5A/TNFSF10/CXCL8/CXCL9/CXCL13/IL15/INHBA/CCL19/CD40LG	21	1	20	GDF3	XCL2/XCL1/FASLG/IL32/IL27/CCL8/CCL5/SECTM1/EBI3/IL1B/WNT10A/WNT5A/TNFSF10/CXCL8/CXCL9/CXCL13/IL15/INHBA/CCL19/CD40LG
GO:0038187	pattern recognition receptor activity	8/354	26/18367	2.0308e-08	2.8685e-06	2.56522e-06	PTAFR/CLEC4E/CLEC7A/NOD2/TLR2/CD14/FCN1/TLR8	8	0	8		PTAFR/CLEC4E/CLEC7A/NOD2/TLR2/CD14/FCN1/TLR8
GO:0042379	chemokine receptor binding	11/354	72/18367	1.23444e-07	1.39492e-05	1.24744e-05	XCL2/XCL1/CCL8/CCL5/STAT1/CX3CR1/CCR2/CXCL8/CXCL9/CXCL13/CCL19	11	0	11		XCL2/XCL1/CCL8/CCL5/STAT1/CX3CR1/CCR2/CXCL8/CXCL9/CXCL13/CCL19
GO:0003823	antigen binding	16/354	171/18367	2.13855e-07	2.0138e-05	1.80088e-05	SLAMF1/LAG3/TRAV12-3/TRDC/IGHG2/IGHA1/IGHG1/IGHD/IGHV1OR15-1/IGKC/IGLC2/HLA-F/TRGV9/TRBC1/TRBC2/FCN1	16	0	16		SLAMF1/LAG3/TRAV12-3/TRDC/IGHG2/IGHA1/IGHG1/IGHD/IGHV1OR15-1/IGKC/IGLC2/HLA-F/TRGV9/TRBC1/TRBC2/FCN1
GO:0042287	MHC protein binding	8/354	40/18367	7.89912e-07	6.37572e-05	5.70162e-05	CD244/LAG3/CLEC7A/LILRB1/CD8A/CD8B/CD74/TRGV9	8	0	8		CD244/LAG3/CLEC7A/LILRB1/CD8A/CD8B/CD74/TRGV9
GO:0034987	immunoglobulin receptor binding	10/354	79/18367	2.75742e-06	0.00017348	0.000155138	TRDC/IGHG2/IGHA1/IGHG1/IGHD/IGHV1OR15-1/IGKC/IGLC2/TRBC1/TRBC2	10	0	10		TRDC/IGHG2/IGHA1/IGHG1/IGHD/IGHV1OR15-1/IGKC/IGLC2/TRBC1/TRBC2
GO:0019955	cytokine binding	13/354	139/18367	2.97665e-06	0.00017348	0.000155138	IL12RB2/GBP1/IL2RA/WFIKKN2/EBI3/IL18R1/IL2RB/CX3CR1/CCR2/CD74/CCR6/CSF2RA/CXCR3	13	1	12	WFIKKN2	IL12RB2/GBP1/IL2RA/EBI3/IL18R1/IL2RB/CX3CR1/CCR2/CD74/CCR6/CSF2RA/CXCR3
GO:0048018	receptor ligand activity	26/354	487/18367	3.07044e-06	0.00017348	0.000155138	FNDC5/SEMA4A/XCL2/XCL1/FASLG/GDF3/IL32/IL27/CCL8/CCL5/SECTM1/EBI3/RETN/IL1B/WNT10A/TYMP/WNT5A/TNFSF10/CXCL8/CXCL9/CXCL13/IL15/INHBA/CCL19/SEMA4D/CD40LG	26	2	24	FNDC5/GDF3	SEMA4A/XCL2/XCL1/FASLG/IL32/IL27/CCL8/CCL5/SECTM1/EBI3/RETN/IL1B/WNT10A/TYMP/WNT5A/TNFSF10/CXCL8/CXCL9/CXCL13/IL15/INHBA/CCL19/SEMA4D/CD40LG
GO:0048020	CCR chemokine receptor binding	8/354	48/18367	3.38876e-06	0.000174059	0.000155656	XCL2/XCL1/CCL8/CCL5/STAT1/CCR2/CXCL13/CCL19	8	0	8		XCL2/XCL1/CCL8/CCL5/STAT1/CCR2/CXCL13/CCL19
GO:0008009	chemokine activity	8/354	49/18367	3.98262e-06	0.000179169	0.000160226	XCL2/XCL1/CCL8/CCL5/CXCL8/CXCL9/CXCL13/CCL19	8	0	8		XCL2/XCL1/CCL8/CCL5/CXCL8/CXCL9/CXCL13/CCL19
GO:0030546	signaling receptor activator activity	26/354	495/18367	4.12247e-06	0.000179169	0.000160226	FNDC5/SEMA4A/XCL2/XCL1/FASLG/GDF3/IL32/IL27/CCL8/CCL5/SECTM1/EBI3/RETN/IL1B/WNT10A/TYMP/WNT5A/TNFSF10/CXCL8/CXCL9/CXCL13/IL15/INHBA/CCL19/SEMA4D/CD40LG	26	2	24	FNDC5/GDF3	SEMA4A/XCL2/XCL1/FASLG/IL32/IL27/CCL8/CCL5/SECTM1/EBI3/RETN/IL1B/WNT10A/TYMP/WNT5A/TNFSF10/CXCL8/CXCL9/CXCL13/IL15/INHBA/CCL19/SEMA4D/CD40LG
GO:0023023	MHC protein complex binding	7/354	36/18367	4.80336e-06	0.00019385	0.000173354	TAPBPL/KLRC1/LILRB1/CD8A/CD74/HLA-DMB/HLA-DOA	7	0	7		TAPBPL/KLRC1/LILRB1/CD8A/CD74/HLA-DMB/HLA-DOA
GO:0005126	cytokine receptor binding	18/354	271/18367	5.71692e-06	0.000215337	0.00019257	XCL2/XCL1/FASLG/GATA3/IL27/CCL8/CCL5/IL1B/STAT1/CX3CR1/CCR2/TNFSF10/CXCL8/CXCL9/CXCL13/IL15/CCL19/CD40LG	18	0	18		XCL2/XCL1/FASLG/GATA3/IL27/CCL8/CCL5/IL1B/STAT1/CX3CR1/CCR2/TNFSF10/CXCL8/CXCL9/CXCL13/IL15/CCL19/CD40LG
GO:0019864	IgG binding	4/354	11/18367	4.02257e-05	0.00142047	0.00127029	FCGR2A/FCGR3A/FCGR2C/FCGR2B	4	0	4		FCGR2A/FCGR3A/FCGR2C/FCGR2B
GO:0042169	SH2 domain binding	6/354	40/18367	0.000108439	0.00360399	0.00322295	LCK/SLAMF1/LAX1/SIGLEC10/LILRB1/SH3PXD2B	6	0	6		LCK/SLAMF1/LAX1/SIGLEC10/LILRB1/SH3PXD2B
GO:0045028	G protein-coupled purinergic nucleotide receptor activity	4/354	14/18367	0.000116547	0.00365829	0.00327151	PTAFR/P2RY6/P2RY8/P2RY10	4	0	4		PTAFR/P2RY6/P2RY8/P2RY10
GO:0005539	glycosaminoglycan binding	14/354	230/18367	0.000157857	0.00469416	0.00419785	PTPRF/CFH/SPOCK2/LYVE1/HAPLN3/NOD2/CRISPLD2/CCL8/FBLN7/TNFAIP6/CXCL13/TLR2/ANXA6/SLIT3	14	2	12	PTPRF/SLIT3	CFH/SPOCK2/LYVE1/HAPLN3/NOD2/CRISPLD2/CCL8/FBLN7/TNFAIP6/CXCL13/TLR2/ANXA6
GO:0003953	NAD+ nucleosidase activity	5/354	28/18367	0.000176392	0.00498308	0.00445623	IL18R1/IL18RAP/CD38/TLR2/TLR8	5	0	5		IL18R1/IL18RAP/CD38/TLR2/TLR8
GO:0050135	NAD(P)+ nucleosidase activity	4/354	16/18367	0.000205532	0.00527844	0.00472036	IL18R1/IL18RAP/CD38/TLR2	4	0	4		IL18R1/IL18RAP/CD38/TLR2
GO:0061809	NAD+ nucleotidase, cyclic ADP-ribose generating	4/354	16/18367	0.000205532	0.00527844	0.00472036	IL18R1/IL18RAP/CD38/TLR2	4	0	4		IL18R1/IL18RAP/CD38/TLR2
GO:0005044	scavenger receptor activity	6/354	47/18367	0.000270857	0.00665365	0.00595017	SCART1/CD5/TMPRSS5/SCARF1/LGALS3BP/TMPRSS3	6	1	5	TMPRSS5	SCART1/CD5/SCARF1/LGALS3BP/TMPRSS3
GO:0042288	MHC class I protein binding	4/354	20/18367	0.000514793	0.0121191	0.0108378	CD244/LILRB1/CD8A/CD8B	4	0	4		CD244/LILRB1/CD8A/CD8B
GO:0001614	purinergic nucleotide receptor activity	4/354	21/18367	0.00062632	0.0136104	0.0121714	PTAFR/P2RY6/P2RY8/P2RY10	4	0	4		PTAFR/P2RY6/P2RY8/P2RY10
GO:0016502	nucleotide receptor activity	4/354	21/18367	0.00062632	0.0136104	0.0121714	PTAFR/P2RY6/P2RY8/P2RY10	4	0	4		PTAFR/P2RY6/P2RY8/P2RY10
GO:0038024	cargo receptor activity	7/354	77/18367	0.000704156	0.0147351	0.0131772	SCART1/CD5/TMPRSS5/SCARF1/ASGR2/LGALS3BP/TMPRSS3	7	1	6	TMPRSS5	SCART1/CD5/SCARF1/ASGR2/LGALS3BP/TMPRSS3
GO:0005031	tumor necrosis factor-activated receptor activity	3/354	10/18367	0.000770348	0.0155445	0.013901	TNFRSF18/TNFRSF4/TNFRSF25	3	0	3		TNFRSF18/TNFRSF4/TNFRSF25
GO:0016493	C-C chemokine receptor activity	4/354	23/18367	0.000898918	0.0169296	0.0151397	CX3CR1/CCR2/CCR6/CXCR3	4	0	4		CX3CR1/CCR2/CCR6/CXCR3
GO:0019865	immunoglobulin binding	4/354	23/18367	0.000898918	0.0169296	0.0151397	FCGR2A/FCGR3A/FCGR2C/FCGR2B	4	0	4		FCGR2A/FCGR3A/FCGR2C/FCGR2B
GO:0042608	T cell receptor binding	3/354	11/18367	0.00104414	0.0187588	0.0167755	LCK/CD3E/CD3G	3	0	3		LCK/CD3E/CD3G
GO:0019957	C-C chemokine binding	4/354	24/18367	0.00106245	0.0187588	0.0167755	CX3CR1/CCR2/CCR6/CXCR3	4	0	4		CX3CR1/CCR2/CCR6/CXCR3
GO:0035035	histone acetyltransferase binding	4/354	25/18367	0.00124577	0.0213291	0.019074	ETS1/STAT1/EGR1/FOXP3	4	0	4		ETS1/STAT1/EGR1/FOXP3
GO:0001637	G protein-coupled chemoattractant receptor activity	4/354	26/18367	0.00145012	0.0234091	0.0209341	CX3CR1/CCR2/CCR6/CXCR3	4	0	4		CX3CR1/CCR2/CCR6/CXCR3
GO:0004950	chemokine receptor activity	4/354	26/18367	0.00145012	0.0234091	0.0209341	CX3CR1/CCR2/CCR6/CXCR3	4	0	4		CX3CR1/CCR2/CCR6/CXCR3
GO:0019838	growth factor binding	9/354	141/18367	0.00166987	0.0262077	0.0234368	IL2RA/ERBB3/COL4A1/IGFBP4/COL1A1/WFIKKN2/IL2RB/FGFBP2/CXCL13	9	2	7	COL4A1/WFIKKN2	IL2RA/ERBB3/IGFBP4/COL1A1/IL2RB/FGFBP2/CXCL13
GO:0005035	death receptor activity	3/354	13/18367	0.00175874	0.0268564	0.0240169	TNFRSF18/TNFRSF4/TNFRSF25	3	0	3		TNFRSF18/TNFRSF4/TNFRSF25
GO:0001664	G protein-coupled receptor binding	14/354	295/18367	0.0018413	0.0273773	0.0244827	XCL2/XCL1/CCL8/CCL5/STAT1/WNT10A/CX3CR1/CCR2/WNT5A/CXCL8/CXCL9/CXCL13/CCL19/FCN1	14	0	14		XCL2/XCL1/CCL8/CCL5/STAT1/WNT10A/CX3CR1/CCR2/WNT5A/CXCL8/CXCL9/CXCL13/CCL19/FCN1
GO:0004252	serine-type endopeptidase activity	10/354	174/18367	0.00206236	0.0298778	0.0267189	PRSS23/TMPRSS5/C1S/C1R/GZMH/GZMB/TPSAB1/GZMM/TMPRSS3/GZMA	10	3	7	PRSS23/TMPRSS5/TPSAB1	C1S/C1R/GZMH/GZMB/GZMM/TMPRSS3/GZMA
GO:0016799	hydrolase activity, hydrolyzing N-glycosyl compounds	5/354	50/18367	0.00269044	0.0380025	0.0339845	IL18R1/IL18RAP/CD38/TLR2/TLR8	5	0	5		IL18R1/IL18RAP/CD38/TLR2/TLR8
GO:0005525	GTP binding	16/354	377/18367	0.00279212	0.0380654	0.0340407	GBP1/GBP2/GBP4/GBP5/GCH1/CIITA/ARL4C/MX1/RAB6B/RHOH/ANXA6/GIMAP8/GIMAP7/GIMAP4/GIMAP6/NUDT2	16	2	14	RAB6B/NUDT2	GBP1/GBP2/GBP4/GBP5/GCH1/CIITA/ARL4C/MX1/RHOH/ANXA6/GIMAP8/GIMAP7/GIMAP4/GIMAP6
GO:0005164	tumor necrosis factor receptor binding	4/354	31/18367	0.00282964	0.0380654	0.0340407	FASLG/STAT1/TNFSF10/CD40LG	4	0	4		FASLG/STAT1/TNFSF10/CD40LG
GO:0016004	phospholipase activator activity	3/354	16/18367	0.00329919	0.0433499	0.0387665	LCK/CCL8/CCL5	3	0	3		LCK/CCL8/CCL5
GO:0019956	chemokine binding	4/354	33/18367	0.00357047	0.0458481	0.0410006	CX3CR1/CCR2/CCR6/CXCR3	4	0	4		CX3CR1/CCR2/CCR6/CXCR3
GO:0008236	serine-type peptidase activity	10/354	191/18367	0.00403318	0.0506388	0.0452848	PRSS23/TMPRSS5/C1S/C1R/GZMH/GZMB/TPSAB1/GZMM/TMPRSS3/GZMA	10	3	7	PRSS23/TMPRSS5/TPSAB1	C1S/C1R/GZMH/GZMB/GZMM/TMPRSS3/GZMA
GO:0017171	serine hydrolase activity	10/354	195/18367	0.0046637	0.0532289	0.047601	PRSS23/TMPRSS5/C1S/C1R/GZMH/GZMB/TPSAB1/GZMM/TMPRSS3/GZMA	10	3	7	PRSS23/TMPRSS5/TPSAB1	C1S/C1R/GZMH/GZMB/GZMM/TMPRSS3/GZMA
GO:0045236	CXCR chemokine receptor binding	3/354	18/18367	0.00467229	0.0532289	0.047601	CXCL8/CXCL9/CXCL13	3	0	3		CXCL8/CXCL9/CXCL13
GO:0060229	lipase activator activity	3/354	18/18367	0.00467229	0.0532289	0.047601	LCK/CCL8/CCL5	3	0	3		LCK/CCL8/CCL5
GO:0019001	guanyl nucleotide binding	16/354	398/18367	0.00471052	0.0532289	0.047601	GBP1/GBP2/GBP4/GBP5/GCH1/CIITA/ARL4C/MX1/RAB6B/RHOH/ANXA6/GIMAP8/GIMAP7/GIMAP4/GIMAP6/NUDT2	16	2	14	RAB6B/NUDT2	GBP1/GBP2/GBP4/GBP5/GCH1/CIITA/ARL4C/MX1/RHOH/ANXA6/GIMAP8/GIMAP7/GIMAP4/GIMAP6
GO:0032561	guanyl ribonucleotide binding	16/354	398/18367	0.00471052	0.0532289	0.047601	GBP1/GBP2/GBP4/GBP5/GCH1/CIITA/ARL4C/MX1/RAB6B/RHOH/ANXA6/GIMAP8/GIMAP7/GIMAP4/GIMAP6/NUDT2	16	2	14	RAB6B/NUDT2	GBP1/GBP2/GBP4/GBP5/GCH1/CIITA/ARL4C/MX1/RHOH/ANXA6/GIMAP8/GIMAP7/GIMAP4/GIMAP6
GO:0043394	proteoglycan binding	4/354	36/18367	0.00491254	0.0544232	0.0486691	PTPRF/CFH/NID1/FBLN7	4	1	3	PTPRF	CFH/NID1/FBLN7

## Sheet: INF BSCL2mut (MF)
Enrichment analysis for Molecular Function (MF) of Gene Ontology. Differentialy expressed genes from infected BSCL2mut vs. infected WT
ID	Description	GeneRatio	BgRatio	pvalue	p.adjust	qvalue	geneID	Count	up	down	up_genes	down_genes
GO:0140375	immune receptor activity	21/312	144/18367	4.72174e-14	2.41753e-11	2.18194e-11	IL12RB2/FCGR1B/IL15RA/IL2RA/CD44/EBI3/FPR1/IL18RAP/IFNGR2/CSF2RB/IL2RB/CD200R1/IL7R/CD74/HLA-DRA/HLA-DRB1/HLA-DOA/CCR6/CSF2RA/IL3RA/CXCR3	21	0	21		IL12RB2/FCGR1B/IL15RA/IL2RA/CD44/EBI3/FPR1/IL18RAP/IFNGR2/CSF2RB/IL2RB/CD200R1/IL7R/CD74/HLA-DRA/HLA-DRB1/HLA-DOA/CCR6/CSF2RA/IL3RA/CXCR3
GO:0003823	antigen binding	21/312	171/18367	1.48525e-12	3.80224e-10	3.43171e-10	TRAV12-1/TRAV19/TRDC/IGHA2/IGHG4/IGHG2/IGHA1/IGHG1/IGHG3/IGHD/IGHV1OR15-1/IGKC/IGKV3-15/IGLC2/IGLC3/IL7R/HLA-F/HLA-DRA/HLA-DRB1/TRBC1/TRBC2	21	0	21		TRAV12-1/TRAV19/TRDC/IGHA2/IGHG4/IGHG2/IGHA1/IGHG1/IGHG3/IGHD/IGHV1OR15-1/IGKC/IGKV3-15/IGLC2/IGLC3/IL7R/HLA-F/HLA-DRA/HLA-DRB1/TRBC1/TRBC2
GO:0034987	immunoglobulin receptor binding	14/312	79/18367	5.74581e-11	9.80618e-09	8.85056e-09	TRDC/IGHA2/IGHG4/IGHG2/IGHA1/IGHG1/IGHG3/IGHD/IGHV1OR15-1/IGKC/IGLC2/IGLC3/TRBC1/TRBC2	14	0	14		TRDC/IGHA2/IGHG4/IGHG2/IGHA1/IGHG1/IGHG3/IGHD/IGHV1OR15-1/IGKC/IGLC2/IGLC3/TRBC1/TRBC2
GO:0004896	cytokine receptor activity	15/312	97/18367	8.937e-11	1.14394e-08	1.03246e-08	IL12RB2/IL15RA/IL2RA/CD44/EBI3/IL18RAP/IFNGR2/CSF2RB/IL2RB/IL7R/CD74/CCR6/CSF2RA/IL3RA/CXCR3	15	0	15		IL12RB2/IL15RA/IL2RA/CD44/EBI3/IL18RAP/IFNGR2/CSF2RB/IL2RB/IL7R/CD74/CCR6/CSF2RA/IL3RA/CXCR3
GO:0005125	cytokine activity	18/312	235/18367	1.17335e-07	1.20151e-05	1.08442e-05	FASLG/IFNG/IL17D/IL32/CCL8/CCL13/CCL5/EBI3/GDF15/CCL20/OSM/TNFSF10/CXCL8/IL15/CCL28/IL17F/INHBA/CD40LG	18	2	16	IL17D/GDF15	FASLG/IFNG/IL32/CCL8/CCL13/CCL5/EBI3/CCL20/OSM/TNFSF10/CXCL8/IL15/CCL28/IL17F/INHBA/CD40LG
GO:0042608	T cell receptor binding	5/312	11/18367	5.8203e-07	4.96666e-05	4.48265e-05	LCK/CD3E/CD3G/HLA-DRA/HLA-DRB1	5	0	5		LCK/CD3E/CD3G/HLA-DRA/HLA-DRB1
GO:0048018	receptor ligand activity	23/312	487/18367	1.07116e-05	0.000783476	0.000707125	UTS2/FNDC5/FASLG/IFNG/IL17D/IL32/CCL8/CCL13/CCL5/EBI3/RETN/GDF15/CCL20/OSM/TYMP/TNFSF10/CXCL8/IL15/CCL28/IL17F/INHBA/SEMA4D/CD40LG	23	4	19	UTS2/FNDC5/IL17D/GDF15	FASLG/IFNG/IL32/CCL8/CCL13/CCL5/EBI3/RETN/CCL20/OSM/TYMP/TNFSF10/CXCL8/IL15/CCL28/IL17F/INHBA/SEMA4D/CD40LG
GO:0030546	signaling receptor activator activity	23/312	495/18367	1.39041e-05	0.000889861	0.000803143	UTS2/FNDC5/FASLG/IFNG/IL17D/IL32/CCL8/CCL13/CCL5/EBI3/RETN/GDF15/CCL20/OSM/TYMP/TNFSF10/CXCL8/IL15/CCL28/IL17F/INHBA/SEMA4D/CD40LG	23	4	19	UTS2/FNDC5/IL17D/GDF15	FASLG/IFNG/IL32/CCL8/CCL13/CCL5/EBI3/RETN/CCL20/OSM/TYMP/TNFSF10/CXCL8/IL15/CCL28/IL17F/INHBA/SEMA4D/CD40LG
GO:0005126	cytokine receptor binding	16/312	271/18367	1.71366e-05	0.000974882	0.000879879	FASLG/GATA3/IFNG/CCL8/CCL13/CCL5/SMAD7/STAT1/CCL20/OSM/TNFSF10/CXCL8/IL15/CCL28/IL17F/CD40LG	16	0	16		FASLG/GATA3/IFNG/CCL8/CCL13/CCL5/SMAD7/STAT1/CCL20/OSM/TNFSF10/CXCL8/IL15/CCL28/IL17F/CD40LG
GO:0019955	cytokine binding	11/312	139/18367	2.58527e-05	0.00132366	0.00119467	IL12RB2/GBP1/IL2RA/EBI3/IL2RB/CD74/IL17F/CCR6/CSF2RA/IL3RA/CXCR3	11	0	11		IL12RB2/GBP1/IL2RA/EBI3/IL2RB/CD74/IL17F/CCR6/CSF2RA/IL3RA/CXCR3
GO:0023023	MHC protein complex binding	6/312	36/18367	2.90304e-05	0.00135123	0.00121956	CD8A/CD74/HLA-DRA/HLA-DRB1/HLA-DMB/HLA-DOA	6	0	6		CD8A/CD74/HLA-DRA/HLA-DRB1/HLA-DMB/HLA-DOA
GO:0038187	pattern recognition receptor activity	5/312	26/18367	6.72098e-05	0.00286762	0.00258817	PTAFR/CLEC6A/CLEC4E/CLEC7A/TLR2	5	0	5		PTAFR/CLEC6A/CLEC4E/CLEC7A/TLR2
GO:0023026	MHC class II protein complex binding	5/312	27/18367	8.13444e-05	0.00320372	0.00289151	CD74/HLA-DRA/HLA-DRB1/HLA-DMB/HLA-DOA	5	0	5		CD74/HLA-DRA/HLA-DRB1/HLA-DMB/HLA-DOA
GO:0015026	coreceptor activity	6/312	48/18367	0.000154152	0.00563757	0.00508818	FCRL1/LRP5/TMIGD2/CD8A/CD8B/CD28	6	1	5	LRP5	FCRL1/TMIGD2/CD8A/CD8B/CD28
GO:0008009	chemokine activity	6/312	49/18367	0.000173181	0.00591126	0.0053352	CCL8/CCL13/CCL5/CCL20/CXCL8/CCL28	6	0	6		CCL8/CCL13/CCL5/CCL20/CXCL8/CCL28
GO:0042379	chemokine receptor binding	7/312	72/18367	0.000218491	0.00699172	0.00631037	CCL8/CCL13/CCL5/STAT1/CCL20/CXCL8/CCL28	7	0	7		CCL8/CCL13/CCL5/STAT1/CCL20/CXCL8/CCL28
GO:0042605	peptide antigen binding	5/312	36/18367	0.000335212	0.0100958	0.00911195	TRAV12-1/TRAV19/HLA-F/HLA-DRA/HLA-DRB1	5	0	5		TRAV12-1/TRAV19/HLA-F/HLA-DRA/HLA-DRB1
GO:0032395	MHC class II receptor activity	3/312	10/18367	0.000533212	0.0149163	0.0134627	HLA-DRA/HLA-DRB1/HLA-DOA	3	0	3		HLA-DRA/HLA-DRB1/HLA-DOA
GO:0042287	MHC protein binding	5/312	40/18367	0.000553535	0.0149163	0.0134627	CLEC7A/TRAV19/CD8A/CD8B/CD74	5	0	5		CLEC7A/TRAV19/CD8A/CD8B/CD74
GO:0030247	polysaccharide binding	4/312	25/18367	0.000779417	0.0181672	0.0163968	CLEC7A/HLA-DRA/HLA-DRB1/ENPP2	4	0	4		CLEC7A/HLA-DRA/HLA-DRB1/ENPP2
GO:0035035	histone acetyltransferase binding	4/312	25/18367	0.000779417	0.0181672	0.0163968	ETS1/STAT1/EGR1/FOXP3	4	0	4		ETS1/STAT1/EGR1/FOXP3
GO:0030246	carbohydrate binding	13/312	271/18367	0.00078062	0.0181672	0.0163968	MRC1/CLEC6A/CLEC4E/KLRB1/CD69/CLEC7A/PKD1L3/MAG/CLC/SIGLEC10/HLA-DRA/HLA-DRB1/ENPP2	13	2	11	PKD1L3/MAG	MRC1/CLEC6A/CLEC4E/KLRB1/CD69/CLEC7A/CLC/SIGLEC10/HLA-DRA/HLA-DRB1/ENPP2
GO:0048020	CCR chemokine receptor binding	5/312	48/18367	0.00128964	0.0287084	0.0259108	CCL8/CCL13/CCL5/STAT1/CCL20	5	0	5		CCL8/CCL13/CCL5/STAT1/CCL20
GO:0045028	G protein-coupled purinergic nucleotide receptor activity	3/312	14/18367	0.00153784	0.0328073	0.0296102	PTAFR/P2RY6/P2RY10	3	0	3		PTAFR/P2RY6/P2RY10
GO:0005164	tumor necrosis factor receptor binding	4/312	31/18367	0.0017896	0.0366511	0.0330794	FASLG/STAT1/TNFSF10/CD40LG	4	0	4		FASLG/STAT1/TNFSF10/CD40LG
GO:0016004	phospholipase activator activity	3/312	16/18367	0.00230713	0.0454328	0.0410053	LCK/CCL8/CCL5	3	0	3		LCK/CCL8/CCL5
GO:0035591	signaling adaptor activity	6/312	81/18367	0.00255569	0.0484635	0.0437407	FCRL2/CD3E/CD3G/STAP2/SLA2/TRAT1	6	0	6		FCRL2/CD3E/CD3G/STAP2/SLA2/TRAT1
GO:0004252	serine-type endopeptidase activity	9/312	174/18367	0.00297757	0.0544469	0.049141	PRSS23/C1S/MMP14/GZMH/GZMB/GZMM/KLK4/GZMK/GZMA	9	2	7	PRSS23/KLK4	C1S/MMP14/GZMH/GZMB/GZMM/GZMK/GZMA

## Sheet: INF AGPAT2mutBSCL2mut (MF commo
Common categories (from the comparisons of infected AGPAT2mut vs. infected WT; and infected BSCL2mut vs. infected WT) in the enrichment analysis for Molecular Function (MF) of Gene Ontology.
ID	Description
GO:0034987	immunoglobulin receptor binding
GO:0048018	receptor ligand activity
GO:0042379	chemokine receptor binding
GO:0005126	cytokine receptor binding
GO:0140375	immune receptor activity
GO:0045028	G protein-coupled purinergic nucleotide receptor activity
GO:0004252	serine-type endopeptidase activity
GO:0016004	phospholipase activator activity
GO:0005125	cytokine activity
GO:0003823	antigen binding
GO:0038187	pattern recognition receptor activity
GO:0004896	cytokine receptor activity
GO:0030546	signaling receptor activator activity
GO:0005164	tumor necrosis factor receptor binding
GO:0042287	MHC protein binding
GO:0023023	MHC protein complex binding
GO:0008009	chemokine activity
GO:0019955	cytokine binding
GO:0035035	histone acetyltransferase binding
GO:0042608	T cell receptor binding
GO:0048020	CCR chemokine receptor binding

## Sheet: INF AGPAT2mut (Biological Proce
Enrichment analysis for Biological Process (BP) of Gene Ontology. Differentialy expressed genes from infected AGPAT2mut vs. infected WT
ID	Description	GeneRatio	BgRatio	pvalue	p.adjust	qvalue	geneID	Count	up	down	up_genes	down_genes
GO:0002460	adaptive immune response based on somatic recombination of immune receptors built from immunoglobulin superfamily domains	57/357	356/18722	4.42139e-36	1.63459e-32	1.29523e-32	C1QA/C1QC/C1QB/RORC/SEMA4A/SLAMF1/FCGR2B/XCL1/PRKCQ/GATA3/PRF1/SCART1/IRF7/SERPING1/C1S/C1R/CLEC7A/KLRC1/TRDC/IGHG2/IGHA1/IGHG1/IGHD/IGHV1OR15-1/IL27/NOD2/GZMM/EBI3/ICAM1/JAK3/CLC/IL4I1/LILRB1/CD8A/IGKC/IL18R1/IL1B/SLC11A1/SLA2/IGLC2/CCR2/CXCL13/CD74/IRF4/BTN3A3/HLA-F/MICA/HLA-DMB/HLA-DOA/CCR6/MYO1G/TRBC1/TRBC2/CCL19/TLR8/FOXP3/CD40LG	57	1	56	MICA	C1QA/C1QC/C1QB/RORC/SEMA4A/SLAMF1/FCGR2B/XCL1/PRKCQ/GATA3/PRF1/SCART1/IRF7/SERPING1/C1S/C1R/CLEC7A/KLRC1/TRDC/IGHG2/IGHA1/IGHG1/IGHD/IGHV1OR15-1/IL27/NOD2/GZMM/EBI3/ICAM1/JAK3/CLC/IL4I1/LILRB1/CD8A/IGKC/IL18R1/IL1B/SLC11A1/SLA2/IGLC2/CCR2/CXCL13/CD74/IRF4/BTN3A3/HLA-F/HLA-DMB/HLA-DOA/CCR6/MYO1G/TRBC1/TRBC2/CCL19/TLR8/FOXP3/CD40LG
GO:0042110	T cell activation	63/357	487/18722	2.91258e-34	5.38391e-31	4.26617e-31	TNFRSF4/LCK/CD2/RORC/SEMA4A/SLAMF1/FCGR2B/XCL1/LAX1/IL2RA/PRKCQ/GATA3/CD5/CD3E/CD3D/CD3G/LAG3/CLEC7A/KLRC1/TESPA1/BCL11B/NLRC3/IL27/NOD2/CCL5/CD7/EBI3/TMIGD2/ICAM1/JAK3/CLC/IL4I1/LILRB1/CD8A/CD8B/ZAP70/IL18R1/IL1B/CTLA4/ICOS/SLC11A1/SIRPG/SLA2/EOMES/CCR2/TIGIT/RHOH/KIT/IL15/CAMK4/EGR1/CD74/IRF4/BTN3A1/MICA/HLA-DMB/HLA-DOA/THEMIS/CCR6/PDCD1LG2/CCL19/FOXP3/CD40LG	63	1	62	MICA	TNFRSF4/LCK/CD2/RORC/SEMA4A/SLAMF1/FCGR2B/XCL1/LAX1/IL2RA/PRKCQ/GATA3/CD5/CD3E/CD3D/CD3G/LAG3/CLEC7A/KLRC1/TESPA1/BCL11B/NLRC3/IL27/NOD2/CCL5/CD7/EBI3/TMIGD2/ICAM1/JAK3/CLC/IL4I1/LILRB1/CD8A/CD8B/ZAP70/IL18R1/IL1B/CTLA4/ICOS/SLC11A1/SIRPG/SLA2/EOMES/CCR2/TIGIT/RHOH/KIT/IL15/CAMK4/EGR1/CD74/IRF4/BTN3A1/HLA-DMB/HLA-DOA/THEMIS/CCR6/PDCD1LG2/CCL19/FOXP3/CD40LG
GO:0002443	leukocyte mediated immunity	56/357	440/18722	4.57077e-30	5.63271e-27	4.46332e-27	C1QA/C1QC/C1QB/PTAFR/SLAMF1/FCGR2B/XCL1/GATA3/PRF1/SCART1/IRF7/SERPING1/LAG3/C1S/C1R/CLEC7A/KLRC1/TRDC/GZMB/IGHG2/IGHA1/IGHG1/IGHD/IGHV1OR15-1/NOD2/GZMM/ICAM1/JAK3/CLC/IL4I1/LILRB1/CD8A/IGKC/IL18R1/IL18RAP/IL1B/SLA2/IGLC2/CX3CR1/CCR2/DNASE1L3/CD96/KIT/CD74/BTN3A3/HLA-F/MICA/HLA-DMB/HLA-DOA/CCR6/MYO1G/TRBC1/TRBC2/TLR8/FOXP3/CD40LG	56	2	54	DNASE1L3/MICA	C1QA/C1QC/C1QB/PTAFR/SLAMF1/FCGR2B/XCL1/GATA3/PRF1/SCART1/IRF7/SERPING1/LAG3/C1S/C1R/CLEC7A/KLRC1/TRDC/GZMB/IGHG2/IGHA1/IGHG1/IGHD/IGHV1OR15-1/NOD2/GZMM/ICAM1/JAK3/CLC/IL4I1/LILRB1/CD8A/IGKC/IL18R1/IL18RAP/IL1B/SLA2/IGLC2/CX3CR1/CCR2/CD96/KIT/CD74/BTN3A3/HLA-F/HLA-DMB/HLA-DOA/CCR6/MYO1G/TRBC1/TRBC2/TLR8/FOXP3/CD40LG
GO:0002449	lymphocyte mediated immunity	50/357	350/18722	2.95817e-29	2.73409e-26	2.16647e-26	C1QA/C1QC/C1QB/SLAMF1/FCGR2B/XCL1/GATA3/PRF1/SCART1/IRF7/SERPING1/LAG3/C1S/C1R/KLRC1/TRDC/GZMB/IGHG2/IGHA1/IGHG1/IGHD/IGHV1OR15-1/NOD2/GZMM/ICAM1/CLC/IL4I1/LILRB1/CD8A/IGKC/IL18R1/IL18RAP/IL1B/SLA2/IGLC2/CCR2/CD96/CD74/BTN3A3/HLA-F/MICA/HLA-DMB/HLA-DOA/CCR6/MYO1G/TRBC1/TRBC2/TLR8/FOXP3/CD40LG	50	1	49	MICA	C1QA/C1QC/C1QB/SLAMF1/FCGR2B/XCL1/GATA3/PRF1/SCART1/IRF7/SERPING1/LAG3/C1S/C1R/KLRC1/TRDC/GZMB/IGHG2/IGHA1/IGHG1/IGHD/IGHV1OR15-1/NOD2/GZMM/ICAM1/CLC/IL4I1/LILRB1/CD8A/IGKC/IL18R1/IL18RAP/IL1B/SLA2/IGLC2/CCR2/CD96/CD74/BTN3A3/HLA-F/HLA-DMB/HLA-DOA/CCR6/MYO1G/TRBC1/TRBC2/TLR8/FOXP3/CD40LG
GO:0002696	positive regulation of leukocyte activation	48/357	409/18722	3.03673e-24	2.24536e-21	1.77921e-21	TNFRSF4/PTAFR/LCK/CD2/SLAMF1/XCL1/IL15RA/IL2RA/PRKCQ/GATA3/CD5/CD3E/CLEC7A/TESPA1/TRDC/IGHG2/IGHA1/IGHG1/IGHD/IGHV1OR15-1/NOD2/CCL5/EBI3/TMIGD2/JAK3/IL4I1/LILRB1/IGKC/ZAP70/IL1B/ICOS/SIRPG/IGLC2/CCR2/WNT5A/CD38/RHOH/IL15/CD74/HLA-F/HLA-DMB/HLA-DOA/TRBC1/TRBC2/PDCD1LG2/CCL19/FOXP3/CD40LG	48	0	48		TNFRSF4/PTAFR/LCK/CD2/SLAMF1/XCL1/IL15RA/IL2RA/PRKCQ/GATA3/CD5/CD3E/CLEC7A/TESPA1/TRDC/IGHG2/IGHA1/IGHG1/IGHD/IGHV1OR15-1/NOD2/CCL5/EBI3/TMIGD2/JAK3/IL4I1/LILRB1/IGKC/ZAP70/IL1B/ICOS/SIRPG/IGLC2/CCR2/WNT5A/CD38/RHOH/IL15/CD74/HLA-F/HLA-DMB/HLA-DOA/TRBC1/TRBC2/PDCD1LG2/CCL19/FOXP3/CD40LG
GO:0051251	positive regulation of lymphocyte activation	45/357	362/18722	8.30866e-24	5.11952e-21	4.05666e-21	TNFRSF4/LCK/SLAMF1/XCL1/IL15RA/IL2RA/PRKCQ/GATA3/CD5/CD3E/CLEC7A/TESPA1/TRDC/IGHG2/IGHA1/IGHG1/IGHD/IGHV1OR15-1/NOD2/CCL5/EBI3/TMIGD2/JAK3/IL4I1/LILRB1/IGKC/ZAP70/IL1B/ICOS/SIRPG/IGLC2/CCR2/CD38/RHOH/IL15/CD74/HLA-F/HLA-DMB/HLA-DOA/TRBC1/TRBC2/PDCD1LG2/CCL19/FOXP3/CD40LG	45	0	45		TNFRSF4/LCK/SLAMF1/XCL1/IL15RA/IL2RA/PRKCQ/GATA3/CD5/CD3E/CLEC7A/TESPA1/TRDC/IGHG2/IGHA1/IGHG1/IGHD/IGHV1OR15-1/NOD2/CCL5/EBI3/TMIGD2/JAK3/IL4I1/LILRB1/IGKC/ZAP70/IL1B/ICOS/SIRPG/IGLC2/CCR2/CD38/RHOH/IL15/CD74/HLA-F/HLA-DMB/HLA-DOA/TRBC1/TRBC2/PDCD1LG2/CCL19/FOXP3/CD40LG
GO:0050867	positive regulation of cell activation	48/357	420/18722	9.77852e-24	5.16446e-21	4.09227e-21	TNFRSF4/PTAFR/LCK/CD2/SLAMF1/XCL1/IL15RA/IL2RA/PRKCQ/GATA3/CD5/CD3E/CLEC7A/TESPA1/TRDC/IGHG2/IGHA1/IGHG1/IGHD/IGHV1OR15-1/NOD2/CCL5/EBI3/TMIGD2/JAK3/IL4I1/LILRB1/IGKC/ZAP70/IL1B/ICOS/SIRPG/IGLC2/CCR2/WNT5A/CD38/RHOH/IL15/CD74/HLA-F/HLA-DMB/HLA-DOA/TRBC1/TRBC2/PDCD1LG2/CCL19/FOXP3/CD40LG	48	0	48		TNFRSF4/PTAFR/LCK/CD2/SLAMF1/XCL1/IL15RA/IL2RA/PRKCQ/GATA3/CD5/CD3E/CLEC7A/TESPA1/TRDC/IGHG2/IGHA1/IGHG1/IGHD/IGHV1OR15-1/NOD2/CCL5/EBI3/TMIGD2/JAK3/IL4I1/LILRB1/IGKC/ZAP70/IL1B/ICOS/SIRPG/IGLC2/CCR2/WNT5A/CD38/RHOH/IL15/CD74/HLA-F/HLA-DMB/HLA-DOA/TRBC1/TRBC2/PDCD1LG2/CCL19/FOXP3/CD40LG
GO:0002253	activation of immune response	43/357	375/18722	2.18038e-21	1.00761e-18	7.9842e-19	C1QA/C1QC/C1QB/LCK/PDE4B/GBP1/AIM2/FCGR2B/CD247/CFH/LAX1/GATA3/SERPING1/CD3E/C1S/C1R/CLEC7A/TESPA1/TRDC/IGHG2/IGHA1/IGHG1/IGHD/IGHV1OR15-1/NOD2/IGKC/ZAP70/IL1B/CTLA4/SLA2/ZBP1/UBASH3A/IGLC2/TRAT1/CD38/BTN3A1/BTN3A3/THEMIS/MYO1G/TRBC1/TRBC2/FCN1/FOXP3	43	0	43		C1QA/C1QC/C1QB/LCK/PDE4B/GBP1/AIM2/FCGR2B/CD247/CFH/LAX1/GATA3/SERPING1/CD3E/C1S/C1R/CLEC7A/TESPA1/TRDC/IGHG2/IGHA1/IGHG1/IGHD/IGHV1OR15-1/NOD2/IGKC/ZAP70/IL1B/CTLA4/SLA2/ZBP1/UBASH3A/IGLC2/TRAT1/CD38/BTN3A1/BTN3A3/THEMIS/MYO1G/TRBC1/TRBC2/FCN1/FOXP3
GO:0032609	interferon-gamma production	26/357	112/18722	3.57422e-21	1.32139e-18	1.04706e-18	PDE4B/IL12RB2/CD2/SLAMF1/CD244/XCL1/GATA3/CD3E/CLEC7A/IL27/NOD2/EBI3/LILRB1/IL18R1/IL1B/SLC11A1/CCR2/WNT5A/CD96/CD14/HMHB1/BTN3A1/INHBA/PDCD1LG2/TLR8/FOXP3	26	1	25	HMHB1	PDE4B/IL12RB2/CD2/SLAMF1/CD244/XCL1/GATA3/CD3E/CLEC7A/IL27/NOD2/EBI3/LILRB1/IL18R1/IL1B/SLC11A1/CCR2/WNT5A/CD96/CD14/BTN3A1/INHBA/PDCD1LG2/TLR8/FOXP3
GO:0032649	regulation of interferon-gamma production	26/357	112/18722	3.57422e-21	1.32139e-18	1.04706e-18	PDE4B/IL12RB2/CD2/SLAMF1/CD244/XCL1/GATA3/CD3E/CLEC7A/IL27/NOD2/EBI3/LILRB1/IL18R1/IL1B/SLC11A1/CCR2/WNT5A/CD96/CD14/HMHB1/BTN3A1/INHBA/PDCD1LG2/TLR8/FOXP3	26	1	25	HMHB1	PDE4B/IL12RB2/CD2/SLAMF1/CD244/XCL1/GATA3/CD3E/CLEC7A/IL27/NOD2/EBI3/LILRB1/IL18R1/IL1B/SLC11A1/CCR2/WNT5A/CD96/CD14/BTN3A1/INHBA/PDCD1LG2/TLR8/FOXP3
GO:1903131	mononuclear cell differentiation	45/357	426/18722	6.7494e-21	2.12982e-18	1.68766e-18	LCK/CD2/RORC/SEMA4A/SLAMF1/FCGR2B/IL15RA/IL2RA/GATA3/IRF7/BATF2/CD3E/CD3D/CD3G/LAG3/KLRC1/TESPA1/BCL11B/IL27/IKZF3/JAK3/IL4I1/LILRB1/CD8A/ZAP70/IL18R1/IL1B/CTLA4/EOMES/CCR2/RHOH/KIT/IL15/CAMK4/EGR1/CD74/IRF4/HLA-DOA/THEMIS/CCR6/INHBA/CCL19/FOXP3/ITM2A/CD40LG	45	0	45		LCK/CD2/RORC/SEMA4A/SLAMF1/FCGR2B/IL15RA/IL2RA/GATA3/IRF7/BATF2/CD3E/CD3D/CD3G/LAG3/KLRC1/TESPA1/BCL11B/IL27/IKZF3/JAK3/IL4I1/LILRB1/CD8A/ZAP70/IL18R1/IL1B/CTLA4/EOMES/CCR2/RHOH/KIT/IL15/CAMK4/EGR1/CD74/IRF4/HLA-DOA/THEMIS/CCR6/INHBA/CCL19/FOXP3/ITM2A/CD40LG
GO:0050863	regulation of T cell activation	40/357	329/18722	6.91314e-21	2.12982e-18	1.68766e-18	LCK/CD2/SLAMF1/FCGR2B/XCL1/LAX1/IL2RA/PRKCQ/GATA3/CD5/CD3E/LAG3/TESPA1/IL27/NOD2/CCL5/EBI3/TMIGD2/JAK3/CLC/IL4I1/LILRB1/ZAP70/IL1B/CTLA4/ICOS/SIRPG/CCR2/TIGIT/RHOH/IL15/CAMK4/CD74/IRF4/HLA-DMB/HLA-DOA/PDCD1LG2/CCL19/FOXP3/CD40LG	40	0	40		LCK/CD2/SLAMF1/FCGR2B/XCL1/LAX1/IL2RA/PRKCQ/GATA3/CD5/CD3E/LAG3/TESPA1/IL27/NOD2/CCL5/EBI3/TMIGD2/JAK3/CLC/IL4I1/LILRB1/ZAP70/IL1B/CTLA4/ICOS/SIRPG/CCR2/TIGIT/RHOH/IL15/CAMK4/CD74/IRF4/HLA-DMB/HLA-DOA/PDCD1LG2/CCL19/FOXP3/CD40LG
GO:0030098	lymphocyte differentiation	42/357	374/18722	1.46208e-20	4.15792e-18	3.2947e-18	LCK/CD2/RORC/SEMA4A/SLAMF1/FCGR2B/IL15RA/IL2RA/GATA3/CD3E/CD3D/CD3G/LAG3/KLRC1/TESPA1/BCL11B/IL27/IKZF3/JAK3/IL4I1/CD8A/ZAP70/IL18R1/IL1B/CTLA4/EOMES/CCR2/RHOH/KIT/IL15/CAMK4/EGR1/CD74/IRF4/HLA-DOA/THEMIS/CCR6/INHBA/CCL19/FOXP3/ITM2A/CD40LG	42	0	42		LCK/CD2/RORC/SEMA4A/SLAMF1/FCGR2B/IL15RA/IL2RA/GATA3/CD3E/CD3D/CD3G/LAG3/KLRC1/TESPA1/BCL11B/IL27/IKZF3/JAK3/IL4I1/CD8A/ZAP70/IL18R1/IL1B/CTLA4/EOMES/CCR2/RHOH/KIT/IL15/CAMK4/EGR1/CD74/IRF4/HLA-DOA/THEMIS/CCR6/INHBA/CCL19/FOXP3/ITM2A/CD40LG
GO:0022409	positive regulation of cell-cell adhesion	37/357	284/18722	2.01386e-20	5.31804e-18	4.21397e-18	PTAFR/LCK/SLAMF1/XCL1/IL2RA/PRKCQ/GATA3/CD5/CD3E/ETS1/TESPA1/NOD2/CCL5/EBI3/TMIGD2/ICAM1/JAK3/IL4I1/LILRB1/ZAP70/IL1B/ICOS/SIRPG/CCR2/WNT5A/RHOH/CXCL13/IL15/CD74/ADAM19/HLA-DMB/HLA-DOA/DMTN/PDCD1LG2/CCL19/FOXP3/CD40LG	37	0	37		PTAFR/LCK/SLAMF1/XCL1/IL2RA/PRKCQ/GATA3/CD5/CD3E/ETS1/TESPA1/NOD2/CCL5/EBI3/TMIGD2/ICAM1/JAK3/IL4I1/LILRB1/ZAP70/IL1B/ICOS/SIRPG/CCR2/WNT5A/RHOH/CXCL13/IL15/CD74/ADAM19/HLA-DMB/HLA-DOA/DMTN/PDCD1LG2/CCL19/FOXP3/CD40LG
GO:0030217	T cell differentiation	35/357	257/18722	5.25352e-20	1.29482e-17	1.026e-17	LCK/CD2/RORC/SEMA4A/IL2RA/GATA3/CD3E/CD3D/CD3G/LAG3/KLRC1/TESPA1/BCL11B/IL27/JAK3/IL4I1/CD8A/ZAP70/IL18R1/IL1B/CTLA4/EOMES/CCR2/RHOH/KIT/IL15/CAMK4/EGR1/CD74/IRF4/HLA-DOA/THEMIS/CCR6/CCL19/FOXP3	35	0	35		LCK/CD2/RORC/SEMA4A/IL2RA/GATA3/CD3E/CD3D/CD3G/LAG3/KLRC1/TESPA1/BCL11B/IL27/JAK3/IL4I1/CD8A/ZAP70/IL18R1/IL1B/CTLA4/EOMES/CCR2/RHOH/KIT/IL15/CAMK4/EGR1/CD74/IRF4/HLA-DOA/THEMIS/CCR6/CCL19/FOXP3
GO:0007159	leukocyte cell-cell adhesion	41/357	371/18722	7.84265e-20	1.81214e-17	1.43593e-17	PTAFR/LCK/SLAMF1/FCGR2B/XCL1/LAX1/IL2RA/PRKCQ/GATA3/CD5/CD3E/ETS1/LAG3/ITGB7/TESPA1/NOD2/CCL5/EBI3/TMIGD2/ICAM1/JAK3/IL4I1/LILRB1/ZAP70/IL1B/CTLA4/ICOS/SIRPG/CX3CR1/CCR2/TIGIT/RHOH/IL15/CD74/HLA-DMB/HLA-DOA/PDCD1LG2/CCL19/SEMA4D/FOXP3/CD40LG	41	0	41		PTAFR/LCK/SLAMF1/FCGR2B/XCL1/LAX1/IL2RA/PRKCQ/GATA3/CD5/CD3E/ETS1/LAG3/ITGB7/TESPA1/NOD2/CCL5/EBI3/TMIGD2/ICAM1/JAK3/IL4I1/LILRB1/ZAP70/IL1B/CTLA4/ICOS/SIRPG/CX3CR1/CCR2/TIGIT/RHOH/IL15/CD74/HLA-DMB/HLA-DOA/PDCD1LG2/CCL19/SEMA4D/FOXP3/CD40LG
GO:0001819	positive regulation of cytokine production	45/357	467/18722	2.63934e-19	5.73979e-17	4.54816e-17	PTAFR/PDE4B/IL12RB2/GBP5/CD2/AIM2/SLAMF1/CD244/XCL1/PTGS2/CHI3L1/PRKCQ/GATA3/IRF7/CD3E/CLEC7A/IGHD/IL27/NOD2/NLRP1/EBI3/TMIGD2/LILRB1/IL18R1/IL1B/STAT1/SLC11A1/CCR2/WNT5A/TIGIT/KIT/IL15/TLR2/EGR1/CD14/HMHB1/CD74/IRF4/BTN3A1/HLA-F/CCL19/FCN1/TLR8/FOXP3/CD40LG	45	1	44	HMHB1	PTAFR/PDE4B/IL12RB2/GBP5/CD2/AIM2/SLAMF1/CD244/XCL1/PTGS2/CHI3L1/PRKCQ/GATA3/IRF7/CD3E/CLEC7A/IGHD/IL27/NOD2/NLRP1/EBI3/TMIGD2/LILRB1/IL18R1/IL1B/STAT1/SLC11A1/CCR2/WNT5A/TIGIT/KIT/IL15/TLR2/EGR1/CD14/CD74/IRF4/BTN3A1/HLA-F/CCL19/FCN1/TLR8/FOXP3/CD40LG
GO:0002764	immune response-regulating signaling pathway	45/357	468/18722	2.87152e-19	5.89778e-17	4.67335e-17	LCK/PDE4B/GBP1/FCGR2B/CD247/LAX1/PRKCQ/GATA3/IRF7/LGR4/CD3E/CLEC7A/KLRC1/TESPA1/TRDC/IGHG2/IGHA1/IGHG1/IGHD/IGHV1OR15-1/NOD2/IFI35/LILRB1/IGKC/ZAP70/CTLA4/SLA2/UBASH3A/IGLC2/TRAT1/CD200R1/CD38/KIT/TLR2/CD14/IRF4/BTN3A1/BTN3A3/THEMIS/MYO1G/TRBC1/TRBC2/FCN1/TLR8/FOXP3	45	1	44	LGR4	LCK/PDE4B/GBP1/FCGR2B/CD247/LAX1/PRKCQ/GATA3/IRF7/CD3E/CLEC7A/KLRC1/TESPA1/TRDC/IGHG2/IGHA1/IGHG1/IGHD/IGHV1OR15-1/NOD2/IFI35/LILRB1/IGKC/ZAP70/CTLA4/SLA2/UBASH3A/IGLC2/TRAT1/CD200R1/CD38/KIT/TLR2/CD14/IRF4/BTN3A1/BTN3A3/THEMIS/MYO1G/TRBC1/TRBC2/FCN1/TLR8/FOXP3
GO:1903039	positive regulation of leukocyte cell-cell adhesion	33/357	239/18722	4.15298e-19	8.08082e-17	6.40318e-17	PTAFR/LCK/SLAMF1/XCL1/IL2RA/PRKCQ/GATA3/CD5/CD3E/ETS1/TESPA1/NOD2/CCL5/EBI3/TMIGD2/ICAM1/JAK3/IL4I1/LILRB1/ZAP70/IL1B/ICOS/SIRPG/CCR2/RHOH/IL15/CD74/HLA-DMB/HLA-DOA/PDCD1LG2/CCL19/FOXP3/CD40LG	33	0	33		PTAFR/LCK/SLAMF1/XCL1/IL2RA/PRKCQ/GATA3/CD5/CD3E/ETS1/TESPA1/NOD2/CCL5/EBI3/TMIGD2/ICAM1/JAK3/IL4I1/LILRB1/ZAP70/IL1B/ICOS/SIRPG/CCR2/RHOH/IL15/CD74/HLA-DMB/HLA-DOA/PDCD1LG2/CCL19/FOXP3/CD40LG
GO:0002768	immune response-regulating cell surface receptor signaling pathway	37/357	315/18722	7.06692e-19	1.30632e-16	1.03512e-16	LCK/PDE4B/GBP1/FCGR2B/CD247/LAX1/PRKCQ/GATA3/CD3E/CLEC7A/KLRC1/TESPA1/TRDC/IGHG2/IGHA1/IGHG1/IGHD/IGHV1OR15-1/LILRB1/IGKC/ZAP70/CTLA4/SLA2/UBASH3A/IGLC2/TRAT1/CD200R1/CD38/KIT/BTN3A1/BTN3A3/THEMIS/MYO1G/TRBC1/TRBC2/FCN1/FOXP3	37	0	37		LCK/PDE4B/GBP1/FCGR2B/CD247/LAX1/PRKCQ/GATA3/CD3E/CLEC7A/KLRC1/TESPA1/TRDC/IGHG2/IGHA1/IGHG1/IGHD/IGHV1OR15-1/LILRB1/IGKC/ZAP70/CTLA4/SLA2/UBASH3A/IGLC2/TRAT1/CD200R1/CD38/KIT/BTN3A1/BTN3A3/THEMIS/MYO1G/TRBC1/TRBC2/FCN1/FOXP3
GO:1903037	regulation of leukocyte cell-cell adhesion	38/357	336/18722	8.61417e-19	1.5165e-16	1.20167e-16	PTAFR/LCK/SLAMF1/FCGR2B/XCL1/LAX1/IL2RA/PRKCQ/GATA3/CD5/CD3E/ETS1/LAG3/TESPA1/NOD2/CCL5/EBI3/TMIGD2/ICAM1/JAK3/IL4I1/LILRB1/ZAP70/IL1B/CTLA4/ICOS/SIRPG/CCR2/TIGIT/RHOH/IL15/CD74/HLA-DMB/HLA-DOA/PDCD1LG2/CCL19/FOXP3/CD40LG	38	0	38		PTAFR/LCK/SLAMF1/FCGR2B/XCL1/LAX1/IL2RA/PRKCQ/GATA3/CD5/CD3E/ETS1/LAG3/TESPA1/NOD2/CCL5/EBI3/TMIGD2/ICAM1/JAK3/IL4I1/LILRB1/ZAP70/IL1B/CTLA4/ICOS/SIRPG/CCR2/TIGIT/RHOH/IL15/CD74/HLA-DMB/HLA-DOA/PDCD1LG2/CCL19/FOXP3/CD40LG
GO:0002697	regulation of immune effector process	38/357	339/18722	1.1708e-18	1.96747e-16	1.55901e-16	TNFRSF4/PTAFR/SLAMF1/CD244/FCGR2B/XCL1/CFH/GATA3/SERPING1/LAG3/CLEC7A/KLRC1/IL27/NOD2/ICAM1/JAK3/CLC/IL4I1/LILRB1/IL18R1/IL18RAP/IL1B/CX3CR1/CCR2/WNT5A/DNASE1L3/CD96/KIT/MZB1/CD74/IRF4/HLA-F/MICA/HLA-DMB/NCF1/CCL19/FOXP3/CD40LG	38	2	36	DNASE1L3/MICA	TNFRSF4/PTAFR/SLAMF1/CD244/FCGR2B/XCL1/CFH/GATA3/SERPING1/LAG3/CLEC7A/KLRC1/IL27/NOD2/ICAM1/JAK3/CLC/IL4I1/LILRB1/IL18R1/IL18RAP/IL1B/CX3CR1/CCR2/WNT5A/CD96/KIT/MZB1/CD74/IRF4/HLA-F/HLA-DMB/NCF1/CCL19/FOXP3/CD40LG
GO:0022407	regulation of cell-cell adhesion	42/357	448/18722	1.2394e-17	1.9922e-15	1.5786e-15	PTAFR/LCK/SLAMF1/FCGR2B/XCL1/LAX1/IL2RA/PRKCQ/GATA3/CD5/CD3E/ETS1/LAG3/TESPA1/NOD2/CCL5/EBI3/TMIGD2/ICAM1/JAK3/IL4I1/LILRB1/ZAP70/IL1B/CTLA4/ICOS/SIRPG/CCR2/WNT5A/TIGIT/RHOH/CXCL13/IL15/CD74/ADAM19/HLA-DMB/HLA-DOA/DMTN/PDCD1LG2/CCL19/FOXP3/CD40LG	42	0	42		PTAFR/LCK/SLAMF1/FCGR2B/XCL1/LAX1/IL2RA/PRKCQ/GATA3/CD5/CD3E/ETS1/LAG3/TESPA1/NOD2/CCL5/EBI3/TMIGD2/ICAM1/JAK3/IL4I1/LILRB1/ZAP70/IL1B/CTLA4/ICOS/SIRPG/CCR2/WNT5A/TIGIT/RHOH/CXCL13/IL15/CD74/ADAM19/HLA-DMB/HLA-DOA/DMTN/PDCD1LG2/CCL19/FOXP3/CD40LG
GO:0050870	positive regulation of T cell activation	30/357	216/18722	1.52848e-17	2.35449e-15	1.86568e-15	LCK/SLAMF1/XCL1/IL2RA/PRKCQ/GATA3/CD5/CD3E/TESPA1/NOD2/CCL5/EBI3/TMIGD2/JAK3/IL4I1/LILRB1/ZAP70/IL1B/ICOS/SIRPG/CCR2/RHOH/IL15/CD74/HLA-DMB/HLA-DOA/PDCD1LG2/CCL19/FOXP3/CD40LG	30	0	30		LCK/SLAMF1/XCL1/IL2RA/PRKCQ/GATA3/CD5/CD3E/TESPA1/NOD2/CCL5/EBI3/TMIGD2/JAK3/IL4I1/LILRB1/ZAP70/IL1B/ICOS/SIRPG/CCR2/RHOH/IL15/CD74/HLA-DMB/HLA-DOA/PDCD1LG2/CCL19/FOXP3/CD40LG
GO:0032729	positive regulation of interferon-gamma production	19/357	72/18722	6.17403e-17	9.13015e-15	7.23466e-15	PDE4B/IL12RB2/CD2/SLAMF1/CD244/CD3E/CLEC7A/IL27/EBI3/LILRB1/IL18R1/IL1B/SLC11A1/CCR2/WNT5A/CD14/HMHB1/BTN3A1/TLR8	19	1	18	HMHB1	PDE4B/IL12RB2/CD2/SLAMF1/CD244/CD3E/CLEC7A/IL27/EBI3/LILRB1/IL18R1/IL1B/SLC11A1/CCR2/WNT5A/CD14/BTN3A1/TLR8
GO:0002456	T cell mediated immunity	22/357	109/18722	1.03966e-16	1.47831e-14	1.1714e-14	SLAMF1/FCGR2B/XCL1/GATA3/PRF1/SCART1/KLRC1/NOD2/GZMM/ICAM1/CLC/IL4I1/LILRB1/CD8A/IL18R1/IL1B/CCR2/BTN3A3/HLA-F/MICA/MYO1G/FOXP3	22	1	21	MICA	SLAMF1/FCGR2B/XCL1/GATA3/PRF1/SCART1/KLRC1/NOD2/GZMM/ICAM1/CLC/IL4I1/LILRB1/CD8A/IL18R1/IL1B/CCR2/BTN3A3/HLA-F/MYO1G/FOXP3
GO:0045785	positive regulation of cell adhesion	40/357	437/18722	1.78202e-16	2.44005e-14	1.93347e-14	TNFRSF18/PTAFR/LCK/SLAMF1/XCL1/NID1/IL2RA/PRKCQ/GATA3/SPOCK2/CD5/CD3E/ETS1/TESPA1/NOD2/CCL5/EBI3/TMIGD2/ICAM1/JAK3/IL4I1/LILRB1/ZAP70/IL1B/ICOS/SIRPG/CCR2/WNT5A/RHOH/CXCL13/IL15/CD74/ADAM19/HLA-DMB/HLA-DOA/DMTN/PDCD1LG2/CCL19/FOXP3/CD40LG	40	0	40		TNFRSF18/PTAFR/LCK/SLAMF1/XCL1/NID1/IL2RA/PRKCQ/GATA3/SPOCK2/CD5/CD3E/ETS1/TESPA1/NOD2/CCL5/EBI3/TMIGD2/ICAM1/JAK3/IL4I1/LILRB1/ZAP70/IL1B/ICOS/SIRPG/CCR2/WNT5A/RHOH/CXCL13/IL15/CD74/ADAM19/HLA-DMB/HLA-DOA/DMTN/PDCD1LG2/CCL19/FOXP3/CD40LG
GO:0050670	regulation of lymphocyte proliferation	29/357	225/18722	4.15023e-16	5.47979e-14	4.34214e-14	TNFRSF4/SLAMF1/FCGR2B/XCL1/IL2RA/PRKCQ/CD3E/IL27/CCL5/IKZF3/EBI3/TMIGD2/JAK3/CLC/IL4I1/LILRB1/ZAP70/IL1B/CTLA4/CCR2/CD38/IL15/MZB1/CD74/HLA-DMB/PDCD1LG2/CCL19/FOXP3/CD40LG	29	0	29		TNFRSF4/SLAMF1/FCGR2B/XCL1/IL2RA/PRKCQ/CD3E/IL27/CCL5/IKZF3/EBI3/TMIGD2/JAK3/CLC/IL4I1/LILRB1/ZAP70/IL1B/CTLA4/CCR2/CD38/IL15/MZB1/CD74/HLA-DMB/PDCD1LG2/CCL19/FOXP3/CD40LG
GO:0032944	regulation of mononuclear cell proliferation	29/357	227/18722	5.27384e-16	6.50548e-14	5.15489e-14	TNFRSF4/SLAMF1/FCGR2B/XCL1/IL2RA/PRKCQ/CD3E/IL27/CCL5/IKZF3/EBI3/TMIGD2/JAK3/CLC/IL4I1/LILRB1/ZAP70/IL1B/CTLA4/CCR2/CD38/IL15/MZB1/CD74/HLA-DMB/PDCD1LG2/CCL19/FOXP3/CD40LG	29	0	29		TNFRSF4/SLAMF1/FCGR2B/XCL1/IL2RA/PRKCQ/CD3E/IL27/CCL5/IKZF3/EBI3/TMIGD2/JAK3/CLC/IL4I1/LILRB1/ZAP70/IL1B/CTLA4/CCR2/CD38/IL15/MZB1/CD74/HLA-DMB/PDCD1LG2/CCL19/FOXP3/CD40LG
GO:0070663	regulation of leukocyte proliferation	30/357	245/18722	5.27899e-16	6.50548e-14	5.15489e-14	TNFRSF4/SLAMF1/FCGR2B/XCL1/IL2RA/PRKCQ/CD3E/IL27/CCL8/CCL5/IKZF3/EBI3/TMIGD2/JAK3/CLC/IL4I1/LILRB1/ZAP70/IL1B/CTLA4/CCR2/CD38/IL15/MZB1/CD74/HLA-DMB/PDCD1LG2/CCL19/FOXP3/CD40LG	30	0	30		TNFRSF4/SLAMF1/FCGR2B/XCL1/IL2RA/PRKCQ/CD3E/IL27/CCL8/CCL5/IKZF3/EBI3/TMIGD2/JAK3/CLC/IL4I1/LILRB1/ZAP70/IL1B/CTLA4/CCR2/CD38/IL15/MZB1/CD74/HLA-DMB/PDCD1LG2/CCL19/FOXP3/CD40LG
GO:0019724	B cell mediated immunity	28/357	210/18722	5.58356e-16	6.65885e-14	5.27642e-14	C1QA/C1QC/C1QB/FCGR2B/XCL1/IRF7/SERPING1/C1S/C1R/TRDC/IGHG2/IGHA1/IGHG1/IGHD/IGHV1OR15-1/NOD2/IGKC/SLA2/IGLC2/CD74/HLA-DMB/HLA-DOA/CCR6/TRBC1/TRBC2/TLR8/FOXP3/CD40LG	28	0	28		C1QA/C1QC/C1QB/FCGR2B/XCL1/IRF7/SERPING1/C1S/C1R/TRDC/IGHG2/IGHA1/IGHG1/IGHD/IGHV1OR15-1/NOD2/IGKC/SLA2/IGLC2/CD74/HLA-DMB/HLA-DOA/CCR6/TRBC1/TRBC2/TLR8/FOXP3/CD40LG
GO:0002429	immune response-activating cell surface receptor signaling pathway	32/357	291/18722	1.24185e-15	1.39125e-13	1.10242e-13	LCK/PDE4B/GBP1/FCGR2B/CD247/LAX1/GATA3/CD3E/CLEC7A/TESPA1/TRDC/IGHG2/IGHA1/IGHG1/IGHD/IGHV1OR15-1/IGKC/ZAP70/CTLA4/SLA2/UBASH3A/IGLC2/TRAT1/CD38/BTN3A1/BTN3A3/THEMIS/MYO1G/TRBC1/TRBC2/FCN1/FOXP3	32	0	32		LCK/PDE4B/GBP1/FCGR2B/CD247/LAX1/GATA3/CD3E/CLEC7A/TESPA1/TRDC/IGHG2/IGHA1/IGHG1/IGHD/IGHV1OR15-1/IGKC/ZAP70/CTLA4/SLA2/UBASH3A/IGLC2/TRAT1/CD38/BTN3A1/BTN3A3/THEMIS/MYO1G/TRBC1/TRBC2/FCN1/FOXP3
GO:0002757	immune response-activating signal transduction	32/357	291/18722	1.24185e-15	1.39125e-13	1.10242e-13	LCK/PDE4B/GBP1/FCGR2B/CD247/LAX1/GATA3/CD3E/CLEC7A/TESPA1/TRDC/IGHG2/IGHA1/IGHG1/IGHD/IGHV1OR15-1/IGKC/ZAP70/CTLA4/SLA2/UBASH3A/IGLC2/TRAT1/CD38/BTN3A1/BTN3A3/THEMIS/MYO1G/TRBC1/TRBC2/FCN1/FOXP3	32	0	32		LCK/PDE4B/GBP1/FCGR2B/CD247/LAX1/GATA3/CD3E/CLEC7A/TESPA1/TRDC/IGHG2/IGHA1/IGHG1/IGHD/IGHV1OR15-1/IGKC/ZAP70/CTLA4/SLA2/UBASH3A/IGLC2/TRAT1/CD38/BTN3A1/BTN3A3/THEMIS/MYO1G/TRBC1/TRBC2/FCN1/FOXP3
GO:0050851	antigen receptor-mediated signaling pathway	29/357	240/18722	2.35596e-15	2.53446e-13	2.00829e-13	LCK/PDE4B/GBP1/FCGR2B/CD247/LAX1/GATA3/CD3E/TESPA1/TRDC/IGHG2/IGHA1/IGHG1/IGHD/IGHV1OR15-1/IGKC/ZAP70/CTLA4/SLA2/UBASH3A/IGLC2/TRAT1/CD38/BTN3A1/BTN3A3/THEMIS/TRBC1/TRBC2/FOXP3	29	0	29		LCK/PDE4B/GBP1/FCGR2B/CD247/LAX1/GATA3/CD3E/TESPA1/TRDC/IGHG2/IGHA1/IGHG1/IGHD/IGHV1OR15-1/IGKC/ZAP70/CTLA4/SLA2/UBASH3A/IGLC2/TRAT1/CD38/BTN3A1/BTN3A3/THEMIS/TRBC1/TRBC2/FOXP3
GO:0070661	leukocyte proliferation	33/357	318/18722	2.41654e-15	2.53446e-13	2.00829e-13	TNFRSF4/SLAMF1/FCGR2B/XCL1/IL2RA/PRKCQ/CD3E/IL27/CCL8/CCL5/IKZF3/EBI3/TMIGD2/JAK3/CLC/IL4I1/LILRB1/ZAP70/IL1B/CTLA4/SLC11A1/CCR2/CD38/KIT/IL15/MZB1/CD74/BTN3A1/HLA-DMB/PDCD1LG2/CCL19/FOXP3/CD40LG	33	0	33		TNFRSF4/SLAMF1/FCGR2B/XCL1/IL2RA/PRKCQ/CD3E/IL27/CCL8/CCL5/IKZF3/EBI3/TMIGD2/JAK3/CLC/IL4I1/LILRB1/ZAP70/IL1B/CTLA4/SLC11A1/CCR2/CD38/KIT/IL15/MZB1/CD74/BTN3A1/HLA-DMB/PDCD1LG2/CCL19/FOXP3/CD40LG
GO:0019221	cytokine-mediated signaling pathway	40/357	472/18722	2.46797e-15	2.53446e-13	2.00829e-13	TNFRSF18/TNFRSF4/TNFRSF25/IL12RB2/AIM2/XCL2/XCL1/IL15RA/IL2RA/IRF7/IFI27/NLRC5/CCL8/CCL5/EBI3/JAK3/LILRB1/IL18R1/IL18RAP/IL1B/STAT1/ZBP1/IFNGR2/MX1/IL2RB/CX3CR1/CCR2/WNT5A/KIT/CXCL8/CXCL9/CXCL13/IL15/EGR1/CD74/SLIT3/CCR6/CCL19/CSF2RA/CXCR3	40	1	39	SLIT3	TNFRSF18/TNFRSF4/TNFRSF25/IL12RB2/AIM2/XCL2/XCL1/IL15RA/IL2RA/IRF7/IFI27/NLRC5/CCL8/CCL5/EBI3/JAK3/LILRB1/IL18R1/IL18RAP/IL1B/STAT1/ZBP1/IFNGR2/MX1/IL2RB/CX3CR1/CCR2/WNT5A/KIT/CXCL8/CXCL9/CXCL13/IL15/EGR1/CD74/CCR6/CCL19/CSF2RA/CXCR3
GO:0016064	immunoglobulin mediated immune response	27/357	207/18722	3.29209e-15	3.28942e-13	2.60651e-13	C1QA/C1QC/C1QB/FCGR2B/XCL1/IRF7/SERPING1/C1S/C1R/TRDC/IGHG2/IGHA1/IGHG1/IGHD/IGHV1OR15-1/NOD2/IGKC/IGLC2/CD74/HLA-DMB/HLA-DOA/CCR6/TRBC1/TRBC2/TLR8/FOXP3/CD40LG	27	0	27		C1QA/C1QC/C1QB/FCGR2B/XCL1/IRF7/SERPING1/C1S/C1R/TRDC/IGHG2/IGHA1/IGHG1/IGHD/IGHV1OR15-1/NOD2/IGKC/IGLC2/CD74/HLA-DMB/HLA-DOA/CCR6/TRBC1/TRBC2/TLR8/FOXP3/CD40LG
GO:0046651	lymphocyte proliferation	31/357	288/18722	6.40688e-15	6.23322e-13	4.93916e-13	TNFRSF4/SLAMF1/FCGR2B/XCL1/IL2RA/PRKCQ/CD3E/IL27/CCL5/IKZF3/EBI3/TMIGD2/JAK3/CLC/IL4I1/LILRB1/ZAP70/IL1B/CTLA4/SLC11A1/CCR2/CD38/IL15/MZB1/CD74/BTN3A1/HLA-DMB/PDCD1LG2/CCL19/FOXP3/CD40LG	31	0	31		TNFRSF4/SLAMF1/FCGR2B/XCL1/IL2RA/PRKCQ/CD3E/IL27/CCL5/IKZF3/EBI3/TMIGD2/JAK3/CLC/IL4I1/LILRB1/ZAP70/IL1B/CTLA4/SLC11A1/CCR2/CD38/IL15/MZB1/CD74/BTN3A1/HLA-DMB/PDCD1LG2/CCL19/FOXP3/CD40LG
GO:0032943	mononuclear cell proliferation	31/357	291/18722	8.54186e-15	8.09724e-13	6.41619e-13	TNFRSF4/SLAMF1/FCGR2B/XCL1/IL2RA/PRKCQ/CD3E/IL27/CCL5/IKZF3/EBI3/TMIGD2/JAK3/CLC/IL4I1/LILRB1/ZAP70/IL1B/CTLA4/SLC11A1/CCR2/CD38/IL15/MZB1/CD74/BTN3A1/HLA-DMB/PDCD1LG2/CCL19/FOXP3/CD40LG	31	0	31		TNFRSF4/SLAMF1/FCGR2B/XCL1/IL2RA/PRKCQ/CD3E/IL27/CCL5/IKZF3/EBI3/TMIGD2/JAK3/CLC/IL4I1/LILRB1/ZAP70/IL1B/CTLA4/SLC11A1/CCR2/CD38/IL15/MZB1/CD74/BTN3A1/HLA-DMB/PDCD1LG2/CCL19/FOXP3/CD40LG
GO:0042098	T cell proliferation	26/357	199/18722	1.04389e-14	9.64817e-13	7.64513e-13	TNFRSF4/SLAMF1/XCL1/IL2RA/PRKCQ/CD3E/IL27/CCL5/EBI3/TMIGD2/JAK3/CLC/IL4I1/LILRB1/ZAP70/IL1B/CTLA4/SLC11A1/CCR2/IL15/BTN3A1/HLA-DMB/PDCD1LG2/CCL19/FOXP3/CD40LG	26	0	26		TNFRSF4/SLAMF1/XCL1/IL2RA/PRKCQ/CD3E/IL27/CCL5/EBI3/TMIGD2/JAK3/CLC/IL4I1/LILRB1/ZAP70/IL1B/CTLA4/SLC11A1/CCR2/IL15/BTN3A1/HLA-DMB/PDCD1LG2/CCL19/FOXP3/CD40LG
GO:0002366	leukocyte activation involved in immune response	30/357	275/18722	1.24329e-14	1.12108e-12	8.88337e-13	PTAFR/RORC/SEMA4A/SLAMF1/CD244/FCGR2B/GATA3/CLEC7A/IL27/IFI35/SBNO2/ICAM1/JAK3/LILRB1/IL18R1/SLC11A1/EOMES/CX3CR1/CCR2/DNASE1L3/KIT/CD74/IRF4/HLA-F/HLA-DMB/CCR6/CCL19/FOXP3/ITM2A/CD40LG	30	1	29	DNASE1L3	PTAFR/RORC/SEMA4A/SLAMF1/CD244/FCGR2B/GATA3/CLEC7A/IL27/IFI35/SBNO2/ICAM1/JAK3/LILRB1/IL18R1/SLC11A1/EOMES/CX3CR1/CCR2/KIT/CD74/IRF4/HLA-F/HLA-DMB/CCR6/CCL19/FOXP3/ITM2A/CD40LG
GO:0002263	cell activation involved in immune response	30/357	279/18722	1.83415e-14	1.61449e-12	1.27931e-12	PTAFR/RORC/SEMA4A/SLAMF1/CD244/FCGR2B/GATA3/CLEC7A/IL27/IFI35/SBNO2/ICAM1/JAK3/LILRB1/IL18R1/SLC11A1/EOMES/CX3CR1/CCR2/DNASE1L3/KIT/CD74/IRF4/HLA-F/HLA-DMB/CCR6/CCL19/FOXP3/ITM2A/CD40LG	30	1	29	DNASE1L3	PTAFR/RORC/SEMA4A/SLAMF1/CD244/FCGR2B/GATA3/CLEC7A/IL27/IFI35/SBNO2/ICAM1/JAK3/LILRB1/IL18R1/SLC11A1/EOMES/CX3CR1/CCR2/KIT/CD74/IRF4/HLA-F/HLA-DMB/CCR6/CCL19/FOXP3/ITM2A/CD40LG
GO:0006959	humoral immune response	31/357	317/18722	8.92525e-14	7.67364e-12	6.08053e-12	C1QA/C1QC/C1QB/FCGR2B/CFH/GATA3/SERPING1/C1S/C1R/LYZ/TRDC/IGHG2/IGHA1/IGHG1/IGHD/IGHV1OR15-1/NOD2/EBI3/GNLY/IGKC/IL1B/SLC11A1/IGLC2/CCR2/CXCL8/CXCL9/CXCL13/CCR6/TRBC1/TRBC2/FCN1	31	0	31		C1QA/C1QC/C1QB/FCGR2B/CFH/GATA3/SERPING1/C1S/C1R/LYZ/TRDC/IGHG2/IGHA1/IGHG1/IGHD/IGHV1OR15-1/NOD2/EBI3/GNLY/IGKC/IL1B/SLC11A1/IGLC2/CCR2/CXCL8/CXCL9/CXCL13/CCR6/TRBC1/TRBC2/FCN1
GO:0050671	positive regulation of lymphocyte proliferation	21/357	137/18722	1.65964e-13	1.39448e-11	1.10497e-11	TNFRSF4/SLAMF1/XCL1/IL2RA/PRKCQ/CD3E/CCL5/EBI3/TMIGD2/JAK3/ZAP70/IL1B/CCR2/CD38/IL15/CD74/HLA-DMB/PDCD1LG2/CCL19/FOXP3/CD40LG	21	0	21		TNFRSF4/SLAMF1/XCL1/IL2RA/PRKCQ/CD3E/CCL5/EBI3/TMIGD2/JAK3/ZAP70/IL1B/CCR2/CD38/IL15/CD74/HLA-DMB/PDCD1LG2/CCL19/FOXP3/CD40LG
GO:0032946	positive regulation of mononuclear cell proliferation	21/357	138/18722	1.92391e-13	1.5806e-11	1.25246e-11	TNFRSF4/SLAMF1/XCL1/IL2RA/PRKCQ/CD3E/CCL5/EBI3/TMIGD2/JAK3/ZAP70/IL1B/CCR2/CD38/IL15/CD74/HLA-DMB/PDCD1LG2/CCL19/FOXP3/CD40LG	21	0	21		TNFRSF4/SLAMF1/XCL1/IL2RA/PRKCQ/CD3E/CCL5/EBI3/TMIGD2/JAK3/ZAP70/IL1B/CCR2/CD38/IL15/CD74/HLA-DMB/PDCD1LG2/CCL19/FOXP3/CD40LG
GO:0042129	regulation of T cell proliferation	23/357	171/18722	2.00002e-13	1.6074e-11	1.27369e-11	SLAMF1/XCL1/IL2RA/PRKCQ/CD3E/IL27/CCL5/EBI3/TMIGD2/JAK3/CLC/IL4I1/LILRB1/ZAP70/IL1B/CTLA4/CCR2/IL15/HLA-DMB/PDCD1LG2/CCL19/FOXP3/CD40LG	23	0	23		SLAMF1/XCL1/IL2RA/PRKCQ/CD3E/IL27/CCL5/EBI3/TMIGD2/JAK3/CLC/IL4I1/LILRB1/ZAP70/IL1B/CTLA4/CCR2/IL15/HLA-DMB/PDCD1LG2/CCL19/FOXP3/CD40LG
GO:0042102	positive regulation of T cell proliferation	18/357	101/18722	6.42045e-13	5.0503e-11	4.00182e-11	SLAMF1/XCL1/IL2RA/PRKCQ/CD3E/CCL5/EBI3/TMIGD2/JAK3/ZAP70/IL1B/CCR2/IL15/HLA-DMB/PDCD1LG2/CCL19/FOXP3/CD40LG	18	0	18		SLAMF1/XCL1/IL2RA/PRKCQ/CD3E/CCL5/EBI3/TMIGD2/JAK3/ZAP70/IL1B/CCR2/IL15/HLA-DMB/PDCD1LG2/CCL19/FOXP3/CD40LG
GO:0002700	regulation of production of molecular mediator of immune response	22/357	164/18722	7.14212e-13	5.50092e-11	4.35888e-11	TNFRSF4/SLAMF1/CD244/FCGR2B/XCL1/GATA3/CLEC7A/NOD2/JAK3/CLC/LILRB1/IL18R1/IL1B/CCR2/WNT5A/CD96/KIT/MZB1/CD74/HLA-F/FOXP3/CD40LG	22	0	22		TNFRSF4/SLAMF1/CD244/FCGR2B/XCL1/GATA3/CLEC7A/NOD2/JAK3/CLC/LILRB1/IL18R1/IL1B/CCR2/WNT5A/CD96/KIT/MZB1/CD74/HLA-F/FOXP3/CD40LG
GO:0070665	positive regulation of leukocyte proliferation	21/357	150/18722	1.03007e-12	7.77174e-11	6.15827e-11	TNFRSF4/SLAMF1/XCL1/IL2RA/PRKCQ/CD3E/CCL5/EBI3/TMIGD2/JAK3/ZAP70/IL1B/CCR2/CD38/IL15/CD74/HLA-DMB/PDCD1LG2/CCL19/FOXP3/CD40LG	21	0	21		TNFRSF4/SLAMF1/XCL1/IL2RA/PRKCQ/CD3E/CCL5/EBI3/TMIGD2/JAK3/ZAP70/IL1B/CCR2/CD38/IL15/CD74/HLA-DMB/PDCD1LG2/CCL19/FOXP3/CD40LG
GO:0002703	regulation of leukocyte mediated immunity	25/357	226/18722	1.57743e-12	1.16636e-10	9.24211e-11	PTAFR/SLAMF1/FCGR2B/XCL1/GATA3/LAG3/CLEC7A/KLRC1/NOD2/ICAM1/JAK3/CLC/IL4I1/LILRB1/IL18R1/IL18RAP/IL1B/CX3CR1/CCR2/DNASE1L3/CD96/KIT/HLA-F/MICA/FOXP3	25	2	23	DNASE1L3/MICA	PTAFR/SLAMF1/FCGR2B/XCL1/GATA3/LAG3/CLEC7A/KLRC1/NOD2/ICAM1/JAK3/CLC/IL4I1/LILRB1/IL18R1/IL18RAP/IL1B/CX3CR1/CCR2/CD96/KIT/HLA-F/FOXP3
GO:0045619	regulation of lymphocyte differentiation	22/357	174/18722	2.41314e-12	1.74929e-10	1.38612e-10	CD2/IL15RA/IL2RA/GATA3/LAG3/TESPA1/IL27/IKZF3/JAK3/IL4I1/ZAP70/CTLA4/CCR2/RHOH/IL15/CAMK4/CD74/IRF4/HLA-DOA/INHBA/CCL19/FOXP3	22	0	22		CD2/IL15RA/IL2RA/GATA3/LAG3/TESPA1/IL27/IKZF3/JAK3/IL4I1/ZAP70/CTLA4/CCR2/RHOH/IL15/CAMK4/CD74/IRF4/HLA-DOA/INHBA/CCL19/FOXP3
GO:0034341	response to interferon-gamma	20/357	141/18722	2.81296e-12	1.9999e-10	1.58471e-10	GBP1/GBP2/GBP4/GBP5/XCL2/XCL1/FASLG/GCH1/CIITA/NLRC5/CCL8/CCL5/ICAM1/STAT1/SLC11A1/IFNGR2/WNT5A/TLR2/CD74/CCL19	20	0	20		GBP1/GBP2/GBP4/GBP5/XCL2/XCL1/FASLG/GCH1/CIITA/NLRC5/CCL8/CCL5/ICAM1/STAT1/SLC11A1/IFNGR2/WNT5A/TLR2/CD74/CCL19
GO:0002718	regulation of cytokine production involved in immune response	17/357	96/18722	3.16355e-12	2.20673e-10	1.74859e-10	SLAMF1/XCL1/GATA3/CLEC7A/NOD2/JAK3/CLC/LILRB1/IL18R1/IL1B/CCR2/WNT5A/CD96/KIT/CD74/HLA-F/FOXP3	17	0	17		SLAMF1/XCL1/GATA3/CLEC7A/NOD2/JAK3/CLC/LILRB1/IL18R1/IL1B/CCR2/WNT5A/CD96/KIT/CD74/HLA-F/FOXP3
GO:0002367	cytokine production involved in immune response	17/357	98/18722	4.48297e-12	3.06918e-10	2.43199e-10	SLAMF1/XCL1/GATA3/CLEC7A/NOD2/JAK3/CLC/LILRB1/IL18R1/IL1B/CCR2/WNT5A/CD96/KIT/CD74/HLA-F/FOXP3	17	0	17		SLAMF1/XCL1/GATA3/CLEC7A/NOD2/JAK3/CLC/LILRB1/IL18R1/IL1B/CCR2/WNT5A/CD96/KIT/CD74/HLA-F/FOXP3
GO:1902105	regulation of leukocyte differentiation	27/357	279/18722	4.82144e-12	3.24089e-10	2.56805e-10	C1QC/CD2/FCGR2B/IL15RA/IL2RA/GATA3/IRF7/LAG3/TESPA1/FOS/IL27/IKZF3/JAK3/IL4I1/LILRB1/ZAP70/CTLA4/CCR2/RHOH/IL15/CAMK4/CD74/IRF4/HLA-DOA/INHBA/CCL19/FOXP3	27	0	27		C1QC/CD2/FCGR2B/IL15RA/IL2RA/GATA3/IRF7/LAG3/TESPA1/FOS/IL27/IKZF3/JAK3/IL4I1/LILRB1/ZAP70/CTLA4/CCR2/RHOH/IL15/CAMK4/CD74/IRF4/HLA-DOA/INHBA/CCL19/FOXP3
GO:0006956	complement activation	19/357	130/18722	5.78899e-12	3.82177e-10	3.02834e-10	C1QA/C1QC/C1QB/CFH/SERPING1/C1S/C1R/TRDC/IGHG2/IGHA1/IGHG1/IGHD/IGHV1OR15-1/IGKC/IL1B/IGLC2/TRBC1/TRBC2/FCN1	19	0	19		C1QA/C1QC/C1QB/CFH/SERPING1/C1S/C1R/TRDC/IGHG2/IGHA1/IGHG1/IGHD/IGHV1OR15-1/IGKC/IL1B/IGLC2/TRBC1/TRBC2/FCN1
GO:0002274	myeloid leukocyte activation	24/357	223/18722	8.05927e-12	5.22722e-10	4.14201e-10	C1QA/PTAFR/CD2/SLAMF1/FCGR2B/BATF2/CCL5/IFI35/SBNO2/IL18RAP/SLC11A1/IFNGR2/CX3CR1/CCR2/WNT5A/DNASE1L3/RHOH/KIT/CXCL8/IL15/TLR2/CAMK4/CD74/IRF4	24	1	23	DNASE1L3	C1QA/PTAFR/CD2/SLAMF1/FCGR2B/BATF2/CCL5/IFI35/SBNO2/IL18RAP/SLC11A1/IFNGR2/CX3CR1/CCR2/WNT5A/RHOH/KIT/CXCL8/IL15/TLR2/CAMK4/CD74/IRF4
GO:0002704	negative regulation of leukocyte mediated immunity	14/357	63/18722	1.04737e-11	6.67606e-10	5.29006e-10	SLAMF1/FCGR2B/XCL1/KLRC1/NOD2/JAK3/IL4I1/LILRB1/CX3CR1/CCR2/CD96/HLA-F/MICA/FOXP3	14	1	13	MICA	SLAMF1/FCGR2B/XCL1/KLRC1/NOD2/JAK3/IL4I1/LILRB1/CX3CR1/CCR2/CD96/HLA-F/FOXP3
GO:0002455	humoral immune response mediated by circulating immunoglobulin	18/357	121/18722	1.55365e-11	9.73534e-10	7.7142e-10	C1QA/C1QC/C1QB/FCGR2B/SERPING1/C1S/C1R/TRDC/IGHG2/IGHA1/IGHG1/IGHD/IGHV1OR15-1/NOD2/IGKC/IGLC2/TRBC1/TRBC2	18	0	18		C1QA/C1QC/C1QB/FCGR2B/SERPING1/C1S/C1R/TRDC/IGHG2/IGHA1/IGHG1/IGHD/IGHV1OR15-1/NOD2/IGKC/IGLC2/TRBC1/TRBC2
GO:0045088	regulation of innate immune response	23/357	218/18722	3.33889e-11	2.05731e-09	1.6302e-09	GBP5/AIM2/FCGR2B/IRF7/SERPING1/LAG3/CLEC7A/KLRC1/NLRC3/NOD2/NLRC5/CCL5/IFI35/LILRB1/IL18RAP/ZBP1/WNT5A/CD96/HLA-F/MICA/NCF1/FCN1/TLR8	23	1	22	MICA	GBP5/AIM2/FCGR2B/IRF7/SERPING1/LAG3/CLEC7A/KLRC1/NLRC3/NOD2/NLRC5/CCL5/IFI35/LILRB1/IL18RAP/ZBP1/WNT5A/CD96/HLA-F/NCF1/FCN1/TLR8
GO:0002831	regulation of response to biotic stimulus	28/357	327/18722	3.60553e-11	2.18519e-09	1.73152e-09	GBP5/AIM2/FCGR2B/IRF7/SERPING1/LAG3/CLEC7A/KLRC1/NLRC3/IL27/NOD2/NLRC5/CCL5/IFI35/IL4I1/LILRB1/IL18RAP/STAT1/ZBP1/WNT5A/CD96/IL15/HLA-F/MICA/NCF1/FCN1/TLR8/FOXP3	28	1	27	MICA	GBP5/AIM2/FCGR2B/IRF7/SERPING1/LAG3/CLEC7A/KLRC1/NLRC3/IL27/NOD2/NLRC5/CCL5/IFI35/IL4I1/LILRB1/IL18RAP/STAT1/ZBP1/WNT5A/CD96/IL15/HLA-F/NCF1/FCN1/TLR8/FOXP3
GO:0045580	regulation of T cell differentiation	19/357	146/18722	4.66519e-11	2.76367e-09	2.18991e-09	CD2/IL2RA/GATA3/LAG3/TESPA1/IL27/JAK3/IL4I1/ZAP70/CTLA4/CCR2/RHOH/IL15/CAMK4/CD74/IRF4/HLA-DOA/CCL19/FOXP3	19	0	19		CD2/IL2RA/GATA3/LAG3/TESPA1/IL27/JAK3/IL4I1/ZAP70/CTLA4/CCR2/RHOH/IL15/CAMK4/CD74/IRF4/HLA-DOA/CCL19/FOXP3
GO:0002440	production of molecular mediator of immune response	27/357	308/18722	4.78428e-11	2.76367e-09	2.18991e-09	TNFRSF4/SLAMF1/CD244/FCGR2B/XCL1/GATA3/CLEC7A/NOD2/TMIGD2/JAK3/CLC/LILRB1/IGKC/IL18R1/IL1B/CCR2/WNT5A/CD96/KIT/MZB1/CD74/HLA-F/HLA-DMB/HLA-DOA/CCR6/FOXP3/CD40LG	27	0	27		TNFRSF4/SLAMF1/CD244/FCGR2B/XCL1/GATA3/CLEC7A/NOD2/TMIGD2/JAK3/CLC/LILRB1/IGKC/IL18R1/IL1B/CCR2/WNT5A/CD96/KIT/MZB1/CD74/HLA-F/HLA-DMB/HLA-DOA/CCR6/FOXP3/CD40LG
GO:0006909	phagocytosis	27/357	308/18722	4.78428e-11	2.76367e-09	2.18991e-09	SLAMF1/FCGR2B/IL15RA/P2RY6/CLEC7A/TRDC/IGHG2/IGHA1/IGHG1/IGHD/IGHV1OR15-1/NOD2/IGKC/IL1B/SLC11A1/SIRPG/IGLC2/IL2RB/CCR2/RHOH/IL15/TLR2/CD14/MYO1G/TRBC1/TRBC2/FCN1	27	0	27		SLAMF1/FCGR2B/IL15RA/P2RY6/CLEC7A/TRDC/IGHG2/IGHA1/IGHG1/IGHD/IGHV1OR15-1/NOD2/IGKC/IL1B/SLC11A1/SIRPG/IGLC2/IL2RB/CCR2/RHOH/IL15/TLR2/CD14/MYO1G/TRBC1/TRBC2/FCN1
GO:0002819	regulation of adaptive immune response	21/357	183/18722	4.98645e-11	2.83614e-09	2.24733e-09	SLAMF1/FCGR2B/XCL1/PRKCQ/GATA3/IRF7/CLEC7A/KLRC1/IL27/NOD2/JAK3/CLC/IL4I1/LILRB1/IL18R1/IL1B/SLC11A1/CCR2/HLA-F/CCL19/FOXP3	21	0	21		SLAMF1/FCGR2B/XCL1/PRKCQ/GATA3/IRF7/CLEC7A/KLRC1/IL27/NOD2/JAK3/CLC/IL4I1/LILRB1/IL18R1/IL1B/SLC11A1/CCR2/HLA-F/CCL19/FOXP3
GO:0042113	B cell activation	28/357	334/18722	5.9313e-11	3.32243e-09	2.63267e-09	TNFRSF4/FCGR2B/LAX1/TRDC/IGHG2/IGHA1/IGHG1/IGHD/IGHV1OR15-1/NOD2/IKZF3/JAK3/IL4I1/IGKC/ZAP70/CTLA4/IGLC2/CD38/KIT/MZB1/CD74/CCR6/INHBA/TRBC1/TRBC2/FOXP3/ITM2A/CD40LG	28	0	28		TNFRSF4/FCGR2B/LAX1/TRDC/IGHG2/IGHA1/IGHG1/IGHD/IGHV1OR15-1/NOD2/IKZF3/JAK3/IL4I1/IGKC/ZAP70/CTLA4/IGLC2/CD38/KIT/MZB1/CD74/CCR6/INHBA/TRBC1/TRBC2/FOXP3/ITM2A/CD40LG
GO:0002683	negative regulation of immune system process	32/357	434/18722	6.93593e-11	3.82719e-09	3.03263e-09	C1QC/GBP1/SLAMF1/FCGR2B/XCL1/LAX1/IL2RA/SERPING1/TAPBPL/LAG3/KLRC1/NLRC3/NOD2/NLRC5/JAK3/IL4I1/LILRB1/CTLA4/SLA2/UBASH3A/CX3CR1/CCR2/CD96/CD200R1/TIGIT/CD74/HLA-F/MICA/HLA-DOA/INHBA/PDCD1LG2/FOXP3	32	1	31	MICA	C1QC/GBP1/SLAMF1/FCGR2B/XCL1/LAX1/IL2RA/SERPING1/TAPBPL/LAG3/KLRC1/NLRC3/NOD2/NLRC5/JAK3/IL4I1/LILRB1/CTLA4/SLA2/UBASH3A/CX3CR1/CCR2/CD96/CD200R1/TIGIT/CD74/HLA-F/HLA-DOA/INHBA/PDCD1LG2/FOXP3
GO:0002822	regulation of adaptive immune response based on somatic recombination of immune receptors built from immunoglobulin superfamily domains	20/357	168/18722	7.42476e-11	4.03667e-09	3.19862e-09	SLAMF1/FCGR2B/XCL1/PRKCQ/GATA3/CLEC7A/KLRC1/IL27/NOD2/JAK3/CLC/IL4I1/LILRB1/IL18R1/IL1B/SLC11A1/CCR2/HLA-F/CCL19/FOXP3	20	0	20		SLAMF1/FCGR2B/XCL1/PRKCQ/GATA3/CLEC7A/KLRC1/IL27/NOD2/JAK3/CLC/IL4I1/LILRB1/IL18R1/IL1B/SLC11A1/CCR2/HLA-F/CCL19/FOXP3
GO:0002237	response to molecule of bacterial origin	29/357	363/18722	8.48873e-11	4.54824e-09	3.60399e-09	PTAFR/PDE4B/IL12RB2/GNG12/FCGR2B/FMO1/FASLG/PTGS2/GCH1/FOS/LOXL1/NOD2/CCL5/SBNO2/ICAM1/LILRB1/IL1B/SLC11A1/GGT5/CX3CR1/WNT5A/CD96/CXCL8/CXCL9/CXCL13/TLR2/CD14/PDCD1LG2/FOXP3	29	2	27	GNG12/FMO1	PTAFR/PDE4B/IL12RB2/FCGR2B/FASLG/PTGS2/GCH1/FOS/LOXL1/NOD2/CCL5/SBNO2/ICAM1/LILRB1/IL1B/SLC11A1/GGT5/CX3CR1/WNT5A/CD96/CXCL8/CXCL9/CXCL13/TLR2/CD14/PDCD1LG2/FOXP3
GO:1903706	regulation of hemopoiesis	29/357	367/18722	1.10269e-10	5.74341e-09	4.55103e-09	C1QC/CD2/FCGR2B/IL15RA/IL2RA/GATA3/IRF7/ETS1/LAG3/TESPA1/FOS/IL27/IKZF3/JAK3/IL4I1/LILRB1/ZAP70/STAT1/CTLA4/CCR2/RHOH/IL15/CAMK4/CD74/IRF4/HLA-DOA/INHBA/CCL19/FOXP3	29	0	29		C1QC/CD2/FCGR2B/IL15RA/IL2RA/GATA3/IRF7/ETS1/LAG3/TESPA1/FOS/IL27/IKZF3/JAK3/IL4I1/LILRB1/ZAP70/STAT1/CTLA4/CCR2/RHOH/IL15/CAMK4/CD74/IRF4/HLA-DOA/INHBA/CCL19/FOXP3
GO:0032496	response to lipopolysaccharide	28/357	343/18722	1.10301e-10	5.74341e-09	4.55103e-09	PTAFR/PDE4B/IL12RB2/GNG12/FMO1/FASLG/PTGS2/GCH1/FOS/LOXL1/NOD2/CCL5/SBNO2/ICAM1/LILRB1/IL1B/SLC11A1/GGT5/CX3CR1/WNT5A/CD96/CXCL8/CXCL9/CXCL13/TLR2/CD14/PDCD1LG2/FOXP3	28	2	26	GNG12/FMO1	PTAFR/PDE4B/IL12RB2/FASLG/PTGS2/GCH1/FOS/LOXL1/NOD2/CCL5/SBNO2/ICAM1/LILRB1/IL1B/SLC11A1/GGT5/CX3CR1/WNT5A/CD96/CXCL8/CXCL9/CXCL13/TLR2/CD14/PDCD1LG2/FOXP3
GO:0032613	interleukin-10 production	13/357	62/18722	1.26859e-10	6.2533e-09	4.95506e-09	FCGR2B/XCL1/CLEC7A/NOD2/JAK3/LILRB1/TRIB2/TIGIT/TLR2/IRF4/PDCD1LG2/FOXP3/CD40LG	13	0	13		FCGR2B/XCL1/CLEC7A/NOD2/JAK3/LILRB1/TRIB2/TIGIT/TLR2/IRF4/PDCD1LG2/FOXP3/CD40LG
GO:0032623	interleukin-2 production	13/357	62/18722	1.26859e-10	6.2533e-09	4.95506e-09	PDE4B/GBP1/XCL1/PRKCQ/GATA3/CD3E/LAG3/CLEC7A/NOD2/IL1B/CCR2/IRF4/FOXP3	13	0	13		PDE4B/GBP1/XCL1/PRKCQ/GATA3/CD3E/LAG3/CLEC7A/NOD2/IL1B/CCR2/IRF4/FOXP3
GO:0032653	regulation of interleukin-10 production	13/357	62/18722	1.26859e-10	6.2533e-09	4.95506e-09	FCGR2B/XCL1/CLEC7A/NOD2/JAK3/LILRB1/TRIB2/TIGIT/TLR2/IRF4/PDCD1LG2/FOXP3/CD40LG	13	0	13		FCGR2B/XCL1/CLEC7A/NOD2/JAK3/LILRB1/TRIB2/TIGIT/TLR2/IRF4/PDCD1LG2/FOXP3/CD40LG
GO:0032663	regulation of interleukin-2 production	13/357	62/18722	1.26859e-10	6.2533e-09	4.95506e-09	PDE4B/GBP1/XCL1/PRKCQ/GATA3/CD3E/LAG3/CLEC7A/NOD2/IL1B/CCR2/IRF4/FOXP3	13	0	13		PDE4B/GBP1/XCL1/PRKCQ/GATA3/CD3E/LAG3/CLEC7A/NOD2/IL1B/CCR2/IRF4/FOXP3
GO:0046631	alpha-beta T cell activation	19/357	156/18722	1.49917e-10	7.2315e-09	5.73018e-09	RORC/SEMA4A/XCL1/PRKCQ/GATA3/CD3E/BCL11B/IL27/EBI3/JAK3/LILRB1/ZAP70/IL18R1/EOMES/CCR2/IL15/IRF4/CCL19/FOXP3	19	0	19		RORC/SEMA4A/XCL1/PRKCQ/GATA3/CD3E/BCL11B/IL27/EBI3/JAK3/LILRB1/ZAP70/IL18R1/EOMES/CCR2/IL15/IRF4/CCL19/FOXP3
GO:0002285	lymphocyte activation involved in immune response	21/357	194/18722	1.50616e-10	7.2315e-09	5.73018e-09	RORC/SEMA4A/CD244/FCGR2B/GATA3/IL27/ICAM1/JAK3/LILRB1/IL18R1/SLC11A1/EOMES/CD74/IRF4/HLA-F/HLA-DMB/CCR6/CCL19/FOXP3/ITM2A/CD40LG	21	0	21		RORC/SEMA4A/CD244/FCGR2B/GATA3/IL27/ICAM1/JAK3/LILRB1/IL18R1/SLC11A1/EOMES/CD74/IRF4/HLA-F/HLA-DMB/CCR6/CCL19/FOXP3/ITM2A/CD40LG
GO:0071887	leukocyte apoptotic process	16/357	106/18722	1.69989e-10	8.05706e-09	6.38435e-09	FASLG/IL2RA/PRKCQ/IRF7/CD3G/NOD2/CCL5/JAK3/CLC/LILRB1/BCL2L11/WNT5A/CD74/GIMAP8/IDO1/CCL19	16	0	16		FASLG/IL2RA/PRKCQ/IRF7/CD3G/NOD2/CCL5/JAK3/CLC/LILRB1/BCL2L11/WNT5A/CD74/GIMAP8/IDO1/CCL19
GO:0032103	positive regulation of response to external stimulus	31/357	427/18722	2.05146e-10	9.60031e-09	7.60721e-09	GBP5/AIM2/SLAMF1/XCL2/XCL1/PTGS2/IRF7/ETS1/LAG3/CLEC7A/NOD2/NLRC5/SCARF1/CCL5/IFI35/IL18RAP/IL1B/ZBP1/CX3CR1/CCR2/WNT5A/CXCL8/CXCL13/IL15/TLR2/CD74/HLA-F/CCR6/CCL19/FCN1/TLR8	31	0	31		GBP5/AIM2/SLAMF1/XCL2/XCL1/PTGS2/IRF7/ETS1/LAG3/CLEC7A/NOD2/NLRC5/SCARF1/CCL5/IFI35/IL18RAP/IL1B/ZBP1/CX3CR1/CCR2/WNT5A/CXCL8/CXCL13/IL15/TLR2/CD74/HLA-F/CCR6/CCL19/FCN1/TLR8
GO:0050864	regulation of B cell activation	21/357	198/18722	2.2086e-10	1.02065e-08	8.08754e-09	TNFRSF4/FCGR2B/TRDC/IGHG2/IGHA1/IGHG1/IGHD/IGHV1OR15-1/NOD2/IKZF3/IL4I1/IGKC/CTLA4/IGLC2/CD38/MZB1/CD74/INHBA/TRBC1/TRBC2/FOXP3	21	0	21		TNFRSF4/FCGR2B/TRDC/IGHG2/IGHA1/IGHG1/IGHD/IGHV1OR15-1/NOD2/IKZF3/IL4I1/IGKC/CTLA4/IGLC2/CD38/MZB1/CD74/INHBA/TRBC1/TRBC2/FOXP3
GO:0006958	complement activation, classical pathway	16/357	108/18722	2.26668e-10	1.03456e-08	8.19775e-09	C1QA/C1QC/C1QB/SERPING1/C1S/C1R/TRDC/IGHG2/IGHA1/IGHG1/IGHD/IGHV1OR15-1/IGKC/IGLC2/TRBC1/TRBC2	16	0	16		C1QA/C1QC/C1QB/SERPING1/C1S/C1R/TRDC/IGHG2/IGHA1/IGHG1/IGHD/IGHV1OR15-1/IGKC/IGLC2/TRBC1/TRBC2
GO:0072678	T cell migration	13/357	66/18722	2.91495e-10	1.31422e-08	1.04137e-08	XCL2/XCL1/ITGB7/CCL5/ICAM1/ZAP70/CCR2/WNT5A/CD200R1/CXCL13/CCR6/MYO1G/CXCR3	13	0	13		XCL2/XCL1/ITGB7/CCL5/ICAM1/ZAP70/CCR2/WNT5A/CD200R1/CXCL13/CCR6/MYO1G/CXCR3
GO:0042088	T-helper 1 type immune response	11/357	43/18722	3.46483e-10	1.54331e-08	1.22291e-08	SEMA4A/SLAMF1/XCL1/IL27/EBI3/JAK3/IL18R1/IL1B/SLC11A1/CCR2/CCL19	11	0	11		SEMA4A/SLAMF1/XCL1/IL27/EBI3/JAK3/IL18R1/IL1B/SLC11A1/CCR2/CCL19
GO:0002286	T cell activation involved in immune response	16/357	114/18722	5.17731e-10	2.27863e-08	1.80557e-08	RORC/SEMA4A/FCGR2B/GATA3/IL27/ICAM1/JAK3/LILRB1/IL18R1/SLC11A1/EOMES/CD74/IRF4/HLA-DMB/CCL19/FOXP3	16	0	16		RORC/SEMA4A/FCGR2B/GATA3/IL27/ICAM1/JAK3/LILRB1/IL18R1/SLC11A1/EOMES/CD74/IRF4/HLA-DMB/CCL19/FOXP3
GO:0050900	leukocyte migration	28/357	369/18722	5.90809e-10	2.56967e-08	2.03619e-08	TNFRSF18/PTAFR/LCK/PDE4B/SLAMF1/XCL2/XCL1/GATA3/ITGB7/NOD2/CCL8/CCL5/ICAM1/ZAP70/CX3CR1/CCR2/WNT5A/CD200R1/RHOH/KIT/CXCL8/CXCL9/CXCL13/CD74/CCR6/MYO1G/CCL19/CXCR3	28	0	28		TNFRSF18/PTAFR/LCK/PDE4B/SLAMF1/XCL2/XCL1/GATA3/ITGB7/NOD2/CCL8/CCL5/ICAM1/ZAP70/CX3CR1/CCR2/WNT5A/CD200R1/RHOH/KIT/CXCL8/CXCL9/CXCL13/CD74/CCR6/MYO1G/CCL19/CXCR3
GO:0034612	response to tumor necrosis factor	23/357	253/18722	6.63875e-10	2.85389e-08	2.2614e-08	TNFRSF18/TNFRSF4/TNFRSF25/GBP1/GBP2/AIM2/XCL2/XCL1/PTGS2/CHI3L1/GATA3/GCH1/CCL8/CCL5/COL1A1/ICAM1/STAT1/PID1/GGT5/CXCL8/CD14/HMHB1/CCL19	23	1	22	HMHB1	TNFRSF18/TNFRSF4/TNFRSF25/GBP1/GBP2/AIM2/XCL2/XCL1/PTGS2/CHI3L1/GATA3/GCH1/CCL8/CCL5/COL1A1/ICAM1/STAT1/PID1/GGT5/CXCL8/CD14/CCL19
GO:0002710	negative regulation of T cell mediated immunity	9/357	26/18722	7.07671e-10	3.0072e-08	2.38288e-08	SLAMF1/FCGR2B/XCL1/KLRC1/NOD2/IL4I1/LILRB1/HLA-F/FOXP3	9	0	9		SLAMF1/FCGR2B/XCL1/KLRC1/NOD2/IL4I1/LILRB1/HLA-F/FOXP3
GO:0002709	regulation of T cell mediated immunity	14/357	85/18722	7.2865e-10	3.06116e-08	2.42564e-08	SLAMF1/FCGR2B/XCL1/GATA3/KLRC1/NOD2/CLC/IL4I1/LILRB1/IL18R1/IL1B/CCR2/HLA-F/FOXP3	14	0	14		SLAMF1/FCGR2B/XCL1/GATA3/KLRC1/NOD2/CLC/IL4I1/LILRB1/IL18R1/IL1B/CCR2/HLA-F/FOXP3
GO:0072676	lymphocyte migration	16/357	117/18722	7.67323e-10	3.18741e-08	2.52568e-08	XCL2/XCL1/GATA3/ITGB7/CCL8/CCL5/ICAM1/ZAP70/CCR2/WNT5A/CD200R1/CXCL13/CCR6/MYO1G/CCL19/CXCR3	16	0	16		XCL2/XCL1/GATA3/ITGB7/CCL8/CCL5/ICAM1/ZAP70/CCR2/WNT5A/CD200R1/CXCL13/CCR6/MYO1G/CCL19/CXCR3
GO:0071346	cellular response to interferon-gamma	16/357	118/18722	8.72483e-10	3.58397e-08	2.83991e-08	GBP1/GBP2/GBP4/GBP5/XCL2/XCL1/FASLG/NLRC5/CCL8/CCL5/ICAM1/STAT1/IFNGR2/WNT5A/TLR2/CCL19	16	0	16		GBP1/GBP2/GBP4/GBP5/XCL2/XCL1/FASLG/NLRC5/CCL8/CCL5/ICAM1/STAT1/IFNGR2/WNT5A/TLR2/CCL19
GO:0002699	positive regulation of immune effector process	22/357	235/18722	9.04372e-10	3.67414e-08	2.91136e-08	TNFRSF4/PTAFR/SLAMF1/CD244/XCL1/GATA3/LAG3/CLEC7A/NOD2/LILRB1/IL18R1/IL18RAP/IL1B/CCR2/WNT5A/KIT/MZB1/CD74/HLA-F/HLA-DMB/CCL19/FOXP3	22	0	22		TNFRSF4/PTAFR/SLAMF1/CD244/XCL1/GATA3/LAG3/CLEC7A/NOD2/LILRB1/IL18R1/IL18RAP/IL1B/CCR2/WNT5A/KIT/MZB1/CD74/HLA-F/HLA-DMB/CCL19/FOXP3
GO:0002825	regulation of T-helper 1 type immune response	9/357	27/18722	1.04378e-09	4.1944e-08	3.32361e-08	SLAMF1/XCL1/IL27/JAK3/IL18R1/IL1B/SLC11A1/CCR2/CCL19	9	0	9		SLAMF1/XCL1/IL27/JAK3/IL18R1/IL1B/SLC11A1/CCR2/CCL19
GO:0050852	T cell receptor signaling pathway	16/357	123/18722	1.62657e-09	6.46605e-08	5.12365e-08	LCK/PDE4B/GBP1/CD247/GATA3/CD3E/TESPA1/ZAP70/CTLA4/SLA2/UBASH3A/TRAT1/BTN3A1/BTN3A3/THEMIS/FOXP3	16	0	16		LCK/PDE4B/GBP1/CD247/GATA3/CD3E/TESPA1/ZAP70/CTLA4/SLA2/UBASH3A/TRAT1/BTN3A1/BTN3A3/THEMIS/FOXP3
GO:0032757	positive regulation of interleukin-8 production	12/357	62/18722	1.76354e-09	6.93596e-08	5.496e-08	CD2/CD244/CHI3L1/CLEC7A/NOD2/IL1B/WNT5A/TLR2/CD14/CD74/FCN1/TLR8	12	0	12		CD2/CD244/CHI3L1/CLEC7A/NOD2/IL1B/WNT5A/TLR2/CD14/CD74/FCN1/TLR8
GO:0045058	T cell selection	11/357	50/18722	1.99693e-09	7.77122e-08	6.15785e-08	GATA3/CD3E/CD3D/CD3G/BCL11B/ZAP70/IL15/CD74/IRF4/THEMIS/FOXP3	11	0	11		GATA3/CD3E/CD3D/CD3G/BCL11B/ZAP70/IL15/CD74/IRF4/THEMIS/FOXP3
GO:0002698	negative regulation of immune effector process	15/357	110/18722	2.72583e-09	1.04973e-07	8.31798e-08	SLAMF1/FCGR2B/XCL1/SERPING1/KLRC1/NOD2/JAK3/IL4I1/LILRB1/CX3CR1/CCR2/CD96/HLA-F/MICA/FOXP3	15	1	14	MICA	SLAMF1/FCGR2B/XCL1/SERPING1/KLRC1/NOD2/JAK3/IL4I1/LILRB1/CX3CR1/CCR2/CD96/HLA-F/FOXP3
GO:0002720	positive regulation of cytokine production involved in immune response	12/357	65/18722	3.12371e-09	1.19055e-07	9.43385e-08	SLAMF1/XCL1/GATA3/CLEC7A/NOD2/LILRB1/IL18R1/IL1B/WNT5A/KIT/CD74/HLA-F	12	0	12		SLAMF1/XCL1/GATA3/CLEC7A/NOD2/LILRB1/IL18R1/IL1B/WNT5A/KIT/CD74/HLA-F
GO:0001906	cell killing	19/357	188/18722	3.64923e-09	1.37665e-07	1.09085e-07	FCGR2B/XCL1/CFH/PRF1/LAG3/CLEC7A/KLRC1/LYZ/GZMB/GZMM/ICAM1/LILRB1/GNLY/IL18RAP/APOL1/CX3CR1/DNASE1L3/HLA-F/MICA	19	2	17	DNASE1L3/MICA	FCGR2B/XCL1/CFH/PRF1/LAG3/CLEC7A/KLRC1/LYZ/GZMB/GZMM/ICAM1/LILRB1/GNLY/IL18RAP/APOL1/CX3CR1/HLA-F
GO:0002706	regulation of lymphocyte mediated immunity	18/357	168/18722	3.72506e-09	1.39106e-07	1.10227e-07	SLAMF1/FCGR2B/XCL1/GATA3/LAG3/KLRC1/NOD2/CLC/IL4I1/LILRB1/IL18R1/IL18RAP/IL1B/CCR2/CD96/HLA-F/MICA/FOXP3	18	1	17	MICA	SLAMF1/FCGR2B/XCL1/GATA3/LAG3/KLRC1/NOD2/CLC/IL4I1/LILRB1/IL18R1/IL18RAP/IL1B/CCR2/CD96/HLA-F/FOXP3
GO:0002707	negative regulation of lymphocyte mediated immunity	11/357	53/18722	3.87182e-09	1.43141e-07	1.13424e-07	SLAMF1/FCGR2B/XCL1/KLRC1/NOD2/IL4I1/LILRB1/CD96/HLA-F/MICA/FOXP3	11	1	10	MICA	SLAMF1/FCGR2B/XCL1/KLRC1/NOD2/IL4I1/LILRB1/CD96/HLA-F/FOXP3
GO:0002685	regulation of leukocyte migration	20/357	210/18722	3.96753e-09	1.45227e-07	1.15077e-07	TNFRSF18/PTAFR/SLAMF1/XCL2/XCL1/NOD2/CCL8/CCL5/ICAM1/CX3CR1/CCR2/WNT5A/CD200R1/RHOH/CXCL8/CXCL13/CD74/CCR6/CCL19/CXCR3	20	0	20		TNFRSF18/PTAFR/SLAMF1/XCL2/XCL1/NOD2/CCL8/CCL5/ICAM1/CX3CR1/CCR2/WNT5A/CD200R1/RHOH/CXCL8/CXCL13/CD74/CCR6/CCL19/CXCR3
GO:0031341	regulation of cell killing	14/357	99/18722	5.72689e-09	2.07572e-07	1.64478e-07	FCGR2B/XCL1/CFH/PRF1/LAG3/CLEC7A/KLRC1/ICAM1/LILRB1/IL18RAP/CX3CR1/DNASE1L3/HLA-F/MICA	14	2	12	DNASE1L3/MICA	FCGR2B/XCL1/CFH/PRF1/LAG3/CLEC7A/KLRC1/ICAM1/LILRB1/IL18RAP/CX3CR1/HLA-F
GO:0002687	positive regulation of leukocyte migration	16/357	135/18722	6.44326e-09	2.30638e-07	1.82756e-07	TNFRSF18/PTAFR/SLAMF1/XCL2/XCL1/CCL8/CCL5/ICAM1/CX3CR1/CCR2/WNT5A/CXCL8/CXCL13/CD74/CCR6/CCL19	16	0	16		TNFRSF18/PTAFR/SLAMF1/XCL2/XCL1/CCL8/CCL5/ICAM1/CX3CR1/CCR2/WNT5A/CXCL8/CXCL13/CD74/CCR6/CCL19
GO:0002702	positive regulation of production of molecular mediator of immune response	15/357	117/18722	6.48807e-09	2.30638e-07	1.82756e-07	TNFRSF4/SLAMF1/CD244/XCL1/GATA3/CLEC7A/NOD2/LILRB1/IL18R1/IL1B/WNT5A/KIT/MZB1/CD74/HLA-F	15	0	15		TNFRSF4/SLAMF1/CD244/XCL1/GATA3/CLEC7A/NOD2/LILRB1/IL18R1/IL1B/WNT5A/KIT/MZB1/CD74/HLA-F
GO:0009615	response to virus	26/357	367/18722	1.03649e-08	3.64944e-07	2.89178e-07	GBP1/AIM2/XCL1/GATA3/PRF1/IRF7/IFI27/ISG20/IL27/NLRC5/NLRP1/CCL8/CCL5/LILRB1/STAT1/ZBP1/IFNGR2/MX1/APOBEC3A/CXCL9/IL15/TLR2/MICA/CCL19/TLR8/FOXP3	26	1	25	MICA	GBP1/AIM2/XCL1/GATA3/PRF1/IRF7/IFI27/ISG20/IL27/NLRC5/NLRP1/CCL8/CCL5/LILRB1/STAT1/ZBP1/IFNGR2/MX1/APOBEC3A/CXCL9/IL15/TLR2/CCL19/TLR8/FOXP3
GO:0070227	lymphocyte apoptotic process	12/357	72/18722	1.057e-08	3.68653e-07	2.92118e-07	FASLG/IL2RA/PRKCQ/CD3G/CCL5/JAK3/CLC/BCL2L11/WNT5A/CD74/GIMAP8/IDO1	12	0	12		FASLG/IL2RA/PRKCQ/CD3G/CCL5/JAK3/CLC/BCL2L11/WNT5A/CD74/GIMAP8/IDO1
GO:0070098	chemokine-mediated signaling pathway	13/357	88/18722	1.17306e-08	4.05308e-07	3.21163e-07	XCL2/XCL1/CCL8/CCL5/CX3CR1/CCR2/CXCL8/CXCL9/CXCL13/SLIT3/CCR6/CCL19/CXCR3	13	1	12	SLIT3	XCL2/XCL1/CCL8/CCL5/CX3CR1/CCR2/CXCL8/CXCL9/CXCL13/CCR6/CCL19/CXCR3
GO:0033077	T cell differentiation in thymus	12/357	75/18722	1.70744e-08	5.84482e-07	4.63139e-07	GATA3/CD3E/CD3D/CD3G/TESPA1/BCL11B/ZAP70/IL1B/CAMK4/CD74/CCR6/FOXP3	12	0	12		GATA3/CD3E/CD3D/CD3G/TESPA1/BCL11B/ZAP70/IL1B/CAMK4/CD74/CCR6/FOXP3
GO:0031349	positive regulation of defense response	22/357	278/18722	2.03329e-08	6.89638e-07	5.46464e-07	GBP5/AIM2/PTGS2/IRF7/ETS1/LAG3/CLEC7A/NOD2/NLRC5/CCL5/IFI35/NPAS2/IL18RAP/IL1B/ZBP1/CCR2/WNT5A/IL15/TLR2/HLA-F/FCN1/TLR8	22	1	21	NPAS2	GBP5/AIM2/PTGS2/IRF7/ETS1/LAG3/CLEC7A/NOD2/NLRC5/CCL5/IFI35/IL18RAP/IL1B/ZBP1/CCR2/WNT5A/IL15/TLR2/HLA-F/FCN1/TLR8
GO:0002369	T cell cytokine production	9/357	37/18722	2.34139e-08	7.72868e-07	6.12414e-07	SLAMF1/XCL1/GATA3/CLC/IL18R1/IL1B/CCR2/HLA-F/FOXP3	9	0	9		SLAMF1/XCL1/GATA3/CLC/IL18R1/IL1B/CCR2/HLA-F/FOXP3
GO:0002724	regulation of T cell cytokine production	9/357	37/18722	2.34139e-08	7.72868e-07	6.12414e-07	SLAMF1/XCL1/GATA3/CLC/IL18R1/IL1B/CCR2/HLA-F/FOXP3	9	0	9		SLAMF1/XCL1/GATA3/CLC/IL18R1/IL1B/CCR2/HLA-F/FOXP3
GO:0043368	positive T cell selection	9/357	37/18722	2.34139e-08	7.72868e-07	6.12414e-07	CD3E/CD3D/CD3G/BCL11B/ZAP70/CD74/IRF4/THEMIS/FOXP3	9	0	9		CD3E/CD3D/CD3G/BCL11B/ZAP70/CD74/IRF4/THEMIS/FOXP3
GO:0070231	T cell apoptotic process	10/357	50/18722	2.92316e-08	9.56364e-07	7.57816e-07	FASLG/IL2RA/PRKCQ/CCL5/JAK3/CLC/BCL2L11/WNT5A/GIMAP8/IDO1	10	0	10		FASLG/IL2RA/PRKCQ/CCL5/JAK3/CLC/BCL2L11/WNT5A/GIMAP8/IDO1
GO:0045089	positive regulation of innate immune response	15/357	131/18722	3.08187e-08	9.99445e-07	7.91952e-07	GBP5/AIM2/IRF7/LAG3/CLEC7A/NOD2/NLRC5/CCL5/IFI35/IL18RAP/ZBP1/WNT5A/HLA-F/FCN1/TLR8	15	0	15		GBP5/AIM2/IRF7/LAG3/CLEC7A/NOD2/NLRC5/CCL5/IFI35/IL18RAP/ZBP1/WNT5A/HLA-F/FCN1/TLR8
GO:1990868	response to chemokine	13/357	97/18722	3.90239e-08	1.24372e-06	9.85513e-07	XCL2/XCL1/CCL8/CCL5/CX3CR1/CCR2/CXCL8/CXCL9/CXCL13/SLIT3/CCR6/CCL19/CXCR3	13	1	12	SLIT3	XCL2/XCL1/CCL8/CCL5/CX3CR1/CCR2/CXCL8/CXCL9/CXCL13/CCR6/CCL19/CXCR3
GO:1990869	cellular response to chemokine	13/357	97/18722	3.90239e-08	1.24372e-06	9.85513e-07	XCL2/XCL1/CCL8/CCL5/CX3CR1/CCR2/CXCL8/CXCL9/CXCL13/SLIT3/CCR6/CCL19/CXCR3	13	1	12	SLIT3	XCL2/XCL1/CCL8/CCL5/CX3CR1/CCR2/CXCL8/CXCL9/CXCL13/CCR6/CCL19/CXCR3
GO:2000106	regulation of leukocyte apoptotic process	12/357	81/18722	4.17181e-08	1.30133e-06	1.03117e-06	PRKCQ/IRF7/CD3G/NOD2/CCL5/JAK3/LILRB1/WNT5A/CD74/GIMAP8/IDO1/CCL19	12	0	12		PRKCQ/IRF7/CD3G/NOD2/CCL5/JAK3/LILRB1/WNT5A/CD74/GIMAP8/IDO1/CCL19
GO:0051607	defense response to virus	21/357	265/18722	4.18876e-08	1.30133e-06	1.03117e-06	GBP1/AIM2/PRF1/IRF7/IFI27/ISG20/IL27/NLRC5/NLRP1/LILRB1/STAT1/ZBP1/IFNGR2/MX1/APOBEC3A/CXCL9/IL15/TLR2/MICA/TLR8/FOXP3	21	1	20	MICA	GBP1/AIM2/PRF1/IRF7/IFI27/ISG20/IL27/NLRC5/NLRP1/LILRB1/STAT1/ZBP1/IFNGR2/MX1/APOBEC3A/CXCL9/IL15/TLR2/TLR8/FOXP3
GO:0140546	defense response to symbiont	21/357	265/18722	4.18876e-08	1.30133e-06	1.03117e-06	GBP1/AIM2/PRF1/IRF7/IFI27/ISG20/IL27/NLRC5/NLRP1/LILRB1/STAT1/ZBP1/IFNGR2/MX1/APOBEC3A/CXCL9/IL15/TLR2/MICA/TLR8/FOXP3	21	1	20	MICA	GBP1/AIM2/PRF1/IRF7/IFI27/ISG20/IL27/NLRC5/NLRP1/LILRB1/STAT1/ZBP1/IFNGR2/MX1/APOBEC3A/CXCL9/IL15/TLR2/TLR8/FOXP3
GO:0071674	mononuclear cell migration	18/357	196/18722	4.2286e-08	1.30276e-06	1.0323e-06	SLAMF1/XCL2/XCL1/GATA3/ITGB7/CCL8/CCL5/ICAM1/ZAP70/CX3CR1/CCR2/WNT5A/CD200R1/CXCL13/CCR6/MYO1G/CCL19/CXCR3	18	0	18		SLAMF1/XCL2/XCL1/GATA3/ITGB7/CCL8/CCL5/ICAM1/ZAP70/CX3CR1/CCR2/WNT5A/CD200R1/CXCL13/CCR6/MYO1G/CCL19/CXCR3
GO:0002577	regulation of antigen processing and presentation	7/357	20/18722	5.4123e-08	1.65366e-06	1.31035e-06	FCGR2B/TAPBPL/NOD2/SLC11A1/CD74/HLA-DOA/CCL19	7	0	7		FCGR2B/TAPBPL/NOD2/SLC11A1/CD74/HLA-DOA/CCL19
GO:0051250	negative regulation of lymphocyte activation	16/357	157/18722	5.6428e-08	1.70995e-06	1.35495e-06	FCGR2B/XCL1/LAX1/IL2RA/LAG3/JAK3/IL4I1/LILRB1/CTLA4/TIGIT/CD74/HLA-F/MICA/INHBA/PDCD1LG2/FOXP3	16	1	15	MICA	FCGR2B/XCL1/LAX1/IL2RA/LAG3/JAK3/IL4I1/LILRB1/CTLA4/TIGIT/CD74/HLA-F/INHBA/PDCD1LG2/FOXP3
GO:0002823	negative regulation of adaptive immune response based on somatic recombination of immune receptors built from immunoglobulin superfamily domains	10/357	54/18722	6.36402e-08	1.91283e-06	1.51571e-06	SLAMF1/FCGR2B/XCL1/KLRC1/NOD2/JAK3/IL4I1/LILRB1/HLA-F/FOXP3	10	0	10		SLAMF1/FCGR2B/XCL1/KLRC1/NOD2/JAK3/IL4I1/LILRB1/HLA-F/FOXP3
GO:0032689	negative regulation of interferon-gamma production	9/357	42/18722	7.71549e-08	2.30034e-06	1.82277e-06	SLAMF1/XCL1/GATA3/NOD2/LILRB1/CD96/INHBA/PDCD1LG2/FOXP3	9	0	9		SLAMF1/XCL1/GATA3/NOD2/LILRB1/CD96/INHBA/PDCD1LG2/FOXP3
GO:0071356	cellular response to tumor necrosis factor	19/357	229/18722	9.05807e-08	2.66526e-06	2.11193e-06	TNFRSF18/TNFRSF4/TNFRSF25/GBP1/GBP2/AIM2/XCL2/XCL1/CHI3L1/GATA3/CCL8/CCL5/COL1A1/ICAM1/STAT1/PID1/CXCL8/HMHB1/CCL19	19	1	18	HMHB1	TNFRSF18/TNFRSF4/TNFRSF25/GBP1/GBP2/AIM2/XCL2/XCL1/CHI3L1/GATA3/CCL8/CCL5/COL1A1/ICAM1/STAT1/PID1/CXCL8/CCL19
GO:0046634	regulation of alpha-beta T cell activation	13/357	104/18722	9.08366e-08	2.66526e-06	2.11193e-06	XCL1/PRKCQ/GATA3/CD3E/IL27/EBI3/JAK3/LILRB1/ZAP70/CCR2/IRF4/CCL19/FOXP3	13	0	13		XCL1/PRKCQ/GATA3/CD3E/IL27/EBI3/JAK3/LILRB1/ZAP70/CCR2/IRF4/CCL19/FOXP3
GO:0070555	response to interleukin-1	15/357	143/18722	1.00334e-07	2.92074e-06	2.31437e-06	GBP1/GBP2/XCL2/XCL1/CHI3L1/ETS1/CCL8/CCL5/ICAM1/IL1B/ZBP1/CD38/CXCL8/EGR1/CCL19	15	0	15		GBP1/GBP2/XCL2/XCL1/CHI3L1/ETS1/CCL8/CCL5/ICAM1/IL1B/ZBP1/CD38/CXCL8/EGR1/CCL19
GO:0001909	leukocyte mediated cytotoxicity	14/357	124/18722	1.06643e-07	3.08015e-06	2.44069e-06	FCGR2B/XCL1/PRF1/LAG3/KLRC1/GZMB/GZMM/ICAM1/LILRB1/IL18RAP/CX3CR1/DNASE1L3/HLA-F/MICA	14	2	12	DNASE1L3/MICA	FCGR2B/XCL1/PRF1/LAG3/KLRC1/GZMB/GZMM/ICAM1/LILRB1/IL18RAP/CX3CR1/HLA-F
GO:0019835	cytolysis	8/357	32/18722	1.14006e-07	3.26651e-06	2.58836e-06	PRF1/LYZ/GZMH/GZMB/GZMM/APOL1/GZMA/MICA	8	1	7	MICA	PRF1/LYZ/GZMH/GZMB/GZMM/APOL1/GZMA
GO:0050727	regulation of inflammatory response	25/357	386/18722	1.14862e-07	3.26651e-06	2.58836e-06	FCGR2B/XCL1/PTGS2/IL2RA/GATA3/ETS1/NLRC3/NOD2/NLRP1/CCL5/IFI35/SBNO2/SIGLEC10/IL1B/TNFAIP6/ZBP1/CCR2/WNT5A/DNASE1L3/CD200R1/IL15/TLR2/AOAH/NCF1/FOXP3	25	1	24	DNASE1L3	FCGR2B/XCL1/PTGS2/IL2RA/GATA3/ETS1/NLRC3/NOD2/NLRP1/CCL5/IFI35/SBNO2/SIGLEC10/IL1B/TNFAIP6/ZBP1/CCR2/WNT5A/CD200R1/IL15/TLR2/AOAH/NCF1/FOXP3
GO:0002695	negative regulation of leukocyte activation	17/357	187/18722	1.16879e-07	3.2985e-06	2.6137e-06	FCGR2B/XCL1/LAX1/IL2RA/LAG3/JAK3/IL4I1/LILRB1/CTLA4/CCR2/TIGIT/CD74/HLA-F/MICA/INHBA/PDCD1LG2/FOXP3	17	1	16	MICA	FCGR2B/XCL1/LAX1/IL2RA/LAG3/JAK3/IL4I1/LILRB1/CTLA4/CCR2/TIGIT/CD74/HLA-F/INHBA/PDCD1LG2/FOXP3
GO:0002820	negative regulation of adaptive immune response	10/357	59/18722	1.53528e-07	4.29995e-06	3.40725e-06	SLAMF1/FCGR2B/XCL1/KLRC1/NOD2/JAK3/IL4I1/LILRB1/HLA-F/FOXP3	10	0	10		SLAMF1/FCGR2B/XCL1/KLRC1/NOD2/JAK3/IL4I1/LILRB1/HLA-F/FOXP3
GO:0050777	negative regulation of immune response	17/357	194/18722	1.98903e-07	5.50535e-06	4.36239e-06	SLAMF1/FCGR2B/XCL1/SERPING1/KLRC1/NLRC3/NOD2/NLRC5/JAK3/IL4I1/LILRB1/CTLA4/CCR2/CD96/HLA-F/MICA/FOXP3	17	1	16	MICA	SLAMF1/FCGR2B/XCL1/SERPING1/KLRC1/NLRC3/NOD2/NLRC5/JAK3/IL4I1/LILRB1/CTLA4/CCR2/CD96/HLA-F/FOXP3
GO:0010820	positive regulation of T cell chemotaxis	6/357	15/18722	1.99545e-07	5.50535e-06	4.36239e-06	XCL2/XCL1/CCL5/CCR2/WNT5A/CXCL13	6	0	6		XCL2/XCL1/CCL5/CCR2/WNT5A/CXCL13
GO:0050853	B cell receptor signaling pathway	14/357	131/18722	2.12775e-07	5.82687e-06	4.61717e-06	LCK/FCGR2B/TRDC/IGHG2/IGHA1/IGHG1/IGHD/IGHV1OR15-1/IGKC/CTLA4/IGLC2/CD38/TRBC1/TRBC2	14	0	14		LCK/FCGR2B/TRDC/IGHG2/IGHA1/IGHG1/IGHD/IGHV1OR15-1/IGKC/CTLA4/IGLC2/CD38/TRBC1/TRBC2
GO:0002690	positive regulation of leukocyte chemotaxis	12/357	94/18722	2.25583e-07	6.13221e-06	4.85912e-06	SLAMF1/XCL2/XCL1/CCL5/CX3CR1/CCR2/WNT5A/CXCL8/CXCL13/CD74/CCR6/CCL19	12	0	12		SLAMF1/XCL2/XCL1/CCL5/CX3CR1/CCR2/WNT5A/CXCL8/CXCL13/CD74/CCR6/CCL19
GO:0071347	cellular response to interleukin-1	13/357	113/18722	2.44334e-07	6.59345e-06	5.2246e-06	GBP1/GBP2/XCL2/XCL1/CHI3L1/CCL8/CCL5/ICAM1/IL1B/ZBP1/CXCL8/EGR1/CCL19	13	0	13		GBP1/GBP2/XCL2/XCL1/CHI3L1/CCL8/CCL5/ICAM1/IL1B/ZBP1/CXCL8/EGR1/CCL19
GO:0032615	interleukin-12 production	10/357	62/18722	2.49736e-07	6.64226e-06	5.26327e-06	SLAMF1/CLEC7A/NOD2/JAK3/LILRB1/TIGIT/TLR2/CCL19/TLR8/CD40LG	10	0	10		SLAMF1/CLEC7A/NOD2/JAK3/LILRB1/TIGIT/TLR2/CCL19/TLR8/CD40LG
GO:0032655	regulation of interleukin-12 production	10/357	62/18722	2.49736e-07	6.64226e-06	5.26327e-06	SLAMF1/CLEC7A/NOD2/JAK3/LILRB1/TIGIT/TLR2/CCL19/TLR8/CD40LG	10	0	10		SLAMF1/CLEC7A/NOD2/JAK3/LILRB1/TIGIT/TLR2/CCL19/TLR8/CD40LG
GO:0071216	cellular response to biotic stimulus	19/357	246/18722	2.77838e-07	7.3369e-06	5.8137e-06	PTAFR/PDE4B/FCGR2B/CLEC7A/NOD2/CCL5/SBNO2/ICAM1/LILRB1/BCL2L11/IL1B/CX3CR1/WNT5A/CXCL8/CXCL9/CXCL13/TLR2/CD14/PDCD1LG2	19	0	19		PTAFR/PDE4B/FCGR2B/CLEC7A/NOD2/CCL5/SBNO2/ICAM1/LILRB1/BCL2L11/IL1B/CX3CR1/WNT5A/CXCL8/CXCL9/CXCL13/TLR2/CD14/PDCD1LG2
GO:0002827	positive regulation of T-helper 1 type immune response	6/357	16/18722	3.14153e-07	8.17904e-06	6.481e-06	SLAMF1/XCL1/IL18R1/IL1B/SLC11A1/CCR2	6	0	6		SLAMF1/XCL1/IL18R1/IL1B/SLC11A1/CCR2
GO:0010819	regulation of T cell chemotaxis	6/357	16/18722	3.14153e-07	8.17904e-06	6.481e-06	XCL2/XCL1/CCL5/CCR2/WNT5A/CXCL13	6	0	6		XCL2/XCL1/CCL5/CCR2/WNT5A/CXCL13
GO:0001910	regulation of leukocyte mediated cytotoxicity	11/357	82/18722	4.342e-07	1.12254e-05	8.89494e-06	FCGR2B/XCL1/LAG3/KLRC1/ICAM1/LILRB1/IL18RAP/CX3CR1/DNASE1L3/HLA-F/MICA	11	2	9	DNASE1L3/MICA	FCGR2B/XCL1/LAG3/KLRC1/ICAM1/LILRB1/IL18RAP/CX3CR1/HLA-F
GO:0006910	phagocytosis, recognition	12/357	100/18722	4.47888e-07	1.14989e-05	9.11163e-06	CLEC7A/TRDC/IGHG2/IGHA1/IGHG1/IGHD/IGHV1OR15-1/IGKC/IGLC2/TRBC1/TRBC2/FCN1	12	0	12		CLEC7A/TRDC/IGHG2/IGHA1/IGHG1/IGHD/IGHV1OR15-1/IGKC/IGLC2/TRBC1/TRBC2/FCN1
GO:0030595	leukocyte chemotaxis	18/357	230/18722	4.72482e-07	1.20467e-05	9.54568e-06	PDE4B/SLAMF1/XCL2/XCL1/NOD2/CCL8/CCL5/CX3CR1/CCR2/WNT5A/KIT/CXCL8/CXCL9/CXCL13/CD74/CCR6/CCL19/CXCR3	18	0	18		PDE4B/SLAMF1/XCL2/XCL1/NOD2/CCL8/CCL5/CX3CR1/CCR2/WNT5A/KIT/CXCL8/CXCL9/CXCL13/CD74/CCR6/CCL19/CXCR3
GO:0002719	negative regulation of cytokine production involved in immune response	7/357	27/18722	5.52608e-07	1.39931e-05	1.1088e-05	SLAMF1/XCL1/JAK3/LILRB1/CD96/HLA-F/FOXP3	7	0	7		SLAMF1/XCL1/JAK3/LILRB1/CD96/HLA-F/FOXP3
GO:0032677	regulation of interleukin-8 production	12/357	102/18722	5.56715e-07	1.40012e-05	1.10944e-05	CD2/CD244/CHI3L1/CLEC7A/NOD2/IL1B/WNT5A/TLR2/CD14/CD74/FCN1/TLR8	12	0	12		CD2/CD244/CHI3L1/CLEC7A/NOD2/IL1B/WNT5A/TLR2/CD14/CD74/FCN1/TLR8
GO:0002701	negative regulation of production of molecular mediator of immune response	8/357	39/18722	5.9353e-07	1.47662e-05	1.17006e-05	SLAMF1/FCGR2B/XCL1/JAK3/LILRB1/CD96/HLA-F/FOXP3	8	0	8		SLAMF1/FCGR2B/XCL1/JAK3/LILRB1/CD96/HLA-F/FOXP3
GO:0002688	regulation of leukocyte chemotaxis	13/357	122/18722	5.99116e-07	1.47662e-05	1.17006e-05	SLAMF1/XCL2/XCL1/NOD2/CCL5/CX3CR1/CCR2/WNT5A/CXCL8/CXCL13/CD74/CCR6/CCL19	13	0	13		SLAMF1/XCL2/XCL1/NOD2/CCL5/CX3CR1/CCR2/WNT5A/CXCL8/CXCL13/CD74/CCR6/CCL19
GO:0050868	negative regulation of T cell activation	13/357	122/18722	5.99116e-07	1.47662e-05	1.17006e-05	FCGR2B/XCL1/LAX1/IL2RA/LAG3/JAK3/IL4I1/LILRB1/CTLA4/TIGIT/CD74/PDCD1LG2/FOXP3	13	0	13		FCGR2B/XCL1/LAX1/IL2RA/LAG3/JAK3/IL4I1/LILRB1/CTLA4/TIGIT/CD74/PDCD1LG2/FOXP3
GO:0050866	negative regulation of cell activation	17/357	210/18722	6.14154e-07	1.50366e-05	1.19149e-05	FCGR2B/XCL1/LAX1/IL2RA/LAG3/JAK3/IL4I1/LILRB1/CTLA4/CCR2/TIGIT/CD74/HLA-F/MICA/INHBA/PDCD1LG2/FOXP3	17	1	16	MICA	FCGR2B/XCL1/LAX1/IL2RA/LAG3/JAK3/IL4I1/LILRB1/CTLA4/CCR2/TIGIT/CD74/HLA-F/INHBA/PDCD1LG2/FOXP3
GO:0032637	interleukin-8 production	12/357	103/18722	6.19466e-07	1.50669e-05	1.19389e-05	CD2/CD244/CHI3L1/CLEC7A/NOD2/IL1B/WNT5A/TLR2/CD14/CD74/FCN1/TLR8	12	0	12		CD2/CD244/CHI3L1/CLEC7A/NOD2/IL1B/WNT5A/TLR2/CD14/CD74/FCN1/TLR8
GO:0002287	alpha-beta T cell activation involved in immune response	10/357	69/18722	7.01664e-07	1.68445e-05	1.33474e-05	RORC/SEMA4A/GATA3/IL27/JAK3/IL18R1/EOMES/IRF4/CCL19/FOXP3	10	0	10		RORC/SEMA4A/GATA3/IL27/JAK3/IL18R1/EOMES/IRF4/CCL19/FOXP3
GO:0002293	alpha-beta T cell differentiation involved in immune response	10/357	69/18722	7.01664e-07	1.68445e-05	1.33474e-05	RORC/SEMA4A/GATA3/IL27/JAK3/IL18R1/EOMES/IRF4/CCL19/FOXP3	10	0	10		RORC/SEMA4A/GATA3/IL27/JAK3/IL18R1/EOMES/IRF4/CCL19/FOXP3
GO:0010818	T cell chemotaxis	7/357	28/18722	7.24808e-07	1.72878e-05	1.36987e-05	XCL2/XCL1/CCL5/CCR2/WNT5A/CXCL13/CXCR3	7	0	7		XCL2/XCL1/CCL5/CCR2/WNT5A/CXCL13/CXCR3
GO:0006968	cellular defense response	9/357	54/18722	7.52258e-07	1.78275e-05	1.41264e-05	PRF1/LGALS3BP/GNLY/CX3CR1/CCR2/TRAT1/CXCL9/CCR6/NCF1	9	0	9		PRF1/LGALS3BP/GNLY/CX3CR1/CCR2/TRAT1/CXCL9/CCR6/NCF1
GO:0002833	positive regulation of response to biotic stimulus	15/357	168/18722	8.21796e-07	1.93515e-05	1.53339e-05	GBP5/AIM2/IRF7/LAG3/CLEC7A/NOD2/NLRC5/CCL5/IFI35/IL18RAP/ZBP1/WNT5A/HLA-F/FCN1/TLR8	15	0	15		GBP5/AIM2/IRF7/LAG3/CLEC7A/NOD2/NLRC5/CCL5/IFI35/IL18RAP/ZBP1/WNT5A/HLA-F/FCN1/TLR8
GO:0002824	positive regulation of adaptive immune response based on somatic recombination of immune receptors built from immunoglobulin superfamily domains	12/357	107/18722	9.37923e-07	2.19462e-05	1.739e-05	SLAMF1/XCL1/PRKCQ/GATA3/CLEC7A/NOD2/IL18R1/IL1B/SLC11A1/CCR2/HLA-F/FOXP3	12	0	12		SLAMF1/XCL1/PRKCQ/GATA3/CLEC7A/NOD2/IL18R1/IL1B/SLC11A1/CCR2/HLA-F/FOXP3
GO:0032695	negative regulation of interleukin-12 production	6/357	19/18722	1.01404e-06	2.34307e-05	1.85663e-05	SLAMF1/NOD2/JAK3/LILRB1/TIGIT/TLR8	6	0	6		SLAMF1/NOD2/JAK3/LILRB1/TIGIT/TLR8
GO:0140131	positive regulation of lymphocyte chemotaxis	6/357	19/18722	1.01404e-06	2.34307e-05	1.85663e-05	XCL2/XCL1/CCL5/CCR2/WNT5A/CXCL13	6	0	6		XCL2/XCL1/CCL5/CCR2/WNT5A/CXCL13
GO:0002604	regulation of dendritic cell antigen processing and presentation	5/357	11/18722	1.03067e-06	2.3667e-05	1.87535e-05	FCGR2B/NOD2/SLC11A1/CD74/CCL19	5	0	5		FCGR2B/NOD2/SLC11A1/CD74/CCL19
GO:2000404	regulation of T cell migration	8/357	42/18722	1.08327e-06	2.47212e-05	1.95889e-05	XCL2/XCL1/CCL5/CCR2/WNT5A/CD200R1/CXCL13/CCR6	8	0	8		XCL2/XCL1/CCL5/CCR2/WNT5A/CD200R1/CXCL13/CCR6
GO:0097529	myeloid leukocyte migration	17/357	220/18722	1.17554e-06	2.66623e-05	2.1127e-05	PDE4B/SLAMF1/XCL2/XCL1/NOD2/CCL8/CCL5/CX3CR1/CCR2/CD200R1/RHOH/KIT/CXCL8/CXCL9/CXCL13/CD74/CCL19	17	0	17		PDE4B/SLAMF1/XCL2/XCL1/NOD2/CCL8/CCL5/CX3CR1/CCR2/CD200R1/RHOH/KIT/CXCL8/CXCL9/CXCL13/CD74/CCL19
GO:0032732	positive regulation of interleukin-1 production	10/357	73/18722	1.19835e-06	2.70139e-05	2.14056e-05	GBP5/AIM2/CLEC7A/IGHD/NOD2/NLRP1/WNT5A/EGR1/CCL19/TLR8	10	0	10		GBP5/AIM2/CLEC7A/IGHD/NOD2/NLRP1/WNT5A/EGR1/CCL19/TLR8
GO:0071219	cellular response to molecule of bacterial origin	17/357	221/18722	1.25171e-06	2.80458e-05	2.22233e-05	PTAFR/PDE4B/FCGR2B/NOD2/CCL5/SBNO2/ICAM1/LILRB1/IL1B/CX3CR1/WNT5A/CXCL8/CXCL9/CXCL13/TLR2/CD14/PDCD1LG2	17	0	17		PTAFR/PDE4B/FCGR2B/NOD2/CCL5/SBNO2/ICAM1/LILRB1/IL1B/CX3CR1/WNT5A/CXCL8/CXCL9/CXCL13/TLR2/CD14/PDCD1LG2
GO:0036230	granulocyte activation	8/357	43/18722	1.30894e-06	2.91515e-05	2.30994e-05	PTAFR/FCGR2B/CCL5/IL18RAP/CCR2/DNASE1L3/CXCL8/IL15	8	1	7	DNASE1L3	PTAFR/FCGR2B/CCL5/IL18RAP/CCR2/CXCL8/IL15
GO:0050871	positive regulation of B cell activation	14/357	152/18722	1.31784e-06	2.9174e-05	2.31173e-05	TNFRSF4/TRDC/IGHG2/IGHA1/IGHG1/IGHD/IGHV1OR15-1/NOD2/IGKC/IGLC2/CD38/CD74/TRBC1/TRBC2	14	0	14		TNFRSF4/TRDC/IGHG2/IGHA1/IGHG1/IGHD/IGHV1OR15-1/NOD2/IGKC/IGLC2/CD38/CD74/TRBC1/TRBC2
GO:0002821	positive regulation of adaptive immune response	12/357	112/18722	1.53465e-06	3.3417e-05	2.64794e-05	SLAMF1/XCL1/PRKCQ/GATA3/CLEC7A/NOD2/IL18R1/IL1B/SLC11A1/CCR2/HLA-F/FOXP3	12	0	12		SLAMF1/XCL1/PRKCQ/GATA3/CLEC7A/NOD2/IL18R1/IL1B/SLC11A1/CCR2/HLA-F/FOXP3
GO:0046632	alpha-beta T cell differentiation	12/357	112/18722	1.53465e-06	3.3417e-05	2.64794e-05	RORC/SEMA4A/GATA3/BCL11B/IL27/JAK3/ZAP70/IL18R1/EOMES/IRF4/CCL19/FOXP3	12	0	12		RORC/SEMA4A/GATA3/BCL11B/IL27/JAK3/ZAP70/IL18R1/EOMES/IRF4/CCL19/FOXP3
GO:0001818	negative regulation of cytokine production	22/357	357/18722	1.53823e-06	3.3417e-05	2.64794e-05	GBP1/SLAMF1/FCGR2B/XCL1/GATA3/LGR4/LAG3/NLRC3/NOD2/JAK3/LILRB1/TRIB2/SLC11A1/CX3CR1/CD96/CD200R1/TIGIT/HLA-F/INHBA/PDCD1LG2/TLR8/FOXP3	22	1	21	LGR4	GBP1/SLAMF1/FCGR2B/XCL1/GATA3/LAG3/NLRC3/NOD2/JAK3/LILRB1/TRIB2/SLC11A1/CX3CR1/CD96/CD200R1/TIGIT/HLA-F/INHBA/PDCD1LG2/TLR8/FOXP3
GO:0002292	T cell differentiation involved in immune response	10/357	75/18722	1.54566e-06	3.3417e-05	2.64794e-05	RORC/SEMA4A/GATA3/IL27/JAK3/IL18R1/EOMES/IRF4/CCL19/FOXP3	10	0	10		RORC/SEMA4A/GATA3/IL27/JAK3/IL18R1/EOMES/IRF4/CCL19/FOXP3
GO:0031295	T cell costimulation	8/357	44/18722	1.57345e-06	3.38201e-05	2.67988e-05	LCK/CD5/CD3E/TMIGD2/ICOS/PDCD1LG2/CCL19/CD40LG	8	0	8		LCK/CD5/CD3E/TMIGD2/ICOS/PDCD1LG2/CCL19/CD40LG
GO:0007162	negative regulation of cell adhesion	20/357	303/18722	1.62484e-06	3.47227e-05	2.7514e-05	GBP1/FCGR2B/XCL1/LAX1/PLXNA2/IL2RA/LAG3/ERBB3/COL1A1/JAK3/IL4I1/LILRB1/CTLA4/TIGIT/MELTF/CD74/DMTN/PDCD1LG2/SEMA4D/FOXP3	20	2	18	PLXNA2/MELTF	GBP1/FCGR2B/XCL1/LAX1/IL2RA/LAG3/ERBB3/COL1A1/JAK3/IL4I1/LILRB1/CTLA4/TIGIT/CD74/DMTN/PDCD1LG2/SEMA4D/FOXP3
GO:0019722	calcium-mediated signaling	16/357	202/18722	1.75495e-06	3.71034e-05	2.94004e-05	GBP1/GSTM2/CD3E/CLEC7A/ZAP70/FHL2/TRPM8/SLA2/CX3CR1/CCR2/TRAT1/CXCL8/CCR6/DMTN/NCALD/CXCR3	16	2	14	FHL2/TRPM8	GBP1/GSTM2/CD3E/CLEC7A/ZAP70/SLA2/CX3CR1/CCR2/TRAT1/CXCL8/CCR6/DMTN/NCALD/CXCR3
GO:0002705	positive regulation of leukocyte mediated immunity	13/357	134/18722	1.75631e-06	3.71034e-05	2.94004e-05	PTAFR/SLAMF1/XCL1/GATA3/LAG3/CLEC7A/NOD2/IL18R1/IL18RAP/IL1B/KIT/HLA-F/FOXP3	13	0	13		PTAFR/SLAMF1/XCL1/GATA3/LAG3/CLEC7A/NOD2/IL18R1/IL18RAP/IL1B/KIT/HLA-F/FOXP3
GO:0031294	lymphocyte costimulation	8/357	46/18722	2.24085e-06	4.68046e-05	3.70876e-05	LCK/CD5/CD3E/TMIGD2/ICOS/PDCD1LG2/CCL19/CD40LG	8	0	8		LCK/CD5/CD3E/TMIGD2/ICOS/PDCD1LG2/CCL19/CD40LG
GO:2000107	negative regulation of leukocyte apoptotic process	8/357	46/18722	2.24085e-06	4.68046e-05	3.70876e-05	PRKCQ/IRF7/NOD2/CCL5/JAK3/LILRB1/CD74/CCL19	8	0	8		PRKCQ/IRF7/NOD2/CCL5/JAK3/LILRB1/CD74/CCL19
GO:0032731	positive regulation of interleukin-1 beta production	9/357	62/18722	2.50945e-06	5.21204e-05	4.12998e-05	GBP5/AIM2/CLEC7A/NOD2/NLRP1/WNT5A/EGR1/CCL19/TLR8	9	0	9		GBP5/AIM2/CLEC7A/NOD2/NLRP1/WNT5A/EGR1/CCL19/TLR8
GO:0032693	negative regulation of interleukin-10 production	6/357	22/18722	2.65683e-06	5.45683e-05	4.32395e-05	FCGR2B/JAK3/LILRB1/TRIB2/PDCD1LG2/FOXP3	6	0	6		FCGR2B/JAK3/LILRB1/TRIB2/PDCD1LG2/FOXP3
GO:0045061	thymic T cell selection	6/357	22/18722	2.65683e-06	5.45683e-05	4.32395e-05	GATA3/CD3E/CD3D/CD3G/ZAP70/CD74	6	0	6		GATA3/CD3E/CD3D/CD3G/ZAP70/CD74
GO:0071222	cellular response to lipopolysaccharide	16/357	209/18722	2.73972e-06	5.59599e-05	4.43422e-05	PTAFR/PDE4B/NOD2/CCL5/SBNO2/ICAM1/LILRB1/IL1B/CX3CR1/WNT5A/CXCL8/CXCL9/CXCL13/TLR2/CD14/PDCD1LG2	16	0	16		PTAFR/PDE4B/NOD2/CCL5/SBNO2/ICAM1/LILRB1/IL1B/CX3CR1/WNT5A/CXCL8/CXCL9/CXCL13/TLR2/CD14/PDCD1LG2
GO:0032743	positive regulation of interleukin-2 production	7/357	34/18722	2.98432e-06	6.0621e-05	4.80356e-05	PDE4B/PRKCQ/CD3E/CLEC7A/IL1B/CCR2/IRF4	7	0	7		PDE4B/PRKCQ/CD3E/CLEC7A/IL1B/CCR2/IRF4
GO:1903038	negative regulation of leukocyte cell-cell adhesion	13/357	141/18722	3.11494e-06	6.29286e-05	4.98641e-05	FCGR2B/XCL1/LAX1/IL2RA/LAG3/JAK3/IL4I1/LILRB1/CTLA4/TIGIT/CD74/PDCD1LG2/FOXP3	13	0	13		FCGR2B/XCL1/LAX1/IL2RA/LAG3/JAK3/IL4I1/LILRB1/CTLA4/TIGIT/CD74/PDCD1LG2/FOXP3
GO:0048247	lymphocyte chemotaxis	9/357	64/18722	3.2945e-06	6.61944e-05	5.24519e-05	XCL2/XCL1/CCL8/CCL5/CCR2/WNT5A/CXCL13/CCL19/CXCR3	9	0	9		XCL2/XCL1/CCL8/CCL5/CCR2/WNT5A/CXCL13/CCL19/CXCR3
GO:0001913	T cell mediated cytotoxicity	8/357	49/18722	3.68477e-06	7.36356e-05	5.83483e-05	FCGR2B/XCL1/PRF1/KLRC1/GZMM/LILRB1/HLA-F/MICA	8	1	7	MICA	FCGR2B/XCL1/PRF1/KLRC1/GZMM/LILRB1/HLA-F
GO:0071677	positive regulation of mononuclear cell migration	9/357	65/18722	3.76045e-06	7.47441e-05	5.92266e-05	SLAMF1/XCL2/XCL1/CCL5/CX3CR1/CCR2/WNT5A/CXCL13/CCR6	9	0	9		SLAMF1/XCL2/XCL1/CCL5/CX3CR1/CCR2/WNT5A/CXCL13/CCR6
GO:1990266	neutrophil migration	12/357	122/18722	3.80319e-06	7.51893e-05	5.95794e-05	PDE4B/XCL2/XCL1/NOD2/CCL8/CCL5/RHOH/CXCL8/CXCL9/CXCL13/CD74/CCL19	12	0	12		PDE4B/XCL2/XCL1/NOD2/CCL8/CCL5/RHOH/CXCL8/CXCL9/CXCL13/CD74/CCL19
GO:0035710	CD4-positive, alpha-beta T cell activation	11/357	102/18722	3.93364e-06	7.73547e-05	6.12952e-05	RORC/SEMA4A/XCL1/PRKCQ/GATA3/IL27/JAK3/IL18R1/IRF4/CCL19/FOXP3	11	0	11		RORC/SEMA4A/XCL1/PRKCQ/GATA3/IL27/JAK3/IL18R1/IRF4/CCL19/FOXP3
GO:0002517	T cell tolerance induction	5/357	14/18722	4.26011e-06	8.24488e-05	6.53318e-05	IL2RA/CD3E/CLC/ICOS/FOXP3	5	0	5		IL2RA/CD3E/CLC/ICOS/FOXP3
GO:0045059	positive thymic T cell selection	5/357	14/18722	4.26011e-06	8.24488e-05	6.53318e-05	CD3E/CD3D/CD3G/ZAP70/CD74	5	0	5		CD3E/CD3D/CD3G/ZAP70/CD74
GO:0042093	T-helper cell differentiation	9/357	66/18722	4.28189e-06	8.24488e-05	6.53318e-05	RORC/SEMA4A/GATA3/IL27/JAK3/IL18R1/IRF4/CCL19/FOXP3	9	0	9		RORC/SEMA4A/GATA3/IL27/JAK3/IL18R1/IRF4/CCL19/FOXP3
GO:0050766	positive regulation of phagocytosis	9/357	66/18722	4.28189e-06	8.24488e-05	6.53318e-05	FCGR2B/IL15RA/CLEC7A/NOD2/IL1B/SLC11A1/SIRPG/IL2RB/IL15	9	0	9		FCGR2B/IL15RA/CLEC7A/NOD2/IL1B/SLC11A1/SIRPG/IL2RB/IL15
GO:0030593	neutrophil chemotaxis	11/357	103/18722	4.3299e-06	8.29412e-05	6.57219e-05	PDE4B/XCL2/XCL1/NOD2/CCL8/CCL5/CXCL8/CXCL9/CXCL13/CD74/CCL19	11	0	11		PDE4B/XCL2/XCL1/NOD2/CCL8/CCL5/CXCL8/CXCL9/CXCL13/CD74/CCL19
GO:0042119	neutrophil activation	7/357	36/18722	4.48145e-06	8.54017e-05	6.76716e-05	PTAFR/FCGR2B/CCL5/IL18RAP/DNASE1L3/CXCL8/IL15	7	1	6	DNASE1L3	PTAFR/FCGR2B/CCL5/IL18RAP/CXCL8/IL15
GO:0001911	negative regulation of leukocyte mediated cytotoxicity	6/357	24/18722	4.64062e-06	8.79814e-05	6.97158e-05	FCGR2B/KLRC1/LILRB1/CX3CR1/HLA-F/MICA	6	1	5	MICA	FCGR2B/KLRC1/LILRB1/CX3CR1/HLA-F
GO:0050731	positive regulation of peptidyl-tyrosine phosphorylation	15/357	193/18722	4.66591e-06	8.80095e-05	6.97381e-05	TNFRSF18/CD3E/CLEC7A/ERBB3/HTR2A/NOD2/CCL5/ICAM1/ERBB4/KIT/IL15/CD74/NCF1/SEMA4D/DLG3	15	2	13	HTR2A/ERBB4	TNFRSF18/CD3E/CLEC7A/ERBB3/NOD2/CCL5/ICAM1/KIT/IL15/CD74/NCF1/SEMA4D/DLG3
GO:0045621	positive regulation of lymphocyte differentiation	11/357	104/18722	4.76062e-06	8.93401e-05	7.07924e-05	IL15RA/IL2RA/GATA3/TESPA1/IL4I1/ZAP70/RHOH/IL15/CD74/CCL19/FOXP3	11	0	11		IL15RA/IL2RA/GATA3/TESPA1/IL4I1/ZAP70/RHOH/IL15/CD74/CCL19/FOXP3
GO:0071621	granulocyte chemotaxis	12/357	125/18722	4.90422e-06	9.15701e-05	7.25595e-05	PDE4B/SLAMF1/XCL2/XCL1/NOD2/CCL8/CCL5/CXCL8/CXCL9/CXCL13/CD74/CCL19	12	0	12		PDE4B/SLAMF1/XCL2/XCL1/NOD2/CCL8/CCL5/CXCL8/CXCL9/CXCL13/CD74/CCL19
GO:0097530	granulocyte migration	13/357	148/18722	5.33443e-06	9.91024e-05	7.85279e-05	PDE4B/SLAMF1/XCL2/XCL1/NOD2/CCL8/CCL5/RHOH/CXCL8/CXCL9/CXCL13/CD74/CCL19	13	0	13		PDE4B/SLAMF1/XCL2/XCL1/NOD2/CCL8/CCL5/RHOH/CXCL8/CXCL9/CXCL13/CD74/CCL19
GO:0002294	CD4-positive, alpha-beta T cell differentiation involved in immune response	9/357	68/18722	5.5131e-06	0.00010191	8.07524e-05	RORC/SEMA4A/GATA3/IL27/JAK3/IL18R1/IRF4/CCL19/FOXP3	9	0	9		RORC/SEMA4A/GATA3/IL27/JAK3/IL18R1/IRF4/CCL19/FOXP3
GO:0019882	antigen processing and presentation	11/357	106/18722	5.73559e-06	0.000105495	8.35934e-05	FCGR2B/TAPBPL/NOD2/ICAM1/CD8A/SLC11A1/CD74/HLA-F/HLA-DMB/HLA-DOA/CCL19	11	0	11		FCGR2B/TAPBPL/NOD2/ICAM1/CD8A/SLC11A1/CD74/HLA-F/HLA-DMB/HLA-DOA/CCL19
GO:0006911	phagocytosis, engulfment	12/357	127/18722	5.78558e-06	0.000105888	8.39045e-05	FCGR2B/TRDC/IGHG2/IGHA1/IGHG1/IGHD/IGHV1OR15-1/IGKC/IGLC2/RHOH/TRBC1/TRBC2	12	0	12		FCGR2B/TRDC/IGHG2/IGHA1/IGHG1/IGHD/IGHV1OR15-1/IGKC/IGLC2/RHOH/TRBC1/TRBC2
GO:0032753	positive regulation of interleukin-4 production	6/357	25/18722	6.00846e-06	0.000108358	8.58616e-05	PRKCQ/GATA3/CD3E/IRF4/FOXP3/CD40LG	6	0	6		PRKCQ/GATA3/CD3E/IRF4/FOXP3/CD40LG
GO:0042832	defense response to protozoan	6/357	25/18722	6.00846e-06	0.000108358	8.58616e-05	GBP2/GBP4/BATF2/CLEC7A/SLC11A1/IRF4	6	0	6		GBP2/GBP4/BATF2/CLEC7A/SLC11A1/IRF4
GO:1901623	regulation of lymphocyte chemotaxis	6/357	25/18722	6.00846e-06	0.000108358	8.58616e-05	XCL2/XCL1/CCL5/CCR2/WNT5A/CXCL13	6	0	6		XCL2/XCL1/CCL5/CCR2/WNT5A/CXCL13
GO:0002468	dendritic cell antigen processing and presentation	5/357	15/18722	6.29039e-06	0.000112891	8.9454e-05	FCGR2B/NOD2/SLC11A1/CD74/CCL19	5	0	5		FCGR2B/NOD2/SLC11A1/CD74/CCL19
GO:0001562	response to protozoan	6/357	26/18722	7.68617e-06	0.000137274	0.000108775	GBP2/GBP4/BATF2/CLEC7A/SLC11A1/IRF4	6	0	6		GBP2/GBP4/BATF2/CLEC7A/SLC11A1/IRF4
GO:0070228	regulation of lymphocyte apoptotic process	8/357	54/18722	7.82459e-06	0.000139075	0.000110202	PRKCQ/CD3G/CCL5/JAK3/WNT5A/CD74/GIMAP8/IDO1	8	0	8		PRKCQ/CD3G/CCL5/JAK3/WNT5A/CD74/GIMAP8/IDO1
GO:0060326	cell chemotaxis	19/357	310/18722	8.63838e-06	0.000152804	0.000121081	PDE4B/SLAMF1/XCL2/XCL1/PRKCQ/NOD2/CCL8/CCL5/CX3CR1/CCR2/WNT5A/KIT/CXCL8/CXCL9/CXCL13/CD74/CCR6/CCL19/CXCR3	19	0	19		PDE4B/SLAMF1/XCL2/XCL1/PRKCQ/NOD2/CCL8/CCL5/CX3CR1/CCR2/WNT5A/KIT/CXCL8/CXCL9/CXCL13/CD74/CCR6/CCL19/CXCR3
GO:0055074	calcium ion homeostasis	24/357	460/18722	9.15722e-06	0.000161211	0.000127742	LCK/GSTM2/XCL1/FASLG/P2RY6/HTR2A/CCL8/CCL5/FAM20A/HRH4/TRPM8/CX3CR1/CCR2/WNT5A/CD38/CXCL9/CXCL13/ANXA6/CCR6/CCL19/P2RY8/CXCR3/P2RY10/GPR174	24	3	21	HTR2A/HRH4/TRPM8	LCK/GSTM2/XCL1/FASLG/P2RY6/CCL8/CCL5/FAM20A/CX3CR1/CCR2/WNT5A/CD38/CXCL9/CXCL13/ANXA6/CCR6/CCL19/P2RY8/CXCR3/P2RY10/GPR174
GO:0019932	second-messenger-mediated signaling	19/357	312/18722	9.46421e-06	0.000165825	0.000131399	GBP1/GSTM2/CD3E/CLEC7A/RNF157/ZAP70/FHL2/TRPM8/SLA2/CX3CR1/CCR2/TRAT1/CXCL8/SPINK1/CCR6/ADCY1/DMTN/NCALD/CXCR3	19	3	16	FHL2/TRPM8/ADCY1	GBP1/GSTM2/CD3E/CLEC7A/RNF157/ZAP70/SLA2/CX3CR1/CCR2/TRAT1/CXCL8/SPINK1/CCR6/DMTN/NCALD/CXCR3
GO:0032703	negative regulation of interleukin-2 production	6/357	27/18722	9.72433e-06	0.000169579	0.000134373	GBP1/XCL1/GATA3/LAG3/NOD2/FOXP3	6	0	6		GBP1/XCL1/GATA3/LAG3/NOD2/FOXP3
GO:0031348	negative regulation of defense response	17/357	258/18722	1.00777e-05	0.000174917	0.000138603	FCGR2B/IL2RA/GATA3/SERPING1/KLRC1/NLRC3/NOD2/NLRC5/SIGLEC10/LILRB1/TNFAIP6/CD96/CD200R1/HLA-F/MICA/AOAH/FOXP3	17	1	16	MICA	FCGR2B/IL2RA/GATA3/SERPING1/KLRC1/NLRC3/NOD2/NLRC5/SIGLEC10/LILRB1/TNFAIP6/CD96/CD200R1/HLA-F/AOAH/FOXP3
GO:0032640	tumor necrosis factor production	14/357	181/18722	1.02246e-05	0.000175816	0.000139315	PTAFR/CD2/SLAMF1/CLEC7A/NLRC3/NOD2/LILRB1/CX3CR1/CCR2/WNT5A/TLR2/CD14/CCL19/FOXP3	14	0	14		PTAFR/CD2/SLAMF1/CLEC7A/NLRC3/NOD2/LILRB1/CX3CR1/CCR2/WNT5A/TLR2/CD14/CCL19/FOXP3
GO:0032680	regulation of tumor necrosis factor production	14/357	181/18722	1.02246e-05	0.000175816	0.000139315	PTAFR/CD2/SLAMF1/CLEC7A/NLRC3/NOD2/LILRB1/CX3CR1/CCR2/WNT5A/TLR2/CD14/CCL19/FOXP3	14	0	14		PTAFR/CD2/SLAMF1/CLEC7A/NLRC3/NOD2/LILRB1/CX3CR1/CCR2/WNT5A/TLR2/CD14/CCL19/FOXP3
GO:0032733	positive regulation of interleukin-10 production	7/357	41/18722	1.11203e-05	0.000190332	0.000150817	XCL1/CLEC7A/NOD2/TIGIT/TLR2/IRF4/CD40LG	7	0	7		XCL1/CLEC7A/NOD2/TIGIT/TLR2/IRF4/CD40LG
GO:0002573	myeloid leukocyte differentiation	15/357	208/18722	1.15482e-05	0.000196744	0.000155899	C1QC/GATA3/IRF7/BATF2/FOS/SBNO2/LILRB1/KIT/IL15/TLR2/CAMK4/CD74/IRF4/INHBA/CCL19	15	0	15		C1QC/GATA3/IRF7/BATF2/FOS/SBNO2/LILRB1/KIT/IL15/TLR2/CAMK4/CD74/IRF4/INHBA/CCL19
GO:0018108	peptidyl-tyrosine phosphorylation	21/357	375/18722	1.16606e-05	0.000197652	0.000156618	TNFRSF18/LCK/IL12RB2/CD3E/CLEC7A/ERBB3/HTR2A/NOD2/CCL5/ICAM1/JAK3/ZAP70/ERBB4/KIT/IL15/SPINK1/CD74/NCF1/DMTN/SEMA4D/DLG3	21	2	19	HTR2A/ERBB4	TNFRSF18/LCK/IL12RB2/CD3E/CLEC7A/ERBB3/NOD2/CCL5/ICAM1/JAK3/ZAP70/KIT/IL15/SPINK1/CD74/NCF1/DMTN/SEMA4D/DLG3
GO:0099024	plasma membrane invagination	12/357	136/18722	1.17084e-05	0.000197652	0.000156618	FCGR2B/TRDC/IGHG2/IGHA1/IGHG1/IGHD/IGHV1OR15-1/IGKC/IGLC2/RHOH/TRBC1/TRBC2	12	0	12		FCGR2B/TRDC/IGHG2/IGHA1/IGHG1/IGHD/IGHV1OR15-1/IGKC/IGLC2/RHOH/TRBC1/TRBC2
GO:0031342	negative regulation of cell killing	6/357	28/18722	1.21787e-05	0.000204658	0.00016217	FCGR2B/KLRC1/LILRB1/CX3CR1/HLA-F/MICA	6	1	5	MICA	FCGR2B/KLRC1/LILRB1/CX3CR1/HLA-F
GO:0018212	peptidyl-tyrosine modification	21/357	378/18722	1.31475e-05	0.000219938	0.000174277	TNFRSF18/LCK/IL12RB2/CD3E/CLEC7A/ERBB3/HTR2A/NOD2/CCL5/ICAM1/JAK3/ZAP70/ERBB4/KIT/IL15/SPINK1/CD74/NCF1/DMTN/SEMA4D/DLG3	21	2	19	HTR2A/ERBB4	TNFRSF18/LCK/IL12RB2/CD3E/CLEC7A/ERBB3/NOD2/CCL5/ICAM1/JAK3/ZAP70/KIT/IL15/SPINK1/CD74/NCF1/DMTN/SEMA4D/DLG3
GO:0050764	regulation of phagocytosis	10/357	95/18722	1.3448e-05	0.000223952	0.000177458	FCGR2B/IL15RA/CLEC7A/NOD2/IL1B/SLC11A1/SIRPG/IL2RB/IL15/TLR2	10	0	10		FCGR2B/IL15RA/CLEC7A/NOD2/IL1B/SLC11A1/SIRPG/IL2RB/IL15/TLR2
GO:0050730	regulation of peptidyl-tyrosine phosphorylation	17/357	264/18722	1.36022e-05	0.000225504	0.000178688	TNFRSF18/CD3E/CLEC7A/ERBB3/HTR2A/NOD2/CCL5/ICAM1/ERBB4/KIT/IL15/SPINK1/CD74/NCF1/DMTN/SEMA4D/DLG3	17	2	15	HTR2A/ERBB4	TNFRSF18/CD3E/CLEC7A/ERBB3/NOD2/CCL5/ICAM1/KIT/IL15/SPINK1/CD74/NCF1/DMTN/SEMA4D/DLG3
GO:0071706	tumor necrosis factor superfamily cytokine production	14/357	186/18722	1.39413e-05	0.000229071	0.000181514	PTAFR/CD2/SLAMF1/CLEC7A/NLRC3/NOD2/LILRB1/CX3CR1/CCR2/WNT5A/TLR2/CD14/CCL19/FOXP3	14	0	14		PTAFR/CD2/SLAMF1/CLEC7A/NLRC3/NOD2/LILRB1/CX3CR1/CCR2/WNT5A/TLR2/CD14/CCL19/FOXP3
GO:1903555	regulation of tumor necrosis factor superfamily cytokine production	14/357	186/18722	1.39413e-05	0.000229071	0.000181514	PTAFR/CD2/SLAMF1/CLEC7A/NLRC3/NOD2/LILRB1/CX3CR1/CCR2/WNT5A/TLR2/CD14/CCL19/FOXP3	14	0	14		PTAFR/CD2/SLAMF1/CLEC7A/NLRC3/NOD2/LILRB1/CX3CR1/CCR2/WNT5A/TLR2/CD14/CCL19/FOXP3
GO:0042742	defense response to bacterium	20/357	350/18722	1.40676e-05	0.000230123	0.000182348	GBP2/GBP4/LYZ/TRDC/IGHG2/IGHA1/IGHG1/IGHD/IGHV1OR15-1/NOD2/NLRP1/GNLY/IGKC/SLC11A1/IGLC2/CXCL13/TLR2/MICA/TRBC1/TRBC2	20	1	19	MICA	GBP2/GBP4/LYZ/TRDC/IGHG2/IGHA1/IGHG1/IGHD/IGHV1OR15-1/NOD2/NLRP1/GNLY/IGKC/SLC11A1/IGLC2/CXCL13/TLR2/TRBC1/TRBC2
GO:2000406	positive regulation of T cell migration	6/357	29/18722	1.51106e-05	0.000246097	0.000195005	XCL2/XCL1/CCL5/CCR2/WNT5A/CXCL13	6	0	6		XCL2/XCL1/CCL5/CCR2/WNT5A/CXCL13
GO:0050921	positive regulation of chemotaxis	12/357	141/18722	1.689e-05	0.00027387	0.000217013	SLAMF1/XCL2/XCL1/CCL5/CX3CR1/CCR2/WNT5A/CXCL8/CXCL13/CD74/CCR6/CCL19	12	0	12		SLAMF1/XCL2/XCL1/CCL5/CX3CR1/CCR2/WNT5A/CXCL8/CXCL13/CD74/CCR6/CCL19
GO:0035743	CD4-positive, alpha-beta T cell cytokine production	5/357	18/18722	1.71205e-05	0.000276395	0.000219013	SLAMF1/XCL1/GATA3/IL18R1/IL1B	5	0	5		SLAMF1/XCL1/GATA3/IL18R1/IL1B
GO:0006874	cellular calcium ion homeostasis	23/357	448/18722	1.82051e-05	0.000292628	0.000231876	LCK/GSTM2/XCL1/FASLG/P2RY6/HTR2A/CCL8/CCL5/HRH4/TRPM8/CX3CR1/CCR2/WNT5A/CD38/CXCL9/CXCL13/ANXA6/CCR6/CCL19/P2RY8/CXCR3/P2RY10/GPR174	23	3	20	HTR2A/HRH4/TRPM8	LCK/GSTM2/XCL1/FASLG/P2RY6/CCL8/CCL5/CX3CR1/CCR2/WNT5A/CD38/CXCL9/CXCL13/ANXA6/CCR6/CCL19/P2RY8/CXCR3/P2RY10/GPR174
GO:2000401	regulation of lymphocyte migration	8/357	61/18722	1.97208e-05	0.000315618	0.000250093	XCL2/XCL1/CCL5/CCR2/WNT5A/CD200R1/CXCL13/CCR6	8	0	8		XCL2/XCL1/CCL5/CCR2/WNT5A/CD200R1/CXCL13/CCR6
GO:0032102	negative regulation of response to external stimulus	22/357	420/18722	2.03983e-05	0.000325054	0.000257571	SEMA4A/FCGR2B/IL2RA/GATA3/SERPING1/KLRC1/NLRC3/NOD2/NLRC5/GP1BA/SIGLEC10/LILRB1/TNFAIP6/WNT5A/CD96/CD200R1/CXCL13/HLA-F/MICA/AOAH/SEMA4D/FOXP3	22	1	21	MICA	SEMA4A/FCGR2B/IL2RA/GATA3/SERPING1/KLRC1/NLRC3/NOD2/NLRC5/GP1BA/SIGLEC10/LILRB1/TNFAIP6/WNT5A/CD96/CD200R1/CXCL13/HLA-F/AOAH/SEMA4D/FOXP3
GO:0010324	membrane invagination	12/357	144/18722	2.08771e-05	0.000331256	0.000262485	FCGR2B/TRDC/IGHG2/IGHA1/IGHG1/IGHD/IGHV1OR15-1/IGKC/IGLC2/RHOH/TRBC1/TRBC2	12	0	12		FCGR2B/TRDC/IGHG2/IGHA1/IGHG1/IGHD/IGHV1OR15-1/IGKC/IGLC2/RHOH/TRBC1/TRBC2
GO:0072503	cellular divalent inorganic cation homeostasis	24/357	486/18722	2.25696e-05	0.00035658	0.000282551	LCK/GSTM2/XCL1/FASLG/P2RY6/HTR2A/CCL8/CCL5/HRH4/SLC11A1/TRPM8/CX3CR1/CCR2/WNT5A/CD38/CXCL9/CXCL13/ANXA6/CCR6/CCL19/P2RY8/CXCR3/P2RY10/GPR174	24	3	21	HTR2A/HRH4/TRPM8	LCK/GSTM2/XCL1/FASLG/P2RY6/CCL8/CCL5/SLC11A1/CX3CR1/CCR2/WNT5A/CD38/CXCL9/CXCL13/ANXA6/CCR6/CCL19/P2RY8/CXCR3/P2RY10/GPR174
GO:0002716	negative regulation of natural killer cell mediated immunity	5/357	19/18722	2.28728e-05	0.000359833	0.000285129	KLRC1/LILRB1/CD96/HLA-F/MICA	5	1	4	MICA	KLRC1/LILRB1/CD96/HLA-F
GO:0050920	regulation of chemotaxis	15/357	223/18722	2.62873e-05	0.000411798	0.000326305	SEMA4A/SLAMF1/XCL2/XCL1/NOD2/CCL5/CX3CR1/CCR2/WNT5A/CXCL8/CXCL13/CD74/CCR6/CCL19/SEMA4D	15	0	15		SEMA4A/SLAMF1/XCL2/XCL1/NOD2/CCL5/CX3CR1/CCR2/WNT5A/CXCL8/CXCL13/CD74/CCR6/CCL19/SEMA4D
GO:0050798	activated T cell proliferation	7/357	47/18722	2.81999e-05	0.000439895	0.000348569	SLAMF1/IL2RA/TMIGD2/CLC/BTN3A1/PDCD1LG2/FOXP3	7	0	7		SLAMF1/IL2RA/TMIGD2/CLC/BTN3A1/PDCD1LG2/FOXP3
GO:0043367	CD4-positive, alpha-beta T cell differentiation	9/357	83/18722	2.86145e-05	0.000444486	0.000352207	RORC/SEMA4A/GATA3/IL27/JAK3/IL18R1/IRF4/CCL19/FOXP3	9	0	9		RORC/SEMA4A/GATA3/IL27/JAK3/IL18R1/IRF4/CCL19/FOXP3
GO:0008037	cell recognition	15/357	225/18722	2.91681e-05	0.00045119	0.000357519	PRF1/CD5/CLEC7A/TRDC/IGHG2/IGHA1/IGHG1/IGHD/IGHV1OR15-1/IGKC/IGLC2/TRBC1/TRBC2/CCL19/FCN1	15	0	15		PRF1/CD5/CLEC7A/TRDC/IGHG2/IGHA1/IGHG1/IGHD/IGHV1OR15-1/IGKC/IGLC2/TRBC1/TRBC2/CCL19/FCN1
GO:0045063	T-helper 1 cell differentiation	5/357	20/18722	3.00219e-05	0.000462463	0.000366452	SEMA4A/IL27/JAK3/IL18R1/CCL19	5	0	5		SEMA4A/IL27/JAK3/IL18R1/CCL19
GO:0002715	regulation of natural killer cell mediated immunity	7/357	48/18722	3.24793e-05	0.000498241	0.000394802	LAG3/KLRC1/LILRB1/IL18RAP/CD96/HLA-F/MICA	7	1	6	MICA	LAG3/KLRC1/LILRB1/IL18RAP/CD96/HLA-F
GO:0032633	interleukin-4 production	6/357	33/18722	3.30371e-05	0.000502627	0.000398278	PRKCQ/GATA3/CD3E/IRF4/FOXP3/CD40LG	6	0	6		PRKCQ/GATA3/CD3E/IRF4/FOXP3/CD40LG
GO:0032673	regulation of interleukin-4 production	6/357	33/18722	3.30371e-05	0.000502627	0.000398278	PRKCQ/GATA3/CD3E/IRF4/FOXP3/CD40LG	6	0	6		PRKCQ/GATA3/CD3E/IRF4/FOXP3/CD40LG
GO:0032612	interleukin-1 production	11/357	128/18722	3.45908e-05	0.000521968	0.000413603	GBP5/AIM2/CLEC7A/IGHD/NOD2/NLRP1/CX3CR1/WNT5A/EGR1/CCL19/TLR8	11	0	11		GBP5/AIM2/CLEC7A/IGHD/NOD2/NLRP1/CX3CR1/WNT5A/EGR1/CCL19/TLR8
GO:0032652	regulation of interleukin-1 production	11/357	128/18722	3.45908e-05	0.000521968	0.000413603	GBP5/AIM2/CLEC7A/IGHD/NOD2/NLRP1/CX3CR1/WNT5A/EGR1/CCL19/TLR8	11	0	11		GBP5/AIM2/CLEC7A/IGHD/NOD2/NLRP1/CX3CR1/WNT5A/EGR1/CCL19/TLR8
GO:0042116	macrophage activation	10/357	106/18722	3.52279e-05	0.000529421	0.000419509	C1QA/FCGR2B/IFI35/SBNO2/SLC11A1/IFNGR2/CX3CR1/WNT5A/TLR2/CD74	10	0	10		C1QA/FCGR2B/IFI35/SBNO2/SLC11A1/IFNGR2/CX3CR1/WNT5A/TLR2/CD74
GO:0051092	positive regulation of NF-kappaB transcription factor activity	12/357	152/18722	3.57634e-05	0.000535292	0.000424161	AIM2/PRKCQ/CLEC7A/NOD2/ICAM1/IL18R1/IL18RAP/IL1B/CX3CR1/WNT5A/TLR2/CD40LG	12	0	12		AIM2/PRKCQ/CLEC7A/NOD2/ICAM1/IL18R1/IL18RAP/IL1B/CX3CR1/WNT5A/TLR2/CD40LG
GO:0002725	negative regulation of T cell cytokine production	4/357	11/18722	3.85889e-05	0.000571343	0.000452728	SLAMF1/XCL1/HLA-F/FOXP3	4	0	4		SLAMF1/XCL1/HLA-F/FOXP3
GO:0098883	synapse pruning	4/357	11/18722	3.85889e-05	0.000571343	0.000452728	C1QA/C1QC/C1QB/CX3CR1	4	0	4		C1QA/C1QC/C1QB/CX3CR1
GO:0046641	positive regulation of alpha-beta T cell proliferation	5/357	21/18722	3.87901e-05	0.000571343	0.000452728	XCL1/CD3E/EBI3/ZAP70/CCR2	5	0	5		XCL1/CD3E/EBI3/ZAP70/CCR2
GO:0070269	pyroptosis	5/357	21/18722	3.87901e-05	0.000571343	0.000452728	AIM2/GZMB/NLRP1/ZBP1/GZMA	5	0	5		AIM2/GZMB/NLRP1/ZBP1/GZMA
GO:0070232	regulation of T cell apoptotic process	6/357	34/18722	3.9477e-05	0.000575661	0.000456149	PRKCQ/CCL5/JAK3/WNT5A/GIMAP8/IDO1	6	0	6		PRKCQ/CCL5/JAK3/WNT5A/GIMAP8/IDO1
GO:0046635	positive regulation of alpha-beta T cell activation	8/357	67/18722	3.95504e-05	0.000575661	0.000456149	XCL1/PRKCQ/CD3E/EBI3/ZAP70/CCR2/CCL19/FOXP3	8	0	8		XCL1/PRKCQ/CD3E/EBI3/ZAP70/CCR2/CCL19/FOXP3
GO:2000514	regulation of CD4-positive, alpha-beta T cell activation	8/357	67/18722	3.95504e-05	0.000575661	0.000456149	XCL1/PRKCQ/GATA3/IL27/JAK3/IRF4/CCL19/FOXP3	8	0	8		XCL1/PRKCQ/GATA3/IL27/JAK3/IRF4/CCL19/FOXP3
GO:0051090	regulation of DNA-binding transcription factor activity	22/357	440/18722	4.12002e-05	0.000597322	0.000473313	TNFRSF4/AIM2/XCL1/PRKCQ/FANK1/CLEC7A/NLRC3/NOD2/NLRC5/FZD2/ICAM1/IL18R1/IL18RAP/IL1B/EOMES/CX3CR1/WNT5A/KIT/TLR2/ADCY1/FOXP3/CD40LG	22	1	21	ADCY1	TNFRSF4/AIM2/XCL1/PRKCQ/FANK1/CLEC7A/NLRC3/NOD2/NLRC5/FZD2/ICAM1/IL18R1/IL18RAP/IL1B/EOMES/CX3CR1/WNT5A/KIT/TLR2/FOXP3/CD40LG
GO:0002832	negative regulation of response to biotic stimulus	10/357	108/18722	4.14087e-05	0.000598	0.000473851	SERPING1/KLRC1/NLRC3/NLRC5/IL4I1/LILRB1/CD96/HLA-F/MICA/FOXP3	10	1	9	MICA	SERPING1/KLRC1/NLRC3/NLRC5/IL4I1/LILRB1/CD96/HLA-F/FOXP3
GO:0051091	positive regulation of DNA-binding transcription factor activity	16/357	260/18722	4.21697e-05	0.000606621	0.000480682	AIM2/PRKCQ/FANK1/CLEC7A/NOD2/FZD2/ICAM1/IL18R1/IL18RAP/IL1B/CX3CR1/WNT5A/KIT/TLR2/ADCY1/CD40LG	16	1	15	ADCY1	AIM2/PRKCQ/FANK1/CLEC7A/NOD2/FZD2/ICAM1/IL18R1/IL18RAP/IL1B/CX3CR1/WNT5A/KIT/TLR2/CD40LG
GO:0007204	positive regulation of cytosolic calcium ion concentration	18/357	319/18722	4.45009e-05	0.000637674	0.000505288	LCK/GSTM2/XCL1/FASLG/P2RY6/HTR2A/HRH4/CX3CR1/CCR2/CD38/CXCL9/CXCL13/CCR6/CCL19/P2RY8/CXCR3/P2RY10/GPR174	18	2	16	HTR2A/HRH4	LCK/GSTM2/XCL1/FASLG/P2RY6/CX3CR1/CCR2/CD38/CXCL9/CXCL13/CCR6/CCL19/P2RY8/CXCR3/P2RY10/GPR174
GO:2000403	positive regulation of lymphocyte migration	6/357	35/18722	4.68855e-05	0.000669249	0.000530308	XCL2/XCL1/CCL5/CCR2/WNT5A/CXCL13	6	0	6		XCL2/XCL1/CCL5/CCR2/WNT5A/CXCL13
GO:0032611	interleukin-1 beta production	10/357	110/18722	4.84926e-05	0.000685722	0.00054336	GBP5/AIM2/CLEC7A/NOD2/NLRP1/CX3CR1/WNT5A/EGR1/CCL19/TLR8	10	0	10		GBP5/AIM2/CLEC7A/NOD2/NLRP1/CX3CR1/WNT5A/EGR1/CCL19/TLR8
GO:0032651	regulation of interleukin-1 beta production	10/357	110/18722	4.84926e-05	0.000685722	0.00054336	GBP5/AIM2/CLEC7A/NOD2/NLRP1/CX3CR1/WNT5A/EGR1/CCL19/TLR8	10	0	10		GBP5/AIM2/CLEC7A/NOD2/NLRP1/CX3CR1/WNT5A/EGR1/CCL19/TLR8
GO:0071622	regulation of granulocyte chemotaxis	7/357	51/18722	4.86283e-05	0.000685722	0.00054336	SLAMF1/XCL1/NOD2/CCL5/CXCL8/CD74/CCL19	7	0	7		SLAMF1/XCL1/NOD2/CCL5/CXCL8/CD74/CCL19
GO:1901224	positive regulation of NIK/NF-kappaB signaling	8/357	69/18722	4.90532e-05	0.000685722	0.00054336	NOD2/IFI35/IL18R1/IL1B/NR3C2/TLR2/CD14/CCL19	8	0	8		NOD2/IFI35/IL18R1/IL1B/NR3C2/TLR2/CD14/CCL19
GO:1902107	positive regulation of leukocyte differentiation	12/357	157/18722	4.91523e-05	0.000685722	0.00054336	IL15RA/IL2RA/GATA3/TESPA1/FOS/IL4I1/ZAP70/RHOH/IL15/CD74/CCL19/FOXP3	12	0	12		IL15RA/IL2RA/GATA3/TESPA1/FOS/IL4I1/ZAP70/RHOH/IL15/CD74/CCL19/FOXP3
GO:1903708	positive regulation of hemopoiesis	12/357	157/18722	4.91523e-05	0.000685722	0.00054336	IL15RA/IL2RA/GATA3/TESPA1/FOS/IL4I1/ZAP70/RHOH/IL15/CD74/CCL19/FOXP3	12	0	12		IL15RA/IL2RA/GATA3/TESPA1/FOS/IL4I1/ZAP70/RHOH/IL15/CD74/CCL19/FOXP3
GO:0051480	regulation of cytosolic calcium ion concentration	19/357	353/18722	5.19995e-05	0.000722714	0.000572673	LCK/GSTM2/XCL1/FASLG/P2RY6/HTR2A/HRH4/CX3CR1/CCR2/WNT5A/CD38/CXCL9/CXCL13/CCR6/CCL19/P2RY8/CXCR3/P2RY10/GPR174	19	2	17	HTR2A/HRH4	LCK/GSTM2/XCL1/FASLG/P2RY6/CX3CR1/CCR2/WNT5A/CD38/CXCL9/CXCL13/CCR6/CCL19/P2RY8/CXCR3/P2RY10/GPR174
GO:0070664	negative regulation of leukocyte proliferation	9/357	90/18722	5.47031e-05	0.000757444	0.000600193	FCGR2B/XCL1/IL2RA/CCL8/IL4I1/LILRB1/CTLA4/PDCD1LG2/FOXP3	9	0	9		FCGR2B/XCL1/IL2RA/CCL8/IL4I1/LILRB1/CTLA4/PDCD1LG2/FOXP3
GO:0002664	regulation of T cell tolerance induction	4/357	12/18722	5.70137e-05	0.000783568	0.000620893	IL2RA/CD3E/CLC/FOXP3	4	0	4		IL2RA/CD3E/CLC/FOXP3
GO:0043383	negative T cell selection	4/357	12/18722	5.70137e-05	0.000783568	0.000620893	CD3E/ZAP70/CD74/THEMIS	4	0	4		CD3E/ZAP70/CD74/THEMIS
GO:0045582	positive regulation of T cell differentiation	9/357	91/18722	5.97029e-05	0.000817488	0.000647771	IL2RA/GATA3/TESPA1/IL4I1/ZAP70/RHOH/CD74/CCL19/FOXP3	9	0	9		IL2RA/GATA3/TESPA1/IL4I1/ZAP70/RHOH/CD74/CCL19/FOXP3
GO:0002228	natural killer cell mediated immunity	8/357	71/18722	6.0386e-05	0.000820761	0.000650365	LAG3/KLRC1/GZMB/LILRB1/IL18RAP/CD96/HLA-F/MICA	8	1	7	MICA	LAG3/KLRC1/GZMB/LILRB1/IL18RAP/CD96/HLA-F
GO:0045824	negative regulation of innate immune response	8/357	71/18722	6.0386e-05	0.000820761	0.000650365	SERPING1/KLRC1/NLRC3/NLRC5/LILRB1/CD96/HLA-F/MICA	8	1	7	MICA	SERPING1/KLRC1/NLRC3/NLRC5/LILRB1/CD96/HLA-F
GO:0002708	positive regulation of lymphocyte mediated immunity	10/357	113/18722	6.1044e-05	0.000826666	0.000655043	SLAMF1/XCL1/GATA3/LAG3/NOD2/IL18R1/IL18RAP/IL1B/HLA-F/FOXP3	10	0	10		SLAMF1/XCL1/GATA3/LAG3/NOD2/IL18R1/IL18RAP/IL1B/HLA-F/FOXP3
GO:0071675	regulation of mononuclear cell migration	10/357	115/18722	7.08652e-05	0.000956163	0.000757656	SLAMF1/XCL2/XCL1/CCL5/CX3CR1/CCR2/WNT5A/CD200R1/CXCL13/CCR6	10	0	10		SLAMF1/XCL2/XCL1/CCL5/CX3CR1/CCR2/WNT5A/CD200R1/CXCL13/CCR6
GO:0048872	homeostasis of number of cells	16/357	272/18722	7.21415e-05	0.000969844	0.000768497	PDE4B/IL2RA/GATA3/LGR4/ETS1/JAK3/BCL2L11/STAT1/CX3CR1/CCR2/KIT/CD74/INHBA/DMTN/FOXP3/GPR174	16	1	15	LGR4	PDE4B/IL2RA/GATA3/ETS1/JAK3/BCL2L11/STAT1/CX3CR1/CCR2/KIT/CD74/INHBA/DMTN/FOXP3/GPR174
GO:0046633	alpha-beta T cell proliferation	6/357	38/18722	7.59936e-05	0.00101793	0.000806599	XCL1/CD3E/EBI3/ZAP70/CCR2/IL15	6	0	6		XCL1/CD3E/EBI3/ZAP70/CCR2/IL15
GO:0070374	positive regulation of ERK1 and ERK2 cascade	14/357	217/18722	7.63814e-05	0.00101943	0.000807788	SLAMF1/XCL2/XCL1/CHI3L1/P2RY6/HTR2A/NOD2/CCL8/CCL5/ICAM1/ERBB4/GPBAR1/CD74/CCL19	14	2	12	HTR2A/ERBB4	SLAMF1/XCL2/XCL1/CHI3L1/P2RY6/NOD2/CCL8/CCL5/ICAM1/GPBAR1/CD74/CCL19
GO:0002726	positive regulation of T cell cytokine production	5/357	24/18722	7.72994e-05	0.00102797	0.000814556	SLAMF1/XCL1/GATA3/IL18R1/IL1B	5	0	5		SLAMF1/XCL1/GATA3/IL18R1/IL1B
GO:0032635	interleukin-6 production	12/357	165/18722	7.95921e-05	0.0010509	0.000832725	PTAFR/SLAMF1/CLEC7A/NLRC3/NOD2/IL1B/WNT5A/CD200R1/TLR2/CD74/TLR8/FOXP3	12	0	12		PTAFR/SLAMF1/CLEC7A/NLRC3/NOD2/IL1B/WNT5A/CD200R1/TLR2/CD74/TLR8/FOXP3
GO:0032675	regulation of interleukin-6 production	12/357	165/18722	7.95921e-05	0.0010509	0.000832725	PTAFR/SLAMF1/CLEC7A/NLRC3/NOD2/IL1B/WNT5A/CD200R1/TLR2/CD74/TLR8/FOXP3	12	0	12		PTAFR/SLAMF1/CLEC7A/NLRC3/NOD2/IL1B/WNT5A/CD200R1/TLR2/CD74/TLR8/FOXP3
GO:0060340	positive regulation of type I interferon-mediated signaling pathway	4/357	13/18722	8.11167e-05	0.00106722	0.000845655	IRF7/NLRC5/ZBP1/WNT5A	4	0	4		IRF7/NLRC5/ZBP1/WNT5A
GO:0002711	positive regulation of T cell mediated immunity	7/357	56/18722	8.97783e-05	0.00117699	0.000932636	SLAMF1/XCL1/GATA3/IL18R1/IL1B/HLA-F/FOXP3	7	0	7		SLAMF1/XCL1/GATA3/IL18R1/IL1B/HLA-F/FOXP3
GO:0070372	regulation of ERK1 and ERK2 cascade	17/357	309/18722	9.84003e-05	0.00128546	0.00101859	GBP1/SLAMF1/XCL2/XCL1/CHI3L1/P2RY6/HTR2A/NOD2/CCL8/CCL5/ICAM1/IL1B/ERBB4/GPBAR1/CD74/DUSP4/CCL19	17	2	15	HTR2A/ERBB4	GBP1/SLAMF1/XCL2/XCL1/CHI3L1/P2RY6/NOD2/CCL8/CCL5/ICAM1/IL1B/GPBAR1/CD74/DUSP4/CCL19
GO:0022408	negative regulation of cell-cell adhesion	13/357	196/18722	0.000103829	0.00135161	0.001071	FCGR2B/XCL1/LAX1/IL2RA/LAG3/JAK3/IL4I1/LILRB1/CTLA4/TIGIT/CD74/PDCD1LG2/FOXP3	13	0	13		FCGR2B/XCL1/LAX1/IL2RA/LAG3/JAK3/IL4I1/LILRB1/CTLA4/TIGIT/CD74/PDCD1LG2/FOXP3
GO:0007249	I-kappaB kinase/NF-kappaB signaling	16/357	281/18722	0.000105593	0.00136975	0.00108538	FASLG/CLEC7A/NLRC3/NOD2/SECTM1/IL1B/STAT1/APOL3/CX3CR1/WNT5A/TNFSF10/RHOH/TLR2/CD74/CCL19/TLR8	16	0	16		FASLG/CLEC7A/NLRC3/NOD2/SECTM1/IL1B/STAT1/APOL3/CX3CR1/WNT5A/TNFSF10/RHOH/TLR2/CD74/CCL19/TLR8
GO:0035589	G protein-coupled purinergic nucleotide receptor signaling pathway	4/357	14/18722	0.000111859	0.00144596	0.00114577	PTAFR/P2RY6/P2RY8/P2RY10	4	0	4		PTAFR/P2RY6/P2RY8/P2RY10
GO:0034340	response to type I interferon	7/357	58/18722	0.000112661	0.00145124	0.00114995	IRF7/IFI27/NLRC5/STAT1/ZBP1/MX1/WNT5A	7	0	7		IRF7/IFI27/NLRC5/STAT1/ZBP1/MX1/WNT5A
GO:0002407	dendritic cell chemotaxis	5/357	26/18722	0.00011594	0.0014883	0.00117932	SLAMF1/CCL5/CCR2/CCR6/CCL19	5	0	5		SLAMF1/CCL5/CCR2/CCR6/CCL19
GO:0050856	regulation of T cell receptor signaling pathway	6/357	41/18722	0.000117959	0.00150377	0.00119158	LCK/GBP1/TESPA1/SLA2/UBASH3A/TRAT1	6	0	6		LCK/GBP1/TESPA1/SLA2/UBASH3A/TRAT1
GO:1902622	regulation of neutrophil migration	6/357	41/18722	0.000117959	0.00150377	0.00119158	XCL1/NOD2/RHOH/CXCL8/CD74/CCL19	6	0	6		XCL1/NOD2/RHOH/CXCL8/CD74/CCL19
GO:0030099	myeloid cell differentiation	19/357	381/18722	0.00014191	0.0018029	0.0014286	C1QC/GATA3/IRF7/BATF2/ETS1/FOS/SBNO2/JAK3/LILRB1/STAT1/KIT/IL15/TLR2/CAMK4/CD74/IRF4/INHBA/DMTN/CCL19	19	0	19		C1QC/GATA3/IRF7/BATF2/ETS1/FOS/SBNO2/JAK3/LILRB1/STAT1/KIT/IL15/TLR2/CAMK4/CD74/IRF4/INHBA/DMTN/CCL19
GO:1902106	negative regulation of leukocyte differentiation	9/357	102/18722	0.000145251	0.00183902	0.00145723	C1QC/FCGR2B/LAG3/JAK3/LILRB1/CTLA4/CD74/INHBA/FOXP3	9	0	9		C1QC/FCGR2B/LAG3/JAK3/LILRB1/CTLA4/CD74/INHBA/FOXP3
GO:0002730	regulation of dendritic cell cytokine production	4/357	15/18722	0.000150248	0.00189579	0.00150221	CLEC7A/NOD2/JAK3/KIT	4	0	4		CLEC7A/NOD2/JAK3/KIT
GO:0034113	heterotypic cell-cell adhesion	7/357	61/18722	0.00015567	0.00195753	0.00155113	LCK/CD2/ITGB7/GLDN/IL1B/CD200R1/DSP	7	0	7		LCK/CD2/ITGB7/GLDN/IL1B/CD200R1/DSP
GO:0032760	positive regulation of tumor necrosis factor production	9/357	103/18722	0.000156531	0.00196168	0.00155442	PTAFR/CD2/CLEC7A/NOD2/CCR2/WNT5A/TLR2/CD14/CCL19	9	0	9		PTAFR/CD2/CLEC7A/NOD2/CCR2/WNT5A/TLR2/CD14/CCL19
GO:0002507	tolerance induction	5/357	28/18722	0.000167885	0.00209686	0.00166154	IL2RA/CD3E/CLC/ICOS/FOXP3	5	0	5		IL2RA/CD3E/CLC/ICOS/FOXP3
GO:0048002	antigen processing and presentation of peptide antigen	7/357	62/18722	0.000172648	0.00214909	0.00170292	FCGR2B/TAPBPL/SLC11A1/CD74/HLA-F/HLA-DMB/HLA-DOA	7	0	7		FCGR2B/TAPBPL/SLC11A1/CD74/HLA-F/HLA-DMB/HLA-DOA
GO:0042269	regulation of natural killer cell mediated cytotoxicity	6/357	44/18722	0.000176498	0.00218232	0.00172925	LAG3/KLRC1/LILRB1/IL18RAP/HLA-F/MICA	6	1	5	MICA	LAG3/KLRC1/LILRB1/IL18RAP/HLA-F
GO:0046006	regulation of activated T cell proliferation	6/357	44/18722	0.000176498	0.00218232	0.00172925	SLAMF1/IL2RA/TMIGD2/CLC/PDCD1LG2/FOXP3	6	0	6		SLAMF1/IL2RA/TMIGD2/CLC/PDCD1LG2/FOXP3
GO:0050672	negative regulation of lymphocyte proliferation	8/357	83/18722	0.000183654	0.00226323	0.00179337	FCGR2B/XCL1/IL2RA/IL4I1/LILRB1/CTLA4/PDCD1LG2/FOXP3	8	0	8		FCGR2B/XCL1/IL2RA/IL4I1/LILRB1/CTLA4/PDCD1LG2/FOXP3
GO:0050854	regulation of antigen receptor-mediated signaling pathway	7/357	63/18722	0.000191093	0.00234708	0.00185981	LCK/GBP1/FCGR2B/TESPA1/SLA2/UBASH3A/TRAT1	7	0	7		LCK/GBP1/FCGR2B/TESPA1/SLA2/UBASH3A/TRAT1
GO:1903707	negative regulation of hemopoiesis	9/357	106/18722	0.000194842	0.00238521	0.00189002	C1QC/FCGR2B/LAG3/JAK3/LILRB1/CTLA4/CD74/INHBA/FOXP3	9	0	9		C1QC/FCGR2B/LAG3/JAK3/LILRB1/CTLA4/CD74/INHBA/FOXP3
GO:0002371	dendritic cell cytokine production	4/357	16/18722	0.000197328	0.00239975	0.00190154	CLEC7A/NOD2/JAK3/KIT	4	0	4		CLEC7A/NOD2/JAK3/KIT
GO:0002830	positive regulation of type 2 immune response	4/357	16/18722	0.000197328	0.00239975	0.00190154	XCL1/GATA3/NOD2/CD74	4	0	4		XCL1/GATA3/NOD2/CD74
GO:0032945	negative regulation of mononuclear cell proliferation	8/357	84/18722	0.000199668	0.00241287	0.00191194	FCGR2B/XCL1/IL2RA/IL4I1/LILRB1/CTLA4/PDCD1LG2/FOXP3	8	0	8		FCGR2B/XCL1/IL2RA/IL4I1/LILRB1/CTLA4/PDCD1LG2/FOXP3
GO:0001773	myeloid dendritic cell activation	5/357	29/18722	0.000199713	0.00241287	0.00191194	CD2/SLAMF1/BATF2/CAMK4/IRF4	5	0	5		CD2/SLAMF1/BATF2/CAMK4/IRF4
GO:0002920	regulation of humoral immune response	6/357	45/18722	0.000200417	0.00241349	0.00191243	FCGR2B/CFH/SERPING1/NOD2/IL1B/CXCL13	6	0	6		FCGR2B/CFH/SERPING1/NOD2/IL1B/CXCL13
GO:1903557	positive regulation of tumor necrosis factor superfamily cytokine production	9/357	107/18722	0.000209227	0.0025114	0.00199002	PTAFR/CD2/CLEC7A/NOD2/CCR2/WNT5A/TLR2/CD14/CCL19	9	0	9		PTAFR/CD2/CLEC7A/NOD2/CCR2/WNT5A/TLR2/CD14/CCL19
GO:0030888	regulation of B cell proliferation	7/357	64/18722	0.000211097	0.00252565	0.0020013	TNFRSF4/FCGR2B/IKZF3/CTLA4/CD38/MZB1/CD74	7	0	7		TNFRSF4/FCGR2B/IKZF3/CTLA4/CD38/MZB1/CD74
GO:0070371	ERK1 and ERK2 cascade	17/357	330/18722	0.000215885	0.0025746	0.0020401	GBP1/SLAMF1/XCL2/XCL1/CHI3L1/P2RY6/HTR2A/NOD2/CCL8/CCL5/ICAM1/IL1B/ERBB4/GPBAR1/CD74/DUSP4/CCL19	17	2	15	HTR2A/ERBB4	GBP1/SLAMF1/XCL2/XCL1/CHI3L1/P2RY6/NOD2/CCL8/CCL5/ICAM1/IL1B/GPBAR1/CD74/DUSP4/CCL19
GO:0002262	myeloid cell homeostasis	11/357	157/18722	0.000217858	0.00258977	0.00205212	PDE4B/GATA3/ETS1/JAK3/BCL2L11/STAT1/CCR2/KIT/INHBA/DMTN/FOXP3	11	0	11		PDE4B/GATA3/ETS1/JAK3/BCL2L11/STAT1/CCR2/KIT/INHBA/DMTN/FOXP3
GO:0001776	leukocyte homeostasis	8/357	87/18722	0.000254726	0.00301833	0.0023917	PDE4B/IL2RA/JAK3/BCL2L11/CCR2/CD74/FOXP3/GPR174	8	0	8		PDE4B/IL2RA/JAK3/BCL2L11/CCR2/CD74/FOXP3/GPR174
GO:0097028	dendritic cell differentiation	6/357	47/18722	0.000255886	0.0030224	0.00239493	FCGR2B/BATF2/LILRB1/CAMK4/IRF4/CCL19	6	0	6		FCGR2B/BATF2/LILRB1/CAMK4/IRF4/CCL19
GO:0030101	natural killer cell activation	8/357	88/18722	0.000275623	0.00324515	0.00257143	CD2/SLAMF1/CD244/IL15RA/IL18R1/IL15/HLA-F/MICA	8	1	7	MICA	CD2/SLAMF1/CD244/IL15RA/IL18R1/IL15/HLA-F
GO:0002828	regulation of type 2 immune response	5/357	31/18722	0.000276949	0.00325042	0.00257561	XCL1/GATA3/NOD2/CCR2/CD74	5	0	5		XCL1/GATA3/NOD2/CCR2/CD74
GO:0042130	negative regulation of T cell proliferation	7/357	67/18722	0.000281442	0.00329269	0.00260911	XCL1/IL2RA/IL4I1/LILRB1/CTLA4/PDCD1LG2/FOXP3	7	0	7		XCL1/IL2RA/IL4I1/LILRB1/CTLA4/PDCD1LG2/FOXP3
GO:1901222	regulation of NIK/NF-kappaB signaling	9/357	112/18722	0.000295059	0.00344111	0.00272671	NLRC3/NOD2/IFI35/IL18R1/IL1B/NR3C2/TLR2/CD14/CCL19	9	0	9		NLRC3/NOD2/IFI35/IL18R1/IL1B/NR3C2/TLR2/CD14/CCL19
GO:0042267	natural killer cell mediated cytotoxicity	7/357	68/18722	0.000308679	0.00357739	0.0028347	LAG3/KLRC1/GZMB/LILRB1/IL18RAP/HLA-F/MICA	7	1	6	MICA	LAG3/KLRC1/GZMB/LILRB1/IL18RAP/HLA-F
GO:0046637	regulation of alpha-beta T cell differentiation	7/357	68/18722	0.000308679	0.00357739	0.0028347	GATA3/IL27/JAK3/ZAP70/IRF4/CCL19/FOXP3	7	0	7		GATA3/IL27/JAK3/ZAP70/IRF4/CCL19/FOXP3
GO:0002643	regulation of tolerance induction	4/357	18/18722	0.000321911	0.00370749	0.00293779	IL2RA/CD3E/CLC/FOXP3	4	0	4		IL2RA/CD3E/CLC/FOXP3
GO:0045953	negative regulation of natural killer cell mediated cytotoxicity	4/357	18/18722	0.000321911	0.00370749	0.00293779	KLRC1/LILRB1/HLA-F/MICA	4	1	3	MICA	KLRC1/LILRB1/HLA-F
GO:0090022	regulation of neutrophil chemotaxis	5/357	32/18722	0.000323149	0.0037102	0.00293993	XCL1/NOD2/CXCL8/CD74/CCL19	5	0	5		XCL1/NOD2/CXCL8/CD74/CCL19
GO:0002275	myeloid cell activation involved in immune response	8/357	91/18722	0.000346872	0.00397024	0.00314599	PTAFR/SLAMF1/IFI35/SBNO2/CX3CR1/CCR2/DNASE1L3/KIT	8	1	7	DNASE1L3	PTAFR/SLAMF1/IFI35/SBNO2/CX3CR1/CCR2/KIT
GO:0060337	type I interferon signaling pathway	6/357	50/18722	0.000360956	0.00411518	0.00326084	IRF7/IFI27/NLRC5/STAT1/ZBP1/WNT5A	6	0	6		IRF7/IFI27/NLRC5/STAT1/ZBP1/WNT5A
GO:1901654	response to ketone	12/357	194/18722	0.000361762	0.00411518	0.00326084	PTAFR/AKR1C3/P2RY6/FOS/ICAM1/MAP4K1/CD38/TLR2/SLIT3/ADCY1/CCL19/FOXP3	12	3	9	AKR1C3/SLIT3/ADCY1	PTAFR/P2RY6/FOS/ICAM1/MAP4K1/CD38/TLR2/CCL19/FOXP3
GO:0002548	monocyte chemotaxis	7/357	70/18722	0.000369494	0.00419024	0.00332032	XCL2/XCL1/CCL8/CCL5/CX3CR1/CCR2/CCL19	7	0	7		XCL2/XCL1/CCL8/CCL5/CX3CR1/CCR2/CCL19
GO:0036336	dendritic cell migration	5/357	33/18722	0.000374955	0.00423917	0.00335909	SLAMF1/CCL5/CCR2/CCR6/CCL19	5	0	5		SLAMF1/CCL5/CCR2/CCR6/CCL19
GO:0051283	negative regulation of sequestering of calcium ion	9/357	116/18722	0.000383072	0.00431736	0.00342105	LCK/GSTM2/XCL1/FASLG/P2RY6/HTR2A/CXCL9/ANXA6/CCL19	9	1	8	HTR2A	LCK/GSTM2/XCL1/FASLG/P2RY6/CXCL9/ANXA6/CCL19
GO:0043410	positive regulation of MAPK cascade	21/357	480/18722	0.000384207	0.00431736	0.00342105	SLAMF1/FCGR2B/XCL2/XCL1/CHI3L1/P2RY6/CLEC7A/HTR2A/NOD2/CCL8/CCL5/IGFBP4/ICAM1/IL1B/ERBB4/GPBAR1/WNT5A/KIT/CD74/NCF1/CCL19	21	2	19	HTR2A/ERBB4	SLAMF1/FCGR2B/XCL2/XCL1/CHI3L1/P2RY6/CLEC7A/NOD2/CCL8/CCL5/IGFBP4/ICAM1/IL1B/GPBAR1/WNT5A/KIT/CD74/NCF1/CCL19
GO:0032755	positive regulation of interleukin-6 production	8/357	93/18722	0.000402213	0.00449099	0.00355863	PTAFR/CLEC7A/NOD2/IL1B/WNT5A/TLR2/CD74/TLR8	8	0	8		PTAFR/CLEC7A/NOD2/IL1B/WNT5A/TLR2/CD74/TLR8
GO:0043370	regulation of CD4-positive, alpha-beta T cell differentiation	6/357	51/18722	0.0004026	0.00449099	0.00355863	GATA3/IL27/JAK3/IRF4/CCL19/FOXP3	6	0	6		GATA3/IL27/JAK3/IRF4/CCL19/FOXP3
GO:0032722	positive regulation of chemokine production	7/357	71/18722	0.000403303	0.00449099	0.00355863	CLEC7A/NOD2/IL1B/WNT5A/TLR2/EGR1/CD74	7	0	7		CLEC7A/NOD2/IL1B/WNT5A/TLR2/EGR1/CD74
GO:0038061	NIK/NF-kappaB signaling	10/357	143/18722	0.000424648	0.00471448	0.00373572	CHI3L1/NLRC3/NOD2/IFI35/IL18R1/IL1B/NR3C2/TLR2/CD14/CCL19	10	0	10		CHI3L1/NLRC3/NOD2/IFI35/IL18R1/IL1B/NR3C2/TLR2/CD14/CCL19
GO:0051282	regulation of sequestering of calcium ion	9/357	118/18722	0.000434589	0.0048104	0.00381172	LCK/GSTM2/XCL1/FASLG/P2RY6/HTR2A/CXCL9/ANXA6/CCL19	9	1	8	HTR2A	LCK/GSTM2/XCL1/FASLG/P2RY6/CXCL9/ANXA6/CCL19
GO:0071357	cellular response to type I interferon	6/357	52/18722	0.000447902	0.0049378	0.00391268	IRF7/IFI27/NLRC5/STAT1/ZBP1/WNT5A	6	0	6		IRF7/IFI27/NLRC5/STAT1/ZBP1/WNT5A
GO:0014065	phosphatidylinositol 3-kinase signaling	10/357	144/18722	0.00044877	0.0049378	0.00391268	GATA3/ERBB3/HTR2A/NLRC3/CCL5/ERBB4/PPP1R16B/KIT/NCF1/SEMA4D	10	2	8	HTR2A/ERBB4	GATA3/ERBB3/NLRC3/CCL5/PPP1R16B/KIT/NCF1/SEMA4D
GO:0050848	regulation of calcium-mediated signaling	7/357	73/18722	0.000478328	0.00524741	0.00415801	GBP1/CD3E/CLEC7A/ZAP70/FHL2/SLA2/TRAT1	7	1	6	FHL2	GBP1/CD3E/CLEC7A/ZAP70/SLA2/TRAT1
GO:0046629	gamma-delta T cell activation	4/357	20/18722	0.000494563	0.00539351	0.00427377	KLRC1/NOD2/LILRB1/MICA	4	1	3	MICA	KLRC1/NOD2/LILRB1
GO:0140632	inflammasome complex assembly	4/357	20/18722	0.000494563	0.00539351	0.00427377	GBP5/AIM2/NLRC3/NLRP1	4	0	4		GBP5/AIM2/NLRC3/NLRP1
GO:0046640	regulation of alpha-beta T cell proliferation	5/357	35/18722	0.000497115	0.00540539	0.00428319	XCL1/CD3E/EBI3/ZAP70/CCR2	5	0	5		XCL1/CD3E/EBI3/ZAP70/CCR2
GO:0001659	temperature homeostasis	11/357	174/18722	0.000525467	0.00569693	0.0045142	PTGS2/G0S2/LGR4/HTR2A/IL18R1/IL1B/TRPM8/CCR2/IL15/EGR1/IRF4	11	3	8	LGR4/HTR2A/TRPM8	PTGS2/G0S2/IL18R1/IL1B/CCR2/IL15/EGR1/IRF4
GO:0051208	sequestering of calcium ion	9/357	122/18722	0.000554775	0.00599709	0.00475204	LCK/GSTM2/XCL1/FASLG/P2RY6/HTR2A/CXCL9/ANXA6/CCL19	9	1	8	HTR2A	LCK/GSTM2/XCL1/FASLG/P2RY6/CXCL9/ANXA6/CCL19
GO:0042092	type 2 immune response	5/357	36/18722	0.000568365	0.00612607	0.00485425	XCL1/GATA3/NOD2/CCR2/CD74	5	0	5		XCL1/GATA3/NOD2/CCR2/CD74
GO:0009410	response to xenobiotic stimulus	20/357	462/18722	0.000600778	0.00643025	0.00509528	LCK/PDE4B/GSTM2/RORC/AIM2/FMO1/PTGS2/GATA3/GSTO2/HTR2A/FOS/COL1A1/ICAM1/NPAS2/IL1B/STAT1/APOBEC3A/CD38/INHBA/ADCY1	20	5	15	FMO1/GSTO2/HTR2A/NPAS2/ADCY1	LCK/PDE4B/GSTM2/RORC/AIM2/PTGS2/GATA3/FOS/COL1A1/ICAM1/IL1B/STAT1/APOBEC3A/CD38/INHBA
GO:0061081	positive regulation of myeloid leukocyte cytokine production involved in immune response	4/357	21/18722	0.000601804	0.00643025	0.00509528	LILRB1/WNT5A/KIT/CD74	4	0	4		LILRB1/WNT5A/KIT/CD74
GO:0150146	cell junction disassembly	4/357	21/18722	0.000601804	0.00643025	0.00509528	C1QA/C1QC/C1QB/CX3CR1	4	0	4		C1QA/C1QC/C1QB/CX3CR1
GO:0045620	negative regulation of lymphocyte differentiation	6/357	55/18722	0.000607976	0.00647749	0.00513271	LAG3/JAK3/CTLA4/CD74/INHBA/FOXP3	6	0	6		LAG3/JAK3/CTLA4/CD74/INHBA/FOXP3
GO:0042100	B cell proliferation	8/357	99/18722	0.000612656	0.00650859	0.00515736	TNFRSF4/FCGR2B/IKZF3/CTLA4/CD38/MZB1/CD74/CD40LG	8	0	8		TNFRSF4/FCGR2B/IKZF3/CTLA4/CD38/MZB1/CD74/CD40LG
GO:0048015	phosphatidylinositol-mediated signaling	11/357	178/18722	0.000635523	0.00673218	0.00533452	PTAFR/GATA3/ERBB3/HTR2A/NLRC3/CCL5/ERBB4/PPP1R16B/KIT/NCF1/SEMA4D	11	2	9	HTR2A/ERBB4	PTAFR/GATA3/ERBB3/NLRC3/CCL5/PPP1R16B/KIT/NCF1/SEMA4D
GO:0043029	T cell homeostasis	5/357	37/18722	0.000647011	0.00683428	0.00541543	IL2RA/JAK3/BCL2L11/FOXP3/GPR174	5	0	5		IL2RA/JAK3/BCL2L11/FOXP3/GPR174
GO:0002478	antigen processing and presentation of exogenous peptide antigen	5/357	38/18722	0.000733528	0.00769849	0.00610023	FCGR2B/CD74/HLA-F/HLA-DMB/HLA-DOA	5	0	5		FCGR2B/CD74/HLA-F/HLA-DMB/HLA-DOA
GO:0072538	T-helper 17 type immune response	5/357	38/18722	0.000733528	0.00769849	0.00610023	RORC/PRKCQ/CLEC7A/IRF4/FOXP3	5	0	5		RORC/PRKCQ/CLEC7A/IRF4/FOXP3
GO:0060760	positive regulation of response to cytokine stimulus	6/357	57/18722	0.000737156	0.00769849	0.00610023	IRF7/NLRC5/ZBP1/WNT5A/TLR2/CD74	6	0	6		IRF7/NLRC5/ZBP1/WNT5A/TLR2/CD74
GO:0061756	leukocyte adhesion to vascular endothelial cell	6/357	57/18722	0.000737156	0.00769849	0.00610023	PTAFR/ETS1/ITGB7/ICAM1/CX3CR1/CCR2	6	0	6		PTAFR/ETS1/ITGB7/ICAM1/CX3CR1/CCR2
GO:0001915	negative regulation of T cell mediated cytotoxicity	3/357	10/18722	0.000746852	0.0077126	0.0061114	FCGR2B/KLRC1/LILRB1	3	0	3		FCGR2B/KLRC1/LILRB1
GO:0002291	T cell activation via T cell receptor contact with antigen bound to MHC molecule on antigen presenting cell	3/357	10/18722	0.000746852	0.0077126	0.0061114	ICAM1/LILRB1/HLA-DMB	3	0	3		ICAM1/LILRB1/HLA-DMB
GO:0002887	negative regulation of myeloid leukocyte mediated immunity	3/357	10/18722	0.000746852	0.0077126	0.0061114	FCGR2B/CX3CR1/CCR2	3	0	3		FCGR2B/CX3CR1/CCR2
GO:0045625	regulation of T-helper 1 cell differentiation	3/357	10/18722	0.000746852	0.0077126	0.0061114	IL27/JAK3/CCL19	3	0	3		IL27/JAK3/CCL19
GO:0048017	inositol lipid-mediated signaling	11/357	182/18722	0.000764146	0.00786922	0.00623551	PTAFR/GATA3/ERBB3/HTR2A/NLRC3/CCL5/ERBB4/PPP1R16B/KIT/NCF1/SEMA4D	11	2	9	HTR2A/ERBB4	PTAFR/GATA3/ERBB3/NLRC3/CCL5/PPP1R16B/KIT/NCF1/SEMA4D
GO:0001914	regulation of T cell mediated cytotoxicity	5/357	39/18722	0.000828403	0.00848367	0.00672239	FCGR2B/XCL1/KLRC1/LILRB1/HLA-F	5	0	5		FCGR2B/XCL1/KLRC1/LILRB1/HLA-F
GO:0045622	regulation of T-helper cell differentiation	5/357	39/18722	0.000828403	0.00848367	0.00672239	IL27/JAK3/IRF4/CCL19/FOXP3	5	0	5		IL27/JAK3/IRF4/CCL19/FOXP3
GO:0042476	odontogenesis	9/357	130/18722	0.000877102	0.00895759	0.00709792	BCL11B/WDR72/COL1A1/FAM20A/BCL2L11/WNT10A/SCN10A/INHBA/AQP3	9	2	7	WDR72/SCN10A	BCL11B/COL1A1/FAM20A/BCL2L11/WNT10A/INHBA/AQP3
GO:0046209	nitric oxide metabolic process	7/357	81/18722	0.000896624	0.00913173	0.00723591	PTGS2/CLEC7A/GCH1/ICAM1/IL1B/CX3CR1/TLR2	7	0	7		PTGS2/CLEC7A/GCH1/ICAM1/IL1B/CX3CR1/TLR2
GO:2001057	reactive nitrogen species metabolic process	7/357	82/18722	0.000964562	0.00979667	0.0077628	PTGS2/CLEC7A/GCH1/ICAM1/IL1B/CX3CR1/TLR2	7	0	7		PTGS2/CLEC7A/GCH1/ICAM1/IL1B/CX3CR1/TLR2
GO:0002732	positive regulation of dendritic cell cytokine production	3/357	11/18722	0.00101245	0.010199	0.0080816	CLEC7A/NOD2/KIT	3	0	3		CLEC7A/NOD2/KIT
GO:0033632	regulation of cell-cell adhesion mediated by integrin	3/357	11/18722	0.00101245	0.010199	0.0080816	CD3E/CCL5/CXCL13	3	0	3		CD3E/CCL5/CXCL13
GO:0045060	negative thymic T cell selection	3/357	11/18722	0.00101245	0.010199	0.0080816	CD3E/ZAP70/CD74	3	0	3		CD3E/ZAP70/CD74
GO:0090023	positive regulation of neutrophil chemotaxis	4/357	24/18722	0.00102135	0.0102329	0.00810844	XCL1/CXCL8/CD74/CCL19	4	0	4		XCL1/CXCL8/CD74/CCL19
GO:2000310	regulation of NMDA receptor activity	4/357	24/18722	0.00102135	0.0102329	0.00810844	RASGRF1/IFNGR2/CCR2/RASGRF2	4	1	3	RASGRF1	IFNGR2/CCR2/RASGRF2
GO:0043122	regulation of I-kappaB kinase/NF-kappaB signaling	13/357	249/18722	0.0010348	0.0103396	0.00819302	FASLG/CLEC7A/NLRC3/NOD2/SECTM1/IL1B/STAT1/APOL3/WNT5A/TNFSF10/RHOH/CD74/CCL19	13	0	13		FASLG/CLEC7A/NLRC3/NOD2/SECTM1/IL1B/STAT1/APOL3/WNT5A/TNFSF10/RHOH/CD74/CCL19
GO:0032735	positive regulation of interleukin-12 production	5/357	41/18722	0.00104521	0.0103875	0.00823093	CLEC7A/NOD2/TLR2/CCL19/CD40LG	5	0	5		CLEC7A/NOD2/TLR2/CCL19/CD40LG
GO:0050691	regulation of defense response to virus by host	5/357	41/18722	0.00104521	0.0103875	0.00823093	AIM2/IL27/LILRB1/STAT1/IL15	5	0	5		AIM2/IL27/LILRB1/STAT1/IL15
GO:0002260	lymphocyte homeostasis	6/357	62/18722	0.00115321	0.0114301	0.0090571	IL2RA/JAK3/BCL2L11/CD74/FOXP3/GPR174	6	0	6		IL2RA/JAK3/BCL2L11/CD74/FOXP3/GPR174
GO:0019058	viral life cycle	15/357	317/18722	0.0011903	0.0117662	0.00932341	TNFRSF4/SLAMF1/ITGB7/HTR2A/IFI27/ISG20/CIITA/CCL8/CCL5/ICAM1/MX1/APOBEC3A/CXCL8/CD74/FCN1	15	1	14	HTR2A	TNFRSF4/SLAMF1/ITGB7/IFI27/ISG20/CIITA/CCL8/CCL5/ICAM1/MX1/APOBEC3A/CXCL8/CD74/FCN1
GO:1904996	positive regulation of leukocyte adhesion to vascular endothelial cell	4/357	25/18722	0.00119777	0.0118084	0.00935692	PTAFR/ETS1/ICAM1/CCR2	4	0	4		PTAFR/ETS1/ICAM1/CCR2
GO:0022617	extracellular matrix disassembly	6/357	63/18722	0.00125448	0.0123019	0.00974796	ETS1/WDR72/TPSAB1/CARMIL2/MELTF/SH3PXD2B	6	3	3	WDR72/TPSAB1/MELTF	ETS1/CARMIL2/SH3PXD2B
GO:0031343	positive regulation of cell killing	6/357	63/18722	0.00125448	0.0123019	0.00974796	XCL1/PRF1/LAG3/CLEC7A/IL18RAP/HLA-F	6	0	6		XCL1/PRF1/LAG3/CLEC7A/IL18RAP/HLA-F
GO:0014066	regulation of phosphatidylinositol 3-kinase signaling	8/357	111/18722	0.0012978	0.012693	0.0100579	ERBB3/NLRC3/CCL5/ERBB4/PPP1R16B/KIT/NCF1/SEMA4D	8	1	7	ERBB4	ERBB3/NLRC3/CCL5/PPP1R16B/KIT/NCF1/SEMA4D
GO:0010623	programmed cell death involved in cell development	3/357	12/18722	0.00133093	0.0128137	0.0101534	FASLG/DNASE1L3/KIT	3	1	2	DNASE1L3	FASLG/KIT
GO:0032621	interleukin-18 production	3/357	12/18722	0.00133093	0.0128137	0.0101534	GBP5/NOD2/TLR2	3	0	3		GBP5/NOD2/TLR2
GO:0032661	regulation of interleukin-18 production	3/357	12/18722	0.00133093	0.0128137	0.0101534	GBP5/NOD2/TLR2	3	0	3		GBP5/NOD2/TLR2
GO:0043301	negative regulation of leukocyte degranulation	3/357	12/18722	0.00133093	0.0128137	0.0101534	FCGR2B/CCR2/HLA-F	3	0	3		FCGR2B/CCR2/HLA-F
GO:0060907	positive regulation of macrophage cytokine production	3/357	12/18722	0.00133093	0.0128137	0.0101534	LILRB1/WNT5A/CD74	3	0	3		LILRB1/WNT5A/CD74
GO:0061430	bone trabecula morphogenesis	3/357	12/18722	0.00133093	0.0128137	0.0101534	COL1A1/SBNO2/SEMA4D	3	0	3		COL1A1/SBNO2/SEMA4D
GO:0044403	biological process involved in symbiotic interaction	14/357	290/18722	0.00142374	0.0136716	0.0108333	TNFRSF4/SLAMF1/ITGB7/HTR2A/IFI27/CIITA/CCL8/CCL5/ICAM1/APOL1/CX3CR1/CXCL8/CD74/FCN1	14	1	13	HTR2A	TNFRSF4/SLAMF1/ITGB7/IFI27/CIITA/CCL8/CCL5/ICAM1/APOL1/CX3CR1/CXCL8/CD74/FCN1
GO:0071695	anatomical structure maturation	12/357	229/18722	0.00154759	0.0148224	0.0117451	C1QA/GATA3/CLEC7A/GLDN/SCARF1/CX3CR1/WNT5A/IL15/SPINK1/CCR6/CCL19/SEMA4D	12	0	12		C1QA/GATA3/CLEC7A/GLDN/SCARF1/CX3CR1/WNT5A/IL15/SPINK1/CCR6/CCL19/SEMA4D
GO:0046330	positive regulation of JNK cascade	7/357	89/18722	0.00156103	0.0149125	0.0118166	SLAMF1/FCGR2B/NOD2/IL1B/WNT5A/NCF1/CCL19	7	0	7		SLAMF1/FCGR2B/NOD2/IL1B/WNT5A/NCF1/CCL19
GO:0071624	positive regulation of granulocyte chemotaxis	4/357	27/18722	0.00161263	0.0153657	0.0121756	XCL1/CXCL8/CD74/CCL19	4	0	4		XCL1/CXCL8/CD74/CCL19
GO:0051209	release of sequestered calcium ion into cytosol	8/357	115/18722	0.00162841	0.0154651	0.0122544	LCK/GSTM2/XCL1/FASLG/P2RY6/HTR2A/CXCL9/CCL19	8	1	7	HTR2A	LCK/GSTM2/XCL1/FASLG/P2RY6/CXCL9/CCL19
GO:0050729	positive regulation of inflammatory response	9/357	142/18722	0.00163142	0.0154651	0.0122544	PTGS2/ETS1/IFI35/IL1B/ZBP1/CCR2/WNT5A/IL15/TLR2	9	0	9		PTGS2/ETS1/IFI35/IL1B/ZBP1/CCR2/WNT5A/IL15/TLR2
GO:0031392	regulation of prostaglandin biosynthetic process	3/357	13/18722	0.00170587	0.0160474	0.0127158	PTGS2/IL1B/CD74	3	0	3		PTGS2/IL1B/CD74
GO:0070234	positive regulation of T cell apoptotic process	3/357	13/18722	0.00170587	0.0160474	0.0127158	CCL5/WNT5A/IDO1	3	0	3		CCL5/WNT5A/IDO1
GO:0070486	leukocyte aggregation	3/357	13/18722	0.00170587	0.0160474	0.0127158	ZAP70/IL1B/SEMA4D	3	0	3		ZAP70/IL1B/SEMA4D
GO:0032607	interferon-alpha production	4/357	28/18722	0.00185342	0.0172163	0.013642	IRF7/NLRC3/STAT1/TLR8	4	0	4		IRF7/NLRC3/STAT1/TLR8
GO:0032647	regulation of interferon-alpha production	4/357	28/18722	0.00185342	0.0172163	0.013642	IRF7/NLRC3/STAT1/TLR8	4	0	4		IRF7/NLRC3/STAT1/TLR8
GO:0045589	regulation of regulatory T cell differentiation	4/357	28/18722	0.00185342	0.0172163	0.013642	LAG3/IL4I1/CTLA4/FOXP3	4	0	4		LAG3/IL4I1/CTLA4/FOXP3
GO:0061082	myeloid leukocyte cytokine production	4/357	28/18722	0.00185342	0.0172163	0.013642	LILRB1/WNT5A/KIT/CD74	4	0	4		LILRB1/WNT5A/KIT/CD74
GO:1902624	positive regulation of neutrophil migration	4/357	28/18722	0.00185342	0.0172163	0.013642	XCL1/CXCL8/CD74/CCL19	4	0	4		XCL1/CXCL8/CD74/CCL19
GO:0048525	negative regulation of viral process	7/357	92/18722	0.00189089	0.0175204	0.013883	ISG20/CIITA/CCL5/STAT1/MX1/APOBEC3A/FCN1	7	0	7		ISG20/CIITA/CCL5/STAT1/MX1/APOBEC3A/FCN1
GO:0019884	antigen processing and presentation of exogenous antigen	5/357	47/18722	0.00194912	0.0179698	0.0142391	FCGR2B/CD74/HLA-F/HLA-DMB/HLA-DOA	5	0	5		FCGR2B/CD74/HLA-F/HLA-DMB/HLA-DOA
GO:0045581	negative regulation of T cell differentiation	5/357	47/18722	0.00194912	0.0179698	0.0142391	LAG3/JAK3/CTLA4/CD74/FOXP3	5	0	5		LAG3/JAK3/CTLA4/CD74/FOXP3
GO:0048762	mesenchymal cell differentiation	12/357	236/18722	0.00199171	0.0183168	0.0145141	SEMA4A/GATA3/COL1A1/IL1B/STAT1/ERBB4/WNT10A/EOMES/WNT5A/TAPT1/ANXA6/SEMA4D	12	2	10	ERBB4/TAPT1	SEMA4A/GATA3/COL1A1/IL1B/STAT1/WNT10A/EOMES/WNT5A/ANXA6/SEMA4D
GO:0050688	regulation of defense response to virus	6/357	69/18722	0.00201208	0.0184582	0.0146262	AIM2/IL27/LILRB1/STAT1/IL15/FOXP3	6	0	6		AIM2/IL27/LILRB1/STAT1/IL15/FOXP3
GO:0050728	negative regulation of inflammatory response	10/357	176/18722	0.00207709	0.0190074	0.0150613	FCGR2B/IL2RA/GATA3/NLRC3/NOD2/SIGLEC10/TNFAIP6/CD200R1/AOAH/FOXP3	10	0	10		FCGR2B/IL2RA/GATA3/NLRC3/NOD2/SIGLEC10/TNFAIP6/CD200R1/AOAH/FOXP3
GO:0010771	negative regulation of cell morphogenesis involved in differentiation	3/357	14/18722	0.0021406	0.0194443	0.0154075	GBP1/MELTF/DMTN	3	1	2	MELTF	GBP1/DMTN
GO:0060732	positive regulation of inositol phosphate biosynthetic process	3/357	14/18722	0.0021406	0.0194443	0.0154075	PTAFR/CD244/P2RY6	3	0	3		PTAFR/CD244/P2RY6
GO:1900025	negative regulation of substrate adhesion-dependent cell spreading	3/357	14/18722	0.0021406	0.0194443	0.0154075	GBP1/MELTF/DMTN	3	1	2	MELTF	GBP1/DMTN
GO:0002381	immunoglobulin production involved in immunoglobulin-mediated immune response	6/357	70/18722	0.00216607	0.0196274	0.0155526	XCL1/HLA-DMB/HLA-DOA/CCR6/FOXP3/CD40LG	6	0	6		XCL1/HLA-DMB/HLA-DOA/CCR6/FOXP3/CD40LG
GO:0002224	toll-like receptor signaling pathway	8/357	121/18722	0.00224566	0.0202988	0.0160846	IRF7/LGR4/NOD2/IFI35/TLR2/CD14/IRF4/TLR8	8	1	7	LGR4	IRF7/NOD2/IFI35/TLR2/CD14/IRF4/TLR8
GO:0032479	regulation of type I interferon production	7/357	95/18722	0.00227237	0.0204402	0.0161967	IRF7/NLRC3/LILRB1/STAT1/TLR2/CD14/TLR8	7	0	7		IRF7/NLRC3/LILRB1/STAT1/TLR2/CD14/TLR8
GO:0032606	type I interferon production	7/357	95/18722	0.00227237	0.0204402	0.0161967	IRF7/NLRC3/LILRB1/STAT1/TLR2/CD14/TLR8	7	0	7		IRF7/NLRC3/LILRB1/STAT1/TLR2/CD14/TLR8
GO:0019730	antimicrobial humoral response	8/357	122/18722	0.00236432	0.0212158	0.0168112	LYZ/IGHA1/NOD2/GNLY/SLC11A1/CXCL8/CXCL9/CXCL13	8	0	8		LYZ/IGHA1/NOD2/GNLY/SLC11A1/CXCL8/CXCL9/CXCL13
GO:0019886	antigen processing and presentation of exogenous peptide antigen via MHC class II	4/357	30/18722	0.00240756	0.0214476	0.0169949	FCGR2B/CD74/HLA-DMB/HLA-DOA	4	0	4		FCGR2B/CD74/HLA-DMB/HLA-DOA
GO:0050858	negative regulation of antigen receptor-mediated signaling pathway	4/357	30/18722	0.00240756	0.0214476	0.0169949	GBP1/FCGR2B/SLA2/UBASH3A	4	0	4		GBP1/FCGR2B/SLA2/UBASH3A
GO:0070229	negative regulation of lymphocyte apoptotic process	4/357	30/18722	0.00240756	0.0214476	0.0169949	PRKCQ/CCL5/JAK3/CD74	4	0	4		PRKCQ/CCL5/JAK3/CD74
GO:0044409	entry into host	9/357	151/18722	0.00248361	0.0220707	0.0174886	TNFRSF4/SLAMF1/ITGB7/HTR2A/CIITA/ICAM1/CXCL8/CD74/FCN1	9	1	8	HTR2A	TNFRSF4/SLAMF1/ITGB7/CIITA/ICAM1/CXCL8/CD74/FCN1
GO:0045765	regulation of angiogenesis	15/357	342/18722	0.00248944	0.0220707	0.0174886	SEMA4A/FASLG/CHI3L1/ETS1/BTG1/TMIGD2/IL1B/STAT1/ISM1/PPP1R16B/CX3CR1/CCR2/WNT5A/CXCL8/CXCL13	15	1	14	ISM1	SEMA4A/FASLG/CHI3L1/ETS1/BTG1/TMIGD2/IL1B/STAT1/PPP1R16B/CX3CR1/CCR2/WNT5A/CXCL8/CXCL13
GO:1901216	positive regulation of neuron death	7/357	97/18722	0.00255791	0.0226218	0.0179253	C1QA/FCGR2B/FASLG/FOS/BCL2L11/WNT5A/EGR1	7	0	7		C1QA/FCGR2B/FASLG/FOS/BCL2L11/WNT5A/EGR1
GO:0001961	positive regulation of cytokine-mediated signaling pathway	5/357	50/18722	0.00256996	0.0226218	0.0179253	IRF7/NLRC5/ZBP1/WNT5A/CD74	5	0	5		IRF7/NLRC5/ZBP1/WNT5A/CD74
GO:0038093	Fc receptor signaling pathway	5/357	50/18722	0.00256996	0.0226218	0.0179253	FCGR2B/PRKCQ/CD200R1/KIT/MYO1G	5	0	5		FCGR2B/PRKCQ/CD200R1/KIT/MYO1G
GO:2001279	regulation of unsaturated fatty acid biosynthetic process	3/357	15/18722	0.00263819	0.0231672	0.0183575	PTGS2/IL1B/CD74	3	0	3		PTGS2/IL1B/CD74
GO:0002637	regulation of immunoglobulin production	6/357	73/18722	0.00268164	0.0234929	0.0186156	TNFRSF4/FCGR2B/XCL1/MZB1/FOXP3/CD40LG	6	0	6		TNFRSF4/FCGR2B/XCL1/MZB1/FOXP3/CD40LG
GO:0016032	viral process	17/357	415/18722	0.00269939	0.0235226	0.0186391	TNFRSF4/SLAMF1/IRF7/ITGB7/HTR2A/IFI27/ISG20/CIITA/CCL8/CCL5/ICAM1/STAT1/MX1/APOBEC3A/CXCL8/CD74/FCN1	17	1	16	HTR2A	TNFRSF4/SLAMF1/IRF7/ITGB7/IFI27/ISG20/CIITA/CCL8/CCL5/ICAM1/STAT1/MX1/APOBEC3A/CXCL8/CD74/FCN1
GO:0032642	regulation of chemokine production	7/357	98/18722	0.00271063	0.0235226	0.0186391	CLEC7A/NOD2/IL1B/WNT5A/TLR2/EGR1/CD74	7	0	7		CLEC7A/NOD2/IL1B/WNT5A/TLR2/EGR1/CD74
GO:0001516	prostaglandin biosynthetic process	4/357	31/18722	0.0027232	0.0235226	0.0186391	PTGS2/AKR1C3/IL1B/CD74	4	1	3	AKR1C3	PTGS2/IL1B/CD74
GO:0002230	positive regulation of defense response to virus by host	4/357	31/18722	0.0027232	0.0235226	0.0186391	AIM2/IL27/LILRB1/STAT1	4	0	4		AIM2/IL27/LILRB1/STAT1
GO:0045066	regulatory T cell differentiation	4/357	31/18722	0.0027232	0.0235226	0.0186391	LAG3/IL4I1/CTLA4/FOXP3	4	0	4		LAG3/IL4I1/CTLA4/FOXP3
GO:0046457	prostanoid biosynthetic process	4/357	31/18722	0.0027232	0.0235226	0.0186391	PTGS2/AKR1C3/IL1B/CD74	4	1	3	AKR1C3	PTGS2/IL1B/CD74
GO:0032602	chemokine production	7/357	99/18722	0.00287026	0.0247351	0.0195999	CLEC7A/NOD2/IL1B/WNT5A/TLR2/EGR1/CD74	7	0	7		CLEC7A/NOD2/IL1B/WNT5A/TLR2/EGR1/CD74
GO:0032874	positive regulation of stress-activated MAPK cascade	8/357	126/18722	0.00288892	0.024838	0.0196815	SLAMF1/FCGR2B/CLEC7A/NOD2/IL1B/WNT5A/NCF1/CCL19	8	0	8		SLAMF1/FCGR2B/CLEC7A/NOD2/IL1B/WNT5A/NCF1/CCL19
GO:0021700	developmental maturation	13/357	280/18722	0.00291877	0.0250364	0.0198387	C1QA/GATA3/CLEC7A/GLDN/SCARF1/UNC13A/CX3CR1/WNT5A/IL15/SPINK1/CCR6/CCL19/SEMA4D	13	0	13		C1QA/GATA3/CLEC7A/GLDN/SCARF1/UNC13A/CX3CR1/WNT5A/IL15/SPINK1/CCR6/CCL19/SEMA4D
GO:1901342	regulation of vasculature development	15/357	348/18722	0.00293395	0.0251084	0.0198957	SEMA4A/FASLG/CHI3L1/ETS1/BTG1/TMIGD2/IL1B/STAT1/ISM1/PPP1R16B/CX3CR1/CCR2/WNT5A/CXCL8/CXCL13	15	1	14	ISM1	SEMA4A/FASLG/CHI3L1/ETS1/BTG1/TMIGD2/IL1B/STAT1/PPP1R16B/CX3CR1/CCR2/WNT5A/CXCL8/CXCL13
GO:0002377	immunoglobulin production	11/357	216/18722	0.002988	0.0254531	0.0201688	TNFRSF4/FCGR2B/XCL1/TMIGD2/IGKC/MZB1/HLA-DMB/HLA-DOA/CCR6/FOXP3/CD40LG	11	0	11		TNFRSF4/FCGR2B/XCL1/TMIGD2/IGKC/MZB1/HLA-DMB/HLA-DOA/CCR6/FOXP3/CD40LG
GO:0009612	response to mechanical stimulus	11/357	216/18722	0.002988	0.0254531	0.0201688	PTGS2/CHI3L1/ETS1/HTR2A/FOS/COL1A1/RETN/IL1B/STAT1/KIT/TLR8	11	1	10	HTR2A	PTGS2/CHI3L1/ETS1/FOS/COL1A1/RETN/IL1B/STAT1/KIT/TLR8
GO:0050850	positive regulation of calcium-mediated signaling	4/357	32/18722	0.00306607	0.0259983	0.0206008	CD3E/CLEC7A/ZAP70/TRAT1	4	0	4		CD3E/CLEC7A/ZAP70/TRAT1
GO:1901889	negative regulation of cell junction assembly	4/357	32/18722	0.00306607	0.0259983	0.0206008	IL1B/WNT5A/TLR2/DMTN	4	0	4		IL1B/WNT5A/TLR2/DMTN
GO:0034121	regulation of toll-like receptor signaling pathway	6/357	75/18722	0.00307311	0.0259984	0.0206009	IRF7/LGR4/NOD2/IFI35/TLR2/IRF4	6	1	5	LGR4	IRF7/NOD2/IFI35/TLR2/IRF4
GO:0070304	positive regulation of stress-activated protein kinase signaling cascade	8/357	128/18722	0.00318314	0.0263604	0.0208878	SLAMF1/FCGR2B/CLEC7A/NOD2/IL1B/WNT5A/NCF1/CCL19	8	0	8		SLAMF1/FCGR2B/CLEC7A/NOD2/IL1B/WNT5A/NCF1/CCL19
GO:0006816	calcium ion transport	17/357	422/18722	0.00320058	0.0263604	0.0208878	LCK/PDE4B/GSTM2/XCL1/FASLG/PTGS2/P2RY6/HTR2A/CCL8/CCL5/ICAM1/LILRB1/TRPM8/CXCL9/SPINK1/ANXA6/CCL19	17	2	15	HTR2A/TRPM8	LCK/PDE4B/GSTM2/XCL1/FASLG/PTGS2/P2RY6/CCL8/CCL5/ICAM1/LILRB1/CXCL9/SPINK1/ANXA6/CCL19
GO:0042060	wound healing	17/357	422/18722	0.00320058	0.0263604	0.0208878	LCK/F5/PRKCQ/SERPING1/ETS1/CLEC7A/ERBB3/SERPINA1/CARMIL2/GP1BA/COL1A1/SLC11A1/WNT5A/ANXA6/DSP/DMTN/CD40LG	17	0	17		LCK/F5/PRKCQ/SERPING1/ETS1/CLEC7A/ERBB3/SERPINA1/CARMIL2/GP1BA/COL1A1/SLC11A1/WNT5A/ANXA6/DSP/DMTN/CD40LG
GO:0002693	positive regulation of cellular extravasation	3/357	16/18722	0.00320147	0.0263604	0.0208878	PTAFR/ICAM1/CCR2	3	0	3		PTAFR/ICAM1/CCR2
GO:0010919	regulation of inositol phosphate biosynthetic process	3/357	16/18722	0.00320147	0.0263604	0.0208878	PTAFR/CD244/P2RY6	3	0	3		PTAFR/CD244/P2RY6
GO:0033631	cell-cell adhesion mediated by integrin	3/357	16/18722	0.00320147	0.0263604	0.0208878	CD3E/CCL5/CXCL13	3	0	3		CD3E/CCL5/CXCL13
GO:0050862	positive regulation of T cell receptor signaling pathway	3/357	16/18722	0.00320147	0.0263604	0.0208878	LCK/TESPA1/TRAT1	3	0	3		LCK/TESPA1/TRAT1
GO:0051770	positive regulation of nitric-oxide synthase biosynthetic process	3/357	16/18722	0.00320147	0.0263604	0.0208878	NOD2/STAT1/TLR2	3	0	3		NOD2/STAT1/TLR2
GO:0070230	positive regulation of lymphocyte apoptotic process	3/357	16/18722	0.00320147	0.0263604	0.0208878	CCL5/WNT5A/IDO1	3	0	3		CCL5/WNT5A/IDO1
GO:0070242	thymocyte apoptotic process	3/357	16/18722	0.00320147	0.0263604	0.0208878	JAK3/BCL2L11/WNT5A	3	0	3		JAK3/BCL2L11/WNT5A
GO:0071639	positive regulation of monocyte chemotactic protein-1 production	3/357	16/18722	0.00320147	0.0263604	0.0208878	CLEC7A/NOD2/IL1B	3	0	3		CLEC7A/NOD2/IL1B
GO:1904862	inhibitory synapse assembly	3/357	16/18722	0.00320147	0.0263604	0.0208878	SEMA4A/WNT5A/SEMA4D	3	0	3		SEMA4A/WNT5A/SEMA4D
GO:0006809	nitric oxide biosynthetic process	6/357	76/18722	0.00328412	0.0269809	0.0213794	PTGS2/CLEC7A/GCH1/ICAM1/IL1B/CX3CR1	6	0	6		PTGS2/CLEC7A/GCH1/ICAM1/IL1B/CX3CR1
GO:0050901	leukocyte tethering or rolling	4/357	33/18722	0.00343725	0.0281763	0.0223267	PTAFR/ITGB7/CX3CR1/CCR2	4	0	4		PTAFR/ITGB7/CX3CR1/CCR2
GO:0097305	response to alcohol	12/357	253/18722	0.00351594	0.0287576	0.0227873	AKR1C3/GATA3/P2RY6/FOS/ICAM1/MAP4K1/CD14/SLIT3/INHBA/ADCY1/CCL19/FOXP3	12	3	9	AKR1C3/SLIT3/ADCY1	GATA3/P2RY6/FOS/ICAM1/MAP4K1/CD14/INHBA/CCL19/FOXP3
GO:0010715	regulation of extracellular matrix disassembly	3/357	17/18722	0.00383303	0.0309118	0.0244943	ETS1/CARMIL2/MELTF	3	1	2	MELTF	ETS1/CARMIL2
GO:0010934	macrophage cytokine production	3/357	17/18722	0.00383303	0.0309118	0.0244943	LILRB1/WNT5A/CD74	3	0	3		LILRB1/WNT5A/CD74
GO:0010935	regulation of macrophage cytokine production	3/357	17/18722	0.00383303	0.0309118	0.0244943	LILRB1/WNT5A/CD74	3	0	3		LILRB1/WNT5A/CD74
GO:0060263	regulation of respiratory burst	3/357	17/18722	0.00383303	0.0309118	0.0244943	CLEC7A/IGHA1/NCF1	3	0	3		CLEC7A/IGHA1/NCF1
GO:0002495	antigen processing and presentation of peptide antigen via MHC class II	4/357	34/18722	0.00383785	0.0309118	0.0244943	FCGR2B/CD74/HLA-DMB/HLA-DOA	4	0	4		FCGR2B/CD74/HLA-DMB/HLA-DOA
GO:0035590	purinergic nucleotide receptor signaling pathway	4/357	34/18722	0.00383785	0.0309118	0.0244943	PTAFR/P2RY6/P2RY8/P2RY10	4	0	4		PTAFR/P2RY6/P2RY8/P2RY10
GO:0050869	negative regulation of B cell activation	4/357	34/18722	0.00383785	0.0309118	0.0244943	FCGR2B/CTLA4/INHBA/FOXP3	4	0	4		FCGR2B/CTLA4/INHBA/FOXP3
GO:1905517	macrophage migration	5/357	55/18722	0.00390566	0.0313896	0.0248729	SLAMF1/CCL5/CX3CR1/CCR2/CD200R1	5	0	5		SLAMF1/CCL5/CX3CR1/CCR2/CD200R1
GO:0014068	positive regulation of phosphatidylinositol 3-kinase signaling	6/357	79/18722	0.00398209	0.0319344	0.0253046	ERBB3/CCL5/ERBB4/KIT/NCF1/SEMA4D	6	1	5	ERBB4	ERBB3/CCL5/KIT/NCF1/SEMA4D
GO:0051051	negative regulation of transport	18/357	470/18722	0.00416904	0.0333613	0.0264353	GSTM2/FCGR2B/PTGS2/ERBB3/HTR2A/ICAM1/LILRB1/WDR54/IL1B/PID1/CCR2/TRAT1/TLR2/SPINK1/CD74/HLA-F/INHBA/DMTN	18	1	17	HTR2A	GSTM2/FCGR2B/PTGS2/ERBB3/ICAM1/LILRB1/WDR54/IL1B/PID1/CCR2/TRAT1/TLR2/SPINK1/CD74/HLA-F/INHBA/DMTN
GO:0002886	regulation of myeloid leukocyte mediated immunity	5/357	56/18722	0.00422286	0.0334303	0.0264899	PTAFR/FCGR2B/CX3CR1/CCR2/DNASE1L3	5	1	4	DNASE1L3	PTAFR/FCGR2B/CX3CR1/CCR2
GO:0010518	positive regulation of phospholipase activity	5/357	56/18722	0.00422286	0.0334303	0.0264899	PTAFR/P2RY6/HTR2A/CCL5/KIT	5	1	4	HTR2A	PTAFR/P2RY6/CCL5/KIT
GO:0032608	interferon-beta production	5/357	56/18722	0.00422286	0.0334303	0.0264899	IRF7/NLRC3/LILRB1/TLR2/TLR8	5	0	5		IRF7/NLRC3/LILRB1/TLR2/TLR8
GO:0032648	regulation of interferon-beta production	5/357	56/18722	0.00422286	0.0334303	0.0264899	IRF7/NLRC3/LILRB1/TLR2/TLR8	5	0	5		IRF7/NLRC3/LILRB1/TLR2/TLR8
GO:0046456	icosanoid biosynthetic process	5/357	56/18722	0.00422286	0.0334303	0.0264899	PTGS2/AKR1C3/IL1B/GGT5/CD74	5	1	4	AKR1C3	PTGS2/IL1B/GGT5/CD74
GO:0032814	regulation of natural killer cell activation	4/357	35/18722	0.00426891	0.0336507	0.0266645	IL15RA/IL15/HLA-F/MICA	4	1	3	MICA	IL15RA/IL15/HLA-F
GO:0045907	positive regulation of vasoconstriction	4/357	35/18722	0.00426891	0.0336507	0.0266645	PTGS2/HTR2A/ICAM1/CD38	4	1	3	HTR2A	PTGS2/ICAM1/CD38
GO:0050792	regulation of viral process	9/357	164/18722	0.00429975	0.0338217	0.0268	ISG20/CIITA/CCL5/STAT1/MX1/APOBEC3A/CXCL8/CD74/FCN1	9	0	9		ISG20/CIITA/CCL5/STAT1/MX1/APOBEC3A/CXCL8/CD74/FCN1
GO:0046661	male sex differentiation	9/357	165/18722	0.00447366	0.0351149	0.0278248	AKR1C3/GATA3/LGR4/ICAM1/BCL2L11/WNT5A/TNFSF10/KIT/INHBA	9	2	7	AKR1C3/LGR4	GATA3/ICAM1/BCL2L11/WNT5A/TNFSF10/KIT/INHBA
GO:0002501	peptide antigen assembly with MHC protein complex	3/357	18/18722	0.00453526	0.0353731	0.0280293	TAPBPL/HLA-DMB/HLA-DOA	3	0	3		TAPBPL/HLA-DMB/HLA-DOA
GO:0002544	chronic inflammatory response	3/357	18/18722	0.00453526	0.0353731	0.0280293	CCL5/CXCL13/FOXP3	3	0	3		CCL5/CXCL13/FOXP3
GO:0030728	ovulation	3/357	18/18722	0.00453526	0.0353731	0.0280293	PTGS2/TNFAIP6/INHBA	3	0	3		PTGS2/TNFAIP6/INHBA
GO:0002504	antigen processing and presentation of peptide or polysaccharide antigen via MHC class II	4/357	36/18722	0.00473148	0.0367485	0.0291192	FCGR2B/CD74/HLA-DMB/HLA-DOA	4	0	4		FCGR2B/CD74/HLA-DMB/HLA-DOA
GO:0060338	regulation of type I interferon-mediated signaling pathway	4/357	36/18722	0.00473148	0.0367485	0.0291192	IRF7/NLRC5/ZBP1/WNT5A	4	0	4		IRF7/NLRC5/ZBP1/WNT5A
GO:0032481	positive regulation of type I interferon production	5/357	58/18722	0.00491169	0.0380682	0.0301649	IRF7/STAT1/TLR2/CD14/TLR8	5	0	5		IRF7/STAT1/TLR2/CD14/TLR8
GO:0045730	respiratory burst	4/357	37/18722	0.00522657	0.0402555	0.0318981	CLEC7A/IGHA1/SLC11A1/NCF1	4	0	4		CLEC7A/IGHA1/SLC11A1/NCF1
GO:0048846	axon extension involved in axon guidance	4/357	37/18722	0.00522657	0.0402555	0.0318981	SEMA4A/WNT5A/SLIT3/SEMA4D	4	1	3	SLIT3	SEMA4A/WNT5A/SEMA4D
GO:1902284	neuron projection extension involved in neuron projection guidance	4/357	37/18722	0.00522657	0.0402555	0.0318981	SEMA4A/WNT5A/SLIT3/SEMA4D	4	1	3	SLIT3	SEMA4A/WNT5A/SEMA4D
GO:0045598	regulation of fat cell differentiation	8/357	139/18722	0.00523994	0.0402746	0.0319132	FNDC5/RORC/PTGS2/GATA3/GDF3/HTR2A/TRIB2/WNT5A	8	3	5	FNDC5/GDF3/HTR2A	RORC/PTGS2/GATA3/TRIB2/WNT5A
GO:0043551	regulation of phosphatidylinositol 3-kinase activity	5/357	59/18722	0.00528438	0.0403125	0.0319433	NOD2/SLA2/CISH/KIT/CCL19	5	0	5		NOD2/SLA2/CISH/KIT/CCL19
GO:2000351	regulation of endothelial cell apoptotic process	5/357	59/18722	0.00528438	0.0403125	0.0319433	FASLG/AKR1C3/GATA3/ICAM1/CD40LG	5	1	4	AKR1C3	FASLG/GATA3/ICAM1/CD40LG
GO:0002281	macrophage activation involved in immune response	3/357	19/18722	0.00531031	0.0403125	0.0319433	IFI35/SBNO2/CX3CR1	3	0	3		IFI35/SBNO2/CX3CR1
GO:0002396	MHC protein complex assembly	3/357	19/18722	0.00531031	0.0403125	0.0319433	TAPBPL/HLA-DMB/HLA-DOA	3	0	3		TAPBPL/HLA-DMB/HLA-DOA
GO:0044546	NLRP3 inflammasome complex assembly	3/357	19/18722	0.00531031	0.0403125	0.0319433	GBP5/AIM2/NLRC3	3	0	3		GBP5/AIM2/NLRC3
GO:0070233	negative regulation of T cell apoptotic process	3/357	19/18722	0.00531031	0.0403125	0.0319433	PRKCQ/CCL5/JAK3	3	0	3		PRKCQ/CCL5/JAK3
GO:0030198	extracellular matrix organization	13/357	301/18722	0.00535117	0.0405395	0.0321232	NID1/ADAMTS14/SPOCK2/ETS1/COL4A1/WDR72/LOXL1/TPSAB1/CARMIL2/CRISPLD2/COL1A1/MELTF/SH3PXD2B	13	4	9	COL4A1/WDR72/TPSAB1/MELTF	NID1/ADAMTS14/SPOCK2/ETS1/LOXL1/CARMIL2/CRISPLD2/COL1A1/SH3PXD2B
GO:0043062	extracellular structure organization	13/357	302/18722	0.00549853	0.0415707	0.0329403	NID1/ADAMTS14/SPOCK2/ETS1/COL4A1/WDR72/LOXL1/TPSAB1/CARMIL2/CRISPLD2/COL1A1/MELTF/SH3PXD2B	13	4	9	COL4A1/WDR72/TPSAB1/MELTF	NID1/ADAMTS14/SPOCK2/ETS1/LOXL1/CARMIL2/CRISPLD2/COL1A1/SH3PXD2B
GO:0048469	cell maturation	9/357	171/18722	0.00563521	0.0425171	0.0336902	C1QA/GATA3/CLEC7A/GLDN/SCARF1/IL15/SPINK1/CCR6/CCL19	9	0	9		C1QA/GATA3/CLEC7A/GLDN/SCARF1/IL15/SPINK1/CCR6/CCL19
GO:0002526	acute inflammatory response	7/357	112/18722	0.00566764	0.0426556	0.0338	FCGR2B/PTGS2/GATA3/SERPINA1/ICAM1/IL1B/DNASE1L3	7	1	6	DNASE1L3	FCGR2B/PTGS2/GATA3/SERPINA1/ICAM1/IL1B
GO:0031663	lipopolysaccharide-mediated signaling pathway	5/357	60/18722	0.00567664	0.0426556	0.0338	PTAFR/CCL5/IL1B/TLR2/CD14	5	0	5		PTAFR/CCL5/IL1B/TLR2/CD14
GO:0008584	male gonad development	8/357	141/18722	0.00570336	0.0426828	0.0338215	AKR1C3/GATA3/ICAM1/BCL2L11/WNT5A/TNFSF10/KIT/INHBA	8	1	7	AKR1C3	GATA3/ICAM1/BCL2L11/WNT5A/TNFSF10/KIT/INHBA
GO:0030183	B cell differentiation	8/357	141/18722	0.00570336	0.0426828	0.0338215	FCGR2B/IKZF3/JAK3/IL4I1/KIT/INHBA/ITM2A/CD40LG	8	0	8		FCGR2B/IKZF3/JAK3/IL4I1/KIT/INHBA/ITM2A/CD40LG
GO:0045229	external encapsulating structure organization	13/357	304/18722	0.00580299	0.0433407	0.0343428	NID1/ADAMTS14/SPOCK2/ETS1/COL4A1/WDR72/LOXL1/TPSAB1/CARMIL2/CRISPLD2/COL1A1/MELTF/SH3PXD2B	13	4	9	COL4A1/WDR72/TPSAB1/MELTF	NID1/ADAMTS14/SPOCK2/ETS1/LOXL1/CARMIL2/CRISPLD2/COL1A1/SH3PXD2B
GO:0002221	pattern recognition receptor signaling pathway	9/357	172/18722	0.00584956	0.0436004	0.0345486	IRF7/LGR4/NOD2/IFI35/TLR2/CD14/IRF4/FCN1/TLR8	9	1	8	LGR4	IRF7/NOD2/IFI35/TLR2/CD14/IRF4/FCN1/TLR8
GO:0046546	development of primary male sexual characteristics	8/357	142/18722	0.00594646	0.0441447	0.0349799	AKR1C3/GATA3/ICAM1/BCL2L11/WNT5A/TNFSF10/KIT/INHBA	8	1	7	AKR1C3	GATA3/ICAM1/BCL2L11/WNT5A/TNFSF10/KIT/INHBA
GO:0097553	calcium ion transmembrane import into cytosol	8/357	142/18722	0.00594646	0.0441447	0.0349799	LCK/GSTM2/XCL1/FASLG/P2RY6/HTR2A/CXCL9/CCL19	8	1	7	HTR2A	LCK/GSTM2/XCL1/FASLG/P2RY6/CXCL9/CCL19
GO:0043011	myeloid dendritic cell differentiation	3/357	20/18722	0.00616014	0.0455481	0.036092	BATF2/CAMK4/IRF4	3	0	3		BATF2/CAMK4/IRF4
GO:0098543	detection of other organism	3/357	20/18722	0.00616014	0.0455481	0.036092	CLEC7A/NOD2/TLR2	3	0	3		CLEC7A/NOD2/TLR2
GO:0062013	positive regulation of small molecule metabolic process	8/357	143/18722	0.00619736	0.0457318	0.0362375	PTAFR/CD244/PTGS2/P2RY6/HTR2A/IL1B/PID1/CD74	8	1	7	HTR2A	PTAFR/CD244/PTGS2/P2RY6/IL1B/PID1/CD74
GO:2000516	positive regulation of CD4-positive, alpha-beta T cell activation	4/357	39/18722	0.00631822	0.0465308	0.0368706	XCL1/PRKCQ/CCL19/FOXP3	4	0	4		XCL1/PRKCQ/CCL19/FOXP3
GO:0046718	viral entry into host cell	8/357	144/18722	0.00645622	0.0474526	0.0376011	TNFRSF4/SLAMF1/ITGB7/HTR2A/CIITA/ICAM1/CD74/FCN1	8	1	7	HTR2A	TNFRSF4/SLAMF1/ITGB7/CIITA/ICAM1/CD74/FCN1
GO:0045428	regulation of nitric oxide biosynthetic process	5/357	62/18722	0.00652196	0.0478083	0.037883	PTGS2/CLEC7A/ICAM1/IL1B/CX3CR1	5	0	5		PTGS2/CLEC7A/ICAM1/IL1B/CX3CR1
GO:0052126	movement in host environment	9/357	175/18722	0.00653049	0.0478083	0.037883	TNFRSF4/SLAMF1/ITGB7/HTR2A/CIITA/ICAM1/CXCL8/CD74/FCN1	9	1	8	HTR2A	TNFRSF4/SLAMF1/ITGB7/CIITA/ICAM1/CXCL8/CD74/FCN1
GO:0007260	tyrosine phosphorylation of STAT protein	6/357	88/18722	0.00673588	0.0492145	0.0389972	TNFRSF18/CCL5/JAK3/ERBB4/KIT/IL15	6	1	5	ERBB4	TNFRSF18/CCL5/JAK3/KIT/IL15
GO:0010863	positive regulation of phospholipase C activity	4/357	40/18722	0.00691667	0.0501391	0.0397298	PTAFR/P2RY6/HTR2A/KIT	4	1	3	HTR2A	PTAFR/P2RY6/KIT
GO:0045429	positive regulation of nitric oxide biosynthetic process	4/357	40/18722	0.00691667	0.0501391	0.0397298	PTGS2/CLEC7A/ICAM1/IL1B	4	0	4		PTGS2/CLEC7A/ICAM1/IL1B
GO:0051281	positive regulation of release of sequestered calcium ion into cytosol	4/357	40/18722	0.00691667	0.0501391	0.0397298	GSTM2/XCL1/P2RY6/CXCL9	4	0	4		GSTM2/XCL1/P2RY6/CXCL9
GO:1904994	regulation of leukocyte adhesion to vascular endothelial cell	4/357	40/18722	0.00691667	0.0501391	0.0397298	PTAFR/ETS1/ICAM1/CCR2	4	0	4		PTAFR/ETS1/ICAM1/CCR2
GO:0006925	inflammatory cell apoptotic process	3/357	21/18722	0.00708653	0.0504796	0.0399996	FASLG/IRF7/NOD2	3	0	3		FASLG/IRF7/NOD2
GO:0030449	regulation of complement activation	3/357	21/18722	0.00708653	0.0504796	0.0399996	CFH/SERPING1/IL1B	3	0	3		CFH/SERPING1/IL1B
GO:0033630	positive regulation of cell adhesion mediated by integrin	3/357	21/18722	0.00708653	0.0504796	0.0399996	CD3E/CCL5/CXCL13	3	0	3		CD3E/CCL5/CXCL13
GO:0051767	nitric-oxide synthase biosynthetic process	3/357	21/18722	0.00708653	0.0504796	0.0399996	NOD2/STAT1/TLR2	3	0	3		NOD2/STAT1/TLR2
GO:0051769	regulation of nitric-oxide synthase biosynthetic process	3/357	21/18722	0.00708653	0.0504796	0.0399996	NOD2/STAT1/TLR2	3	0	3		NOD2/STAT1/TLR2
GO:0071605	monocyte chemotactic protein-1 production	3/357	21/18722	0.00708653	0.0504796	0.0399996	CLEC7A/NOD2/IL1B	3	0	3		CLEC7A/NOD2/IL1B
GO:0071637	regulation of monocyte chemotactic protein-1 production	3/357	21/18722	0.00708653	0.0504796	0.0399996	CLEC7A/NOD2/IL1B	3	0	3		CLEC7A/NOD2/IL1B
GO:0072111	cell proliferation involved in kidney development	3/357	21/18722	0.00708653	0.0504796	0.0399996	GATA3/STAT1/EGR1	3	0	3		GATA3/STAT1/EGR1
GO:0090026	positive regulation of monocyte chemotaxis	3/357	21/18722	0.00708653	0.0504796	0.0399996	CCL5/CX3CR1/CCR2	3	0	3		CCL5/CX3CR1/CCR2
GO:0070542	response to fatty acid	5/357	64/18722	0.00745178	0.0528776	0.0418998	PTAFR/PTGS2/AKR1C3/PID1/TLR2	5	1	4	AKR1C3	PTAFR/PTGS2/PID1/TLR2
GO:0080164	regulation of nitric oxide metabolic process	5/357	64/18722	0.00745178	0.0528776	0.0418998	PTGS2/CLEC7A/ICAM1/IL1B/CX3CR1	5	0	5		PTGS2/CLEC7A/ICAM1/IL1B/CX3CR1
GO:0042475	odontogenesis of dentin-containing tooth	6/357	90/18722	0.00749885	0.0531097	0.0420837	BCL11B/WDR72/FAM20A/BCL2L11/WNT10A/SCN10A	6	2	4	WDR72/SCN10A	BCL11B/FAM20A/BCL2L11/WNT10A
GO:0071634	regulation of transforming growth factor beta production	4/357	41/18722	0.00755142	0.0531357	0.0421043	XCL1/PTGS2/LILRB1/FOXP3	4	0	4		XCL1/PTGS2/LILRB1/FOXP3
GO:1904407	positive regulation of nitric oxide metabolic process	4/357	41/18722	0.00755142	0.0531357	0.0421043	PTGS2/CLEC7A/ICAM1/IL1B	4	0	4		PTGS2/CLEC7A/ICAM1/IL1B
GO:1905521	regulation of macrophage migration	4/357	41/18722	0.00755142	0.0531357	0.0421043	SLAMF1/CCL5/CX3CR1/CD200R1	4	0	4		SLAMF1/CCL5/CX3CR1/CD200R1
GO:0014074	response to purine-containing compound	8/357	148/18722	0.00757439	0.0531357	0.0421043	PTAFR/GSTM2/PTGS2/P2RY6/FOS/COL1A1/STAT1/DMTN	8	0	8		PTAFR/GSTM2/PTGS2/P2RY6/FOS/COL1A1/STAT1/DMTN
GO:1903900	regulation of viral life cycle	8/357	148/18722	0.00757439	0.0531357	0.0421043	ISG20/CIITA/CCL5/MX1/APOBEC3A/CXCL8/CD74/FCN1	8	0	8		ISG20/CIITA/CCL5/MX1/APOBEC3A/CXCL8/CD74/FCN1
GO:0010721	negative regulation of cell development	9/357	180/18722	0.00779881	0.0546064	0.0432697	GBP1/SEMA4A/ASCL2/LILRB1/IL1B/WNT5A/MELTF/DMTN/SEMA4D	9	1	8	MELTF	GBP1/SEMA4A/ASCL2/LILRB1/IL1B/WNT5A/DMTN/SEMA4D
GO:0014033	neural crest cell differentiation	6/357	91/18722	0.00790286	0.0552304	0.0437641	SEMA4A/ERBB4/WNT10A/TAPT1/ANXA6/SEMA4D	6	2	4	ERBB4/TAPT1	SEMA4A/WNT10A/ANXA6/SEMA4D
GO:0051651	maintenance of location in cell	10/357	213/18722	0.00793847	0.0553482	0.0438575	LCK/GSTM2/XCL1/FASLG/P2RY6/HTR2A/TAPT1/CXCL9/ANXA6/CCL19	10	2	8	HTR2A/TAPT1	LCK/GSTM2/XCL1/FASLG/P2RY6/CXCL9/ANXA6/CCL19
GO:0072577	endothelial cell apoptotic process	5/357	65/18722	0.00794966	0.0553482	0.0438575	FASLG/AKR1C3/GATA3/ICAM1/CD40LG	5	1	4	AKR1C3	FASLG/GATA3/ICAM1/CD40LG
GO:0050808	synapse organization	16/357	426/18722	0.00801994	0.0557326	0.0441621	C1QA/C1QC/C1QB/PTPRF/SEMA4A/FCGR2B/SPOCK2/COL4A1/SIPA1L1/UNC13A/ERBB4/CX3CR1/WNT5A/TLR2/SEMA4D/DLG3	16	3	13	PTPRF/COL4A1/ERBB4	C1QA/C1QC/C1QB/SEMA4A/FCGR2B/SPOCK2/SIPA1L1/UNC13A/CX3CR1/WNT5A/TLR2/SEMA4D/DLG3
GO:0032727	positive regulation of interferon-alpha production	3/357	22/18722	0.00809105	0.0559115	0.0443038	IRF7/STAT1/TLR8	3	0	3		IRF7/STAT1/TLR8
GO:0032816	positive regulation of natural killer cell activation	3/357	22/18722	0.00809105	0.0559115	0.0443038	IL15RA/IL15/HLA-F	3	0	3		IL15RA/IL15/HLA-F
GO:0050860	negative regulation of T cell receptor signaling pathway	3/357	22/18722	0.00809105	0.0559115	0.0443038	GBP1/SLA2/UBASH3A	3	0	3		GBP1/SLA2/UBASH3A
GO:0002761	regulation of myeloid leukocyte differentiation	7/357	120/18722	0.00818704	0.056364	0.0446624	C1QC/IRF7/FOS/LILRB1/CAMK4/CD74/INHBA	7	0	7		C1QC/IRF7/FOS/LILRB1/CAMK4/CD74/INHBA
GO:0030218	erythrocyte differentiation	7/357	120/18722	0.00818704	0.056364	0.0446624	GATA3/ETS1/JAK3/STAT1/KIT/INHBA/DMTN	7	0	7		GATA3/ETS1/JAK3/STAT1/KIT/INHBA/DMTN
GO:1900274	regulation of phospholipase C activity	4/357	42/18722	0.00822335	0.0564039	0.044694	PTAFR/P2RY6/HTR2A/KIT	4	1	3	HTR2A	PTAFR/P2RY6/KIT
GO:1902895	positive regulation of pri-miRNA transcription by RNA polymerase II	4/357	42/18722	0.00822335	0.0564039	0.044694	GATA3/ETS1/FOS/EGR1	4	0	4		GATA3/ETS1/FOS/EGR1
	regulation of neuron death	13/357	319/18722	0.00853956	0.0584644	0.0463267	C1QA/FCGR2B/FASLG/GATA3/ERBB3/FOS/CCL5/BCL2L11/CX3CR1/WNT5A/CD200R1/EGR1/HLA-F	13	0	13		C1QA/FCGR2B/FASLG/GATA3/ERBB3/FOS/CCL5/BCL2L11/CX3CR1/WNT5A/CD200R1/EGR1/HLA-F
GO:0046636	negative regulation of alpha-beta T cell activation	4/357	43/18722	0.00893328	0.060822	0.0481949	XCL1/JAK3/LILRB1/FOXP3	4	0	4		XCL1/JAK3/LILRB1/FOXP3
GO:0061383	trabecula morphogenesis	4/357	43/18722	0.00893328	0.060822	0.0481949	COL1A1/SBNO2/FHL2/SEMA4D	4	1	3	FHL2	COL1A1/SBNO2/SEMA4D
GO:0071604	transforming growth factor beta production	4/357	43/18722	0.00893328	0.060822	0.0481949	XCL1/PTGS2/LILRB1/FOXP3	4	0	4		XCL1/PTGS2/LILRB1/FOXP3
GO:0010517	regulation of phospholipase activity	5/357	67/18722	0.0090138	0.0612574	0.0485399	PTAFR/P2RY6/HTR2A/CCL5/KIT	5	1	4	HTR2A	PTAFR/P2RY6/CCL5/KIT
GO:0032740	positive regulation of interleukin-17 production	3/357	23/18722	0.00917511	0.0618985	0.0490479	PRKCQ/NOD2/IL15	3	0	3		PRKCQ/NOD2/IL15
GO:0045723	positive regulation of fatty acid biosynthetic process	3/357	23/18722	0.00917511	0.0618985	0.0490479	PTGS2/IL1B/CD74	3	0	3		PTGS2/IL1B/CD74
GO:0071636	positive regulation of transforming growth factor beta production	3/357	23/18722	0.00917511	0.0618985	0.0490479	XCL1/PTGS2/FOXP3	3	0	3		XCL1/PTGS2/FOXP3
GO:1903306	negative regulation of regulated secretory pathway	3/357	23/18722	0.00917511	0.0618985	0.0490479	FCGR2B/CCR2/HLA-F	3	0	3		FCGR2B/CCR2/HLA-F

## Sheet: INF BSCL2mut (BP)
Enrichment analysis for Biological Process (BP) of Gene Ontology. Differentialy expressed genes from infected BSCL2mut vs. infected WT
ID	Description	GeneRatio	BgRatio	pvalue	p.adjust	qvalue	geneID	Count	up	down	up_genes	down_genes
GO:0042110	T cell activation	55/308	487/18722	3.0818e-30	1.0962e-26	8.84316e-27	TNFRSF4/LCK/ZC3H12A/VCAM1/CD2/LAX1/IL2RA/PRKCQ/GATA3/CD44/CD5/CD3E/CD3D/CD3G/CLEC7A/TESPA1/IFNG/TNFSF13B/BCL11B/NLRC3/CCL5/CD7/SMAD7/EBI3/TMIGD2/ICAM1/JAK3/CLC/RELB/CD8A/CD8B/ZAP70/CD28/CTLA4/ICOS/SIRPG/SLA2/EOMES/NFKBIZ/TIGIT/IL15/IL7R/EGR1/CD74/IRF4/MICA/HLA-DRA/HLA-DMB/HLA-DOA/THEMIS/CCR6/PDCD1LG2/FUT7/FOXP3/CD40LG	55	1	54	MICA	TNFRSF4/LCK/ZC3H12A/VCAM1/CD2/LAX1/IL2RA/PRKCQ/GATA3/CD44/CD5/CD3E/CD3D/CD3G/CLEC7A/TESPA1/IFNG/TNFSF13B/BCL11B/NLRC3/CCL5/CD7/SMAD7/EBI3/TMIGD2/ICAM1/JAK3/CLC/RELB/CD8A/CD8B/ZAP70/CD28/CTLA4/ICOS/SIRPG/SLA2/EOMES/NFKBIZ/TIGIT/IL15/IL7R/EGR1/CD74/IRF4/HLA-DRA/HLA-DMB/HLA-DOA/THEMIS/CCR6/PDCD1LG2/FUT7/FOXP3/CD40LG
GO:0051251	positive regulation of lymphocyte activation	47/308	362/18722	1.48104e-28	2.63403e-25	2.1249e-25	TNFRSF4/LCK/VCAM1/IL15RA/IL2RA/PRKCQ/GATA3/CD5/CD3E/CLEC7A/TESPA1/IFNG/TNFSF13B/TRDC/MMP14/IGHG4/IGHG2/IGHA1/IGHG1/IGHG3/IGHD/IGHV1OR15-1/CCL5/EBI3/TMIGD2/JAK3/IGKC/ZAP70/CD28/ICOS/SIRPG/NFATC2/IGLC2/IGLC3/NFKBIZ/IL15/IL7R/CD74/HLA-F/HLA-DRA/HLA-DMB/HLA-DOA/TRBC1/TRBC2/PDCD1LG2/FOXP3/CD40LG	47	0	47		TNFRSF4/LCK/VCAM1/IL15RA/IL2RA/PRKCQ/GATA3/CD5/CD3E/CLEC7A/TESPA1/IFNG/TNFSF13B/TRDC/MMP14/IGHG4/IGHG2/IGHA1/IGHG1/IGHG3/IGHD/IGHV1OR15-1/CCL5/EBI3/TMIGD2/JAK3/IGKC/ZAP70/CD28/ICOS/SIRPG/NFATC2/IGLC2/IGLC3/NFKBIZ/IL15/IL7R/CD74/HLA-F/HLA-DRA/HLA-DMB/HLA-DOA/TRBC1/TRBC2/PDCD1LG2/FOXP3/CD40LG
GO:0002696	positive regulation of leukocyte activation	49/308	409/18722	3.97494e-28	4.71295e-25	3.80199e-25	TNFRSF4/PTAFR/LCK/VCAM1/CD2/IL15RA/IL2RA/PRKCQ/GATA3/CD5/CD3E/CLEC7A/TESPA1/IFNG/TNFSF13B/TRDC/MMP14/IGHG4/IGHG2/IGHA1/IGHG1/IGHG3/IGHD/IGHV1OR15-1/CCL5/EBI3/TMIGD2/JAK3/IGKC/ZAP70/CD28/ICOS/SIRPG/NFATC2/IGLC2/IGLC3/NFKBIZ/IL15/IL7R/CD74/HLA-F/HLA-DRA/HLA-DMB/HLA-DOA/TRBC1/TRBC2/PDCD1LG2/FOXP3/CD40LG	49	0	49		TNFRSF4/PTAFR/LCK/VCAM1/CD2/IL15RA/IL2RA/PRKCQ/GATA3/CD5/CD3E/CLEC7A/TESPA1/IFNG/TNFSF13B/TRDC/MMP14/IGHG4/IGHG2/IGHA1/IGHG1/IGHG3/IGHD/IGHV1OR15-1/CCL5/EBI3/TMIGD2/JAK3/IGKC/ZAP70/CD28/ICOS/SIRPG/NFATC2/IGLC2/IGLC3/NFKBIZ/IL15/IL7R/CD74/HLA-F/HLA-DRA/HLA-DMB/HLA-DOA/TRBC1/TRBC2/PDCD1LG2/FOXP3/CD40LG
GO:0002460	adaptive immune response based on somatic recombination of immune receptors built from immunoglobulin superfamily domains	46/308	356/18722	7.30106e-28	6.49247e-25	5.23755e-25	ZC3H12A/PRKCQ/GATA3/PRF1/SERPING1/C1S/CLEC6A/CLEC7A/TNFSF13B/TRDC/IGHG4/IGHG2/IGHA1/IGHG1/IGHG3/IGHD/IGHV1OR15-1/SMAD7/GZMM/EBI3/ICAM1/JAK3/CLC/RELB/CD8A/IGKC/CD28/SLA2/IGLC2/IGLC3/NFKBIZ/IL7R/CD74/IRF4/HLA-F/MICA/HLA-DRA/HLA-DMB/HLA-DOA/BACH2/CCR6/TRBC1/TRBC2/FUT7/FOXP3/CD40LG	46	1	45	MICA	ZC3H12A/PRKCQ/GATA3/PRF1/SERPING1/C1S/CLEC6A/CLEC7A/TNFSF13B/TRDC/IGHG4/IGHG2/IGHA1/IGHG1/IGHG3/IGHD/IGHV1OR15-1/SMAD7/GZMM/EBI3/ICAM1/JAK3/CLC/RELB/CD8A/IGKC/CD28/SLA2/IGLC2/IGLC3/NFKBIZ/IL7R/CD74/IRF4/HLA-F/HLA-DRA/HLA-DMB/HLA-DOA/BACH2/CCR6/TRBC1/TRBC2/FUT7/FOXP3/CD40LG
GO:0050867	positive regulation of cell activation	49/308	420/18722	1.35861e-27	9.66514e-25	7.79698e-25	TNFRSF4/PTAFR/LCK/VCAM1/CD2/IL15RA/IL2RA/PRKCQ/GATA3/CD5/CD3E/CLEC7A/TESPA1/IFNG/TNFSF13B/TRDC/MMP14/IGHG4/IGHG2/IGHA1/IGHG1/IGHG3/IGHD/IGHV1OR15-1/CCL5/EBI3/TMIGD2/JAK3/IGKC/ZAP70/CD28/ICOS/SIRPG/NFATC2/IGLC2/IGLC3/NFKBIZ/IL15/IL7R/CD74/HLA-F/HLA-DRA/HLA-DMB/HLA-DOA/TRBC1/TRBC2/PDCD1LG2/FOXP3/CD40LG	49	0	49		TNFRSF4/PTAFR/LCK/VCAM1/CD2/IL15RA/IL2RA/PRKCQ/GATA3/CD5/CD3E/CLEC7A/TESPA1/IFNG/TNFSF13B/TRDC/MMP14/IGHG4/IGHG2/IGHA1/IGHG1/IGHG3/IGHD/IGHV1OR15-1/CCL5/EBI3/TMIGD2/JAK3/IGKC/ZAP70/CD28/ICOS/SIRPG/NFATC2/IGLC2/IGLC3/NFKBIZ/IL15/IL7R/CD74/HLA-F/HLA-DRA/HLA-DMB/HLA-DOA/TRBC1/TRBC2/PDCD1LG2/FOXP3/CD40LG
GO:0002768	immune response-regulating cell surface receptor signaling pathway	38/308	315/18722	4.88544e-22	2.81468e-19	2.27064e-19	LCK/ZC3H12A/PDE4B/GBP1/FCGR1B/CD247/LAX1/PRKCQ/GATA3/CD3E/CLEC6A/CLEC7A/TESPA1/TRDC/IGHG4/IGHG2/IGHA1/IGHG1/IGHG3/IGHD/IGHV1OR15-1/IGKC/ZAP70/CD28/CTLA4/SLA2/NFATC2/UBASH3A/IGLC2/IGLC3/NFKBIZ/TRAT1/CD200R1/THEMIS/TRBC1/TRBC2/BLK/FOXP3	38	0	38		LCK/ZC3H12A/PDE4B/GBP1/FCGR1B/CD247/LAX1/PRKCQ/GATA3/CD3E/CLEC6A/CLEC7A/TESPA1/TRDC/IGHG4/IGHG2/IGHA1/IGHG1/IGHG3/IGHD/IGHV1OR15-1/IGKC/ZAP70/CD28/CTLA4/SLA2/NFATC2/UBASH3A/IGLC2/IGLC3/NFKBIZ/TRAT1/CD200R1/THEMIS/TRBC1/TRBC2/BLK/FOXP3
GO:1903037	regulation of leukocyte cell-cell adhesion	39/308	336/18722	5.53916e-22	2.81468e-19	2.27064e-19	PTAFR/LCK/ZC3H12A/VCAM1/LAX1/IL2RA/PRKCQ/GATA3/CD44/CD5/CD3E/ETS1/TESPA1/IFNG/TNFSF13B/CCL5/SMAD7/EBI3/TMIGD2/ICAM1/JAK3/ZAP70/CD28/CTLA4/ICOS/SIRPG/NFKBIZ/TIGIT/IL15/IL7R/CCL28/CD74/HLA-DRA/HLA-DMB/HLA-DOA/PDCD1LG2/FUT7/FOXP3/CD40LG	39	0	39		PTAFR/LCK/ZC3H12A/VCAM1/LAX1/IL2RA/PRKCQ/GATA3/CD44/CD5/CD3E/ETS1/TESPA1/IFNG/TNFSF13B/CCL5/SMAD7/EBI3/TMIGD2/ICAM1/JAK3/ZAP70/CD28/CTLA4/ICOS/SIRPG/NFKBIZ/TIGIT/IL15/IL7R/CCL28/CD74/HLA-DRA/HLA-DMB/HLA-DOA/PDCD1LG2/FUT7/FOXP3/CD40LG
GO:0022409	positive regulation of cell-cell adhesion	36/308	284/18722	1.17948e-21	5.24425e-19	4.23059e-19	PTAFR/PTPRU/LCK/VCAM1/IL2RA/PRKCQ/GATA3/CD44/CD5/CD3E/ETS1/TESPA1/IFNG/TNFSF13B/CCL5/SMAD7/EBI3/TMIGD2/ICAM1/JAK3/ZAP70/CD28/ICOS/SIRPG/NFKBIZ/IL15/IL7R/CD74/ADAM19/HLA-DRA/HLA-DMB/HLA-DOA/PDCD1LG2/FUT7/FOXP3/CD40LG	36	1	35	PTPRU	PTAFR/LCK/VCAM1/IL2RA/PRKCQ/GATA3/CD44/CD5/CD3E/ETS1/TESPA1/IFNG/TNFSF13B/CCL5/SMAD7/EBI3/TMIGD2/ICAM1/JAK3/ZAP70/CD28/ICOS/SIRPG/NFKBIZ/IL15/IL7R/CD74/ADAM19/HLA-DRA/HLA-DMB/HLA-DOA/PDCD1LG2/FUT7/FOXP3/CD40LG
GO:0002449	lymphocyte mediated immunity	39/308	350/18722	2.45036e-21	8.75584e-19	7.06344e-19	SH2D1B/GATA3/PRF1/SERPING1/C1S/TRDC/GZMB/IGHG4/IGHG2/IGHA1/IGHG1/IGHG3/IGHD/IGHV1OR15-1/SMAD7/GZMM/ICAM1/CLC/CD8A/IGKC/IL18RAP/CD28/SLA2/IGLC2/IGLC3/CD96/IL7R/CD74/HLA-F/MICA/HLA-DRA/HLA-DMB/HLA-DOA/CCR6/TRBC1/TRBC2/FUT7/FOXP3/CD40LG	39	1	38	MICA	SH2D1B/GATA3/PRF1/SERPING1/C1S/TRDC/GZMB/IGHG4/IGHG2/IGHA1/IGHG1/IGHG3/IGHD/IGHV1OR15-1/SMAD7/GZMM/ICAM1/CLC/CD8A/IGKC/IL18RAP/CD28/SLA2/IGLC2/IGLC3/CD96/IL7R/CD74/HLA-F/HLA-DRA/HLA-DMB/HLA-DOA/CCR6/TRBC1/TRBC2/FUT7/FOXP3/CD40LG
GO:0007159	leukocyte cell-cell adhesion	40/308	371/18722	2.46158e-21	8.75584e-19	7.06344e-19	PTAFR/LCK/ZC3H12A/VCAM1/LAX1/IL2RA/PRKCQ/GATA3/CD44/CD5/CD3E/ETS1/TESPA1/IFNG/TNFSF13B/CCL5/SMAD7/EBI3/TMIGD2/ICAM1/JAK3/ZAP70/CD28/CTLA4/ICOS/SIRPG/NFKBIZ/TIGIT/IL15/IL7R/CCL28/CD74/HLA-DRA/HLA-DMB/HLA-DOA/PDCD1LG2/SEMA4D/FUT7/FOXP3/CD40LG	40	0	40		PTAFR/LCK/ZC3H12A/VCAM1/LAX1/IL2RA/PRKCQ/GATA3/CD44/CD5/CD3E/ETS1/TESPA1/IFNG/TNFSF13B/CCL5/SMAD7/EBI3/TMIGD2/ICAM1/JAK3/ZAP70/CD28/CTLA4/ICOS/SIRPG/NFKBIZ/TIGIT/IL15/IL7R/CCL28/CD74/HLA-DRA/HLA-DMB/HLA-DOA/PDCD1LG2/SEMA4D/FUT7/FOXP3/CD40LG
GO:0002443	leukocyte mediated immunity	43/308	440/18722	3.29912e-21	1.06682e-18	8.60613e-19	PTAFR/SH2D1B/GATA3/PRF1/SERPING1/C1S/CLEC7A/TRDC/GZMB/IGHG4/IGHG2/IGHA1/IGHG1/IGHG3/IGHD/IGHV1OR15-1/SMAD7/GZMM/ICAM1/JAK3/CLC/CD8A/IGKC/IL18RAP/CD28/SLA2/IGLC2/IGLC3/CD96/IL7R/CD74/HLA-F/MICA/HLA-DRA/HLA-DMB/HLA-DOA/CCR6/TRBC1/TRBC2/BLK/FUT7/FOXP3/CD40LG	43	1	42	MICA	PTAFR/SH2D1B/GATA3/PRF1/SERPING1/C1S/CLEC7A/TRDC/GZMB/IGHG4/IGHG2/IGHA1/IGHG1/IGHG3/IGHD/IGHV1OR15-1/SMAD7/GZMM/ICAM1/JAK3/CLC/CD8A/IGKC/IL18RAP/CD28/SLA2/IGLC2/IGLC3/CD96/IL7R/CD74/HLA-F/HLA-DRA/HLA-DMB/HLA-DOA/CCR6/TRBC1/TRBC2/BLK/FUT7/FOXP3/CD40LG
GO:1903039	positive regulation of leukocyte cell-cell adhesion	33/308	239/18722	4.21549e-21	1.24954e-18	1.00802e-18	PTAFR/LCK/VCAM1/IL2RA/PRKCQ/GATA3/CD44/CD5/CD3E/ETS1/TESPA1/IFNG/TNFSF13B/CCL5/EBI3/TMIGD2/ICAM1/JAK3/ZAP70/CD28/ICOS/SIRPG/NFKBIZ/IL15/IL7R/CD74/HLA-DRA/HLA-DMB/HLA-DOA/PDCD1LG2/FUT7/FOXP3/CD40LG	33	0	33		PTAFR/LCK/VCAM1/IL2RA/PRKCQ/GATA3/CD44/CD5/CD3E/ETS1/TESPA1/IFNG/TNFSF13B/CCL5/EBI3/TMIGD2/ICAM1/JAK3/ZAP70/CD28/ICOS/SIRPG/NFKBIZ/IL15/IL7R/CD74/HLA-DRA/HLA-DMB/HLA-DOA/PDCD1LG2/FUT7/FOXP3/CD40LG
GO:0050851	antigen receptor-mediated signaling pathway	33/308	240/18722	4.81717e-21	1.31805e-18	1.06329e-18	LCK/ZC3H12A/PDE4B/GBP1/CD247/LAX1/GATA3/CD3E/TESPA1/TRDC/IGHG4/IGHG2/IGHA1/IGHG1/IGHG3/IGHD/IGHV1OR15-1/IGKC/ZAP70/CD28/CTLA4/SLA2/NFATC2/UBASH3A/IGLC2/IGLC3/NFKBIZ/TRAT1/THEMIS/TRBC1/TRBC2/BLK/FOXP3	33	0	33		LCK/ZC3H12A/PDE4B/GBP1/CD247/LAX1/GATA3/CD3E/TESPA1/TRDC/IGHG4/IGHG2/IGHA1/IGHG1/IGHG3/IGHD/IGHV1OR15-1/IGKC/ZAP70/CD28/CTLA4/SLA2/NFATC2/UBASH3A/IGLC2/IGLC3/NFKBIZ/TRAT1/THEMIS/TRBC1/TRBC2/BLK/FOXP3
GO:1903131	mononuclear cell differentiation	42/308	426/18722	7.10753e-21	1.80582e-18	1.45678e-18	LCK/ZC3H12A/VCAM1/CD2/IL15RA/IL2RA/GATA3/POU2AF1/CD3E/CD3D/CD3G/TESPA1/IFNG/TNFSF13B/MMP14/GPR68/BCL11B/MT1G/IKZF3/SMAD7/JAK3/RELB/CD8A/ZAP70/CD28/CTLA4/EOMES/NFKBIZ/IL15/IL7R/EGR1/CD74/IRF4/HLA-DRA/HLA-DOA/THEMIS/CCR6/INHBA/BLK/FUT7/FOXP3/CD40LG	42	0	42		LCK/ZC3H12A/VCAM1/CD2/IL15RA/IL2RA/GATA3/POU2AF1/CD3E/CD3D/CD3G/TESPA1/IFNG/TNFSF13B/MMP14/GPR68/BCL11B/MT1G/IKZF3/SMAD7/JAK3/RELB/CD8A/ZAP70/CD28/CTLA4/EOMES/NFKBIZ/IL15/IL7R/EGR1/CD74/IRF4/HLA-DRA/HLA-DOA/THEMIS/CCR6/INHBA/BLK/FUT7/FOXP3/CD40LG
GO:0002429	immune response-activating cell surface receptor signaling pathway	35/308	291/18722	2.55037e-20	5.58939e-18	4.50902e-18	LCK/ZC3H12A/PDE4B/GBP1/CD247/LAX1/GATA3/CD3E/CLEC6A/CLEC7A/TESPA1/TRDC/IGHG4/IGHG2/IGHA1/IGHG1/IGHG3/IGHD/IGHV1OR15-1/IGKC/ZAP70/CD28/CTLA4/SLA2/NFATC2/UBASH3A/IGLC2/IGLC3/NFKBIZ/TRAT1/THEMIS/TRBC1/TRBC2/BLK/FOXP3	35	0	35		LCK/ZC3H12A/PDE4B/GBP1/CD247/LAX1/GATA3/CD3E/CLEC6A/CLEC7A/TESPA1/TRDC/IGHG4/IGHG2/IGHA1/IGHG1/IGHG3/IGHD/IGHV1OR15-1/IGKC/ZAP70/CD28/CTLA4/SLA2/NFATC2/UBASH3A/IGLC2/IGLC3/NFKBIZ/TRAT1/THEMIS/TRBC1/TRBC2/BLK/FOXP3
GO:0002757	immune response-activating signal transduction	35/308	291/18722	2.55037e-20	5.58939e-18	4.50902e-18	LCK/ZC3H12A/PDE4B/GBP1/CD247/LAX1/GATA3/CD3E/CLEC6A/CLEC7A/TESPA1/TRDC/IGHG4/IGHG2/IGHA1/IGHG1/IGHG3/IGHD/IGHV1OR15-1/IGKC/ZAP70/CD28/CTLA4/SLA2/NFATC2/UBASH3A/IGLC2/IGLC3/NFKBIZ/TRAT1/THEMIS/TRBC1/TRBC2/BLK/FOXP3	35	0	35		LCK/ZC3H12A/PDE4B/GBP1/CD247/LAX1/GATA3/CD3E/CLEC6A/CLEC7A/TESPA1/TRDC/IGHG4/IGHG2/IGHA1/IGHG1/IGHG3/IGHD/IGHV1OR15-1/IGKC/ZAP70/CD28/CTLA4/SLA2/NFATC2/UBASH3A/IGLC2/IGLC3/NFKBIZ/TRAT1/THEMIS/TRBC1/TRBC2/BLK/FOXP3
GO:0030098	lymphocyte differentiation	39/308	374/18722	2.67134e-20	5.58939e-18	4.50902e-18	LCK/ZC3H12A/VCAM1/CD2/IL15RA/IL2RA/GATA3/POU2AF1/CD3E/CD3D/CD3G/TESPA1/IFNG/TNFSF13B/MMP14/BCL11B/IKZF3/SMAD7/JAK3/RELB/CD8A/ZAP70/CD28/CTLA4/EOMES/NFKBIZ/IL15/IL7R/EGR1/CD74/IRF4/HLA-DRA/HLA-DOA/THEMIS/CCR6/INHBA/FUT7/FOXP3/CD40LG	39	0	39		LCK/ZC3H12A/VCAM1/CD2/IL15RA/IL2RA/GATA3/POU2AF1/CD3E/CD3D/CD3G/TESPA1/IFNG/TNFSF13B/MMP14/BCL11B/IKZF3/SMAD7/JAK3/RELB/CD8A/ZAP70/CD28/CTLA4/EOMES/NFKBIZ/IL15/IL7R/EGR1/CD74/IRF4/HLA-DRA/HLA-DOA/THEMIS/CCR6/INHBA/FUT7/FOXP3/CD40LG
GO:0002764	immune response-regulating signaling pathway	43/308	468/18722	3.58512e-20	7.0846e-18	5.71523e-18	LCK/ZC3H12A/PDE4B/GBP1/FCGR1B/CD247/LAX1/PRKCQ/GATA3/LGR4/CD3E/CLEC6A/CLEC4E/CLEC7A/TESPA1/ACOD1/TRDC/NFKBIA/IGHG4/IGHG2/IGHA1/IGHG1/IGHG3/IGHD/IGHV1OR15-1/IGKC/ZAP70/CD28/CTLA4/SLA2/NFATC2/UBASH3A/IGLC2/IGLC3/NFKBIZ/TRAT1/CD200R1/IRF4/THEMIS/TRBC1/TRBC2/BLK/FOXP3	43	1	42	LGR4	LCK/ZC3H12A/PDE4B/GBP1/FCGR1B/CD247/LAX1/PRKCQ/GATA3/CD3E/CLEC6A/CLEC4E/CLEC7A/TESPA1/ACOD1/TRDC/NFKBIA/IGHG4/IGHG2/IGHA1/IGHG1/IGHG3/IGHD/IGHV1OR15-1/IGKC/ZAP70/CD28/CTLA4/SLA2/NFATC2/UBASH3A/IGLC2/IGLC3/NFKBIZ/TRAT1/CD200R1/IRF4/THEMIS/TRBC1/TRBC2/BLK/FOXP3
GO:0022407	regulation of cell-cell adhesion	42/308	448/18722	4.78704e-20	8.96185e-18	7.22963e-18	PTAFR/PTPRU/LCK/ZC3H12A/VCAM1/LAX1/IL2RA/PRKCQ/GATA3/CD44/CD5/CD3E/ETS1/TESPA1/IFNG/TNFSF13B/CCL5/SMAD7/EBI3/TMIGD2/ICAM1/JAK3/ZAP70/CD28/CTLA4/ICOS/SIRPG/NFKBIZ/TIGIT/IL15/IL7R/CCL28/CD74/ADAM19/HLA-DRA/HLA-DMB/HLA-DOA/BLK/PDCD1LG2/FUT7/FOXP3/CD40LG	42	1	41	PTPRU	PTAFR/LCK/ZC3H12A/VCAM1/LAX1/IL2RA/PRKCQ/GATA3/CD44/CD5/CD3E/ETS1/TESPA1/IFNG/TNFSF13B/CCL5/SMAD7/EBI3/TMIGD2/ICAM1/JAK3/ZAP70/CD28/CTLA4/ICOS/SIRPG/NFKBIZ/TIGIT/IL15/IL7R/CCL28/CD74/ADAM19/HLA-DRA/HLA-DMB/HLA-DOA/BLK/PDCD1LG2/FUT7/FOXP3/CD40LG
GO:0050863	regulation of T cell activation	36/308	329/18722	1.70772e-19	3.03718e-17	2.45013e-17	LCK/ZC3H12A/VCAM1/CD2/LAX1/IL2RA/PRKCQ/GATA3/CD5/CD3E/TESPA1/IFNG/TNFSF13B/CCL5/SMAD7/EBI3/TMIGD2/JAK3/CLC/ZAP70/CD28/CTLA4/ICOS/SIRPG/NFKBIZ/TIGIT/IL15/IL7R/CD74/IRF4/HLA-DRA/HLA-DMB/HLA-DOA/PDCD1LG2/FOXP3/CD40LG	36	0	36		LCK/ZC3H12A/VCAM1/CD2/LAX1/IL2RA/PRKCQ/GATA3/CD5/CD3E/TESPA1/IFNG/TNFSF13B/CCL5/SMAD7/EBI3/TMIGD2/JAK3/CLC/ZAP70/CD28/CTLA4/ICOS/SIRPG/NFKBIZ/TIGIT/IL15/IL7R/CD74/IRF4/HLA-DRA/HLA-DMB/HLA-DOA/PDCD1LG2/FOXP3/CD40LG
GO:0002253	activation of immune response	38/308	375/18722	2.28778e-19	3.87506e-17	3.12606e-17	LCK/ZC3H12A/PDE4B/GBP1/CD247/LAX1/GATA3/SERPING1/CD3E/C1S/CLEC6A/CLEC7A/TESPA1/TRDC/IGHG4/IGHG2/IGHA1/IGHG1/IGHG3/IGHD/IGHV1OR15-1/IGKC/ZAP70/CD28/CTLA4/SLA2/NFATC2/ZBP1/UBASH3A/IGLC2/IGLC3/NFKBIZ/TRAT1/THEMIS/TRBC1/TRBC2/BLK/FOXP3	38	0	38		LCK/ZC3H12A/PDE4B/GBP1/CD247/LAX1/GATA3/SERPING1/CD3E/C1S/CLEC6A/CLEC7A/TESPA1/TRDC/IGHG4/IGHG2/IGHA1/IGHG1/IGHG3/IGHD/IGHV1OR15-1/IGKC/ZAP70/CD28/CTLA4/SLA2/NFATC2/ZBP1/UBASH3A/IGLC2/IGLC3/NFKBIZ/TRAT1/THEMIS/TRBC1/TRBC2/BLK/FOXP3
GO:0042113	B cell activation	35/308	334/18722	2.26417e-18	3.66075e-16	2.95317e-16	TNFRSF4/VCAM1/FCRL1/LAX1/POU2AF1/TNFSF13B/TRDC/MMP14/IGHG4/IGHG2/IGHA1/IGHG1/IGHG3/IGHD/IGHV1OR15-1/IKZF3/JAK3/IGKC/ZAP70/CD28/CTLA4/NFATC2/SAMSN1/IGLC2/IGLC3/IL7R/MZB1/CD74/CCR6/INHBA/TRBC1/TRBC2/BLK/FOXP3/CD40LG	35	0	35		TNFRSF4/VCAM1/FCRL1/LAX1/POU2AF1/TNFSF13B/TRDC/MMP14/IGHG4/IGHG2/IGHA1/IGHG1/IGHG3/IGHD/IGHV1OR15-1/IKZF3/JAK3/IGKC/ZAP70/CD28/CTLA4/NFATC2/SAMSN1/IGLC2/IGLC3/IL7R/MZB1/CD74/CCR6/INHBA/TRBC1/TRBC2/BLK/FOXP3/CD40LG
GO:0030217	T cell differentiation	31/308	257/18722	3.83078e-18	5.92438e-16	4.77927e-16	LCK/ZC3H12A/CD2/IL2RA/GATA3/CD3E/CD3D/CD3G/TESPA1/IFNG/BCL11B/SMAD7/JAK3/RELB/CD8A/ZAP70/CD28/CTLA4/EOMES/NFKBIZ/IL15/IL7R/EGR1/CD74/IRF4/HLA-DRA/HLA-DOA/THEMIS/CCR6/FUT7/FOXP3	31	0	31		LCK/ZC3H12A/CD2/IL2RA/GATA3/CD3E/CD3D/CD3G/TESPA1/IFNG/BCL11B/SMAD7/JAK3/RELB/CD8A/ZAP70/CD28/CTLA4/EOMES/NFKBIZ/IL15/IL7R/EGR1/CD74/IRF4/HLA-DRA/HLA-DOA/THEMIS/CCR6/FUT7/FOXP3
GO:0045785	positive regulation of cell adhesion	39/308	437/18722	6.35628e-18	9.42054e-16	7.59966e-16	PTAFR/PTPRU/LCK/VCAM1/IL2RA/PRKCQ/GATA3/SPOCK2/CD44/CD5/CD3E/ETS1/TESPA1/IFNG/TNFSF13B/CCL5/SMAD7/EBI3/TMIGD2/ICAM1/JAK3/ZAP70/CD28/ICOS/SIRPG/NFKBIZ/KDR/IL15/IL7R/CCL28/CD74/ADAM19/HLA-DRA/HLA-DMB/HLA-DOA/PDCD1LG2/FUT7/FOXP3/CD40LG	39	2	37	PTPRU/KDR	PTAFR/LCK/VCAM1/IL2RA/PRKCQ/GATA3/SPOCK2/CD44/CD5/CD3E/ETS1/TESPA1/IFNG/TNFSF13B/CCL5/SMAD7/EBI3/TMIGD2/ICAM1/JAK3/ZAP70/CD28/ICOS/SIRPG/NFKBIZ/IL15/IL7R/CCL28/CD74/ADAM19/HLA-DRA/HLA-DMB/HLA-DOA/PDCD1LG2/FUT7/FOXP3/CD40LG
GO:0050870	positive regulation of T cell activation	28/308	216/18722	2.54512e-17	3.6212e-15	2.92127e-15	LCK/VCAM1/IL2RA/PRKCQ/GATA3/CD5/CD3E/TESPA1/IFNG/TNFSF13B/CCL5/EBI3/TMIGD2/JAK3/ZAP70/CD28/ICOS/SIRPG/NFKBIZ/IL15/IL7R/CD74/HLA-DRA/HLA-DMB/HLA-DOA/PDCD1LG2/FOXP3/CD40LG	28	0	28		LCK/VCAM1/IL2RA/PRKCQ/GATA3/CD5/CD3E/TESPA1/IFNG/TNFSF13B/CCL5/EBI3/TMIGD2/JAK3/ZAP70/CD28/ICOS/SIRPG/NFKBIZ/IL15/IL7R/CD74/HLA-DRA/HLA-DMB/HLA-DOA/PDCD1LG2/FOXP3/CD40LG
GO:0050864	regulation of B cell activation	26/308	198/18722	2.65187e-16	3.62797e-14	2.92672e-14	TNFRSF4/TNFSF13B/TRDC/MMP14/IGHG4/IGHG2/IGHA1/IGHG1/IGHG3/IGHD/IGHV1OR15-1/IKZF3/IGKC/CD28/CTLA4/NFATC2/SAMSN1/IGLC2/IGLC3/MZB1/CD74/INHBA/TRBC1/TRBC2/BLK/FOXP3	26	0	26		TNFRSF4/TNFSF13B/TRDC/MMP14/IGHG4/IGHG2/IGHA1/IGHG1/IGHG3/IGHD/IGHV1OR15-1/IKZF3/IGKC/CD28/CTLA4/NFATC2/SAMSN1/IGLC2/IGLC3/MZB1/CD74/INHBA/TRBC1/TRBC2/BLK/FOXP3
GO:0045619	regulation of lymphocyte differentiation	23/308	174/18722	1.27509e-14	1.67981e-12	1.35513e-12	ZC3H12A/CD2/IL15RA/IL2RA/GATA3/TESPA1/IFNG/MMP14/IKZF3/SMAD7/JAK3/ZAP70/CD28/CTLA4/NFKBIZ/IL15/IL7R/CD74/IRF4/HLA-DRA/HLA-DOA/INHBA/FOXP3	23	0	23		ZC3H12A/CD2/IL15RA/IL2RA/GATA3/TESPA1/IFNG/MMP14/IKZF3/SMAD7/JAK3/ZAP70/CD28/CTLA4/NFKBIZ/IL15/IL7R/CD74/IRF4/HLA-DRA/HLA-DOA/INHBA/FOXP3
GO:0002697	regulation of immune effector process	30/308	339/18722	6.51814e-14	8.28036e-12	6.67986e-12	TNFRSF4/PTAFR/ZC3H12A/SH2D1B/GATA3/SERPING1/CLEC7A/IFNG/SMAD7/ICAM1/JAK3/CLC/IL18RAP/CD28/NFKBIZ/CD96/IL7R/MZB1/CD74/IRF4/HLA-F/MICA/HLA-DRA/HLA-DMB/IL17F/NCF1/BLK/FUT7/FOXP3/CD40LG	30	1	29	MICA	TNFRSF4/PTAFR/ZC3H12A/SH2D1B/GATA3/SERPING1/CLEC7A/IFNG/SMAD7/ICAM1/JAK3/CLC/IL18RAP/CD28/NFKBIZ/CD96/IL7R/MZB1/CD74/IRF4/HLA-F/HLA-DRA/HLA-DMB/IL17F/NCF1/BLK/FUT7/FOXP3/CD40LG
GO:0019724	B cell mediated immunity	24/308	210/18722	8.98495e-14	1.10205e-11	8.89037e-12	SERPING1/C1S/TRDC/IGHG4/IGHG2/IGHA1/IGHG1/IGHG3/IGHD/IGHV1OR15-1/IGKC/CD28/SLA2/IGLC2/IGLC3/CD74/HLA-DRA/HLA-DMB/HLA-DOA/CCR6/TRBC1/TRBC2/FOXP3/CD40LG	24	0	24		SERPING1/C1S/TRDC/IGHG4/IGHG2/IGHA1/IGHG1/IGHG3/IGHD/IGHV1OR15-1/IGKC/CD28/SLA2/IGLC2/IGLC3/CD74/HLA-DRA/HLA-DMB/HLA-DOA/CCR6/TRBC1/TRBC2/FOXP3/CD40LG
GO:0070663	regulation of leukocyte proliferation	25/308	245/18722	3.63262e-13	4.30708e-11	3.47457e-11	TNFRSF4/VCAM1/IL2RA/PRKCQ/CD3E/TNFSF13B/CCL8/CCL5/IKZF3/EBI3/TMIGD2/JAK3/CLC/ZAP70/CD28/CTLA4/NFATC2/IL15/MZB1/CD74/HLA-DMB/BLK/PDCD1LG2/FOXP3/CD40LG	25	0	25		TNFRSF4/VCAM1/IL2RA/PRKCQ/CD3E/TNFSF13B/CCL8/CCL5/IKZF3/EBI3/TMIGD2/JAK3/CLC/ZAP70/CD28/CTLA4/NFATC2/IL15/MZB1/CD74/HLA-DMB/BLK/PDCD1LG2/FOXP3/CD40LG
GO:0050670	regulation of lymphocyte proliferation	24/308	225/18722	4.145e-13	4.75606e-11	3.83677e-11	TNFRSF4/VCAM1/IL2RA/PRKCQ/CD3E/TNFSF13B/CCL5/IKZF3/EBI3/TMIGD2/JAK3/CLC/ZAP70/CD28/CTLA4/NFATC2/IL15/MZB1/CD74/HLA-DMB/BLK/PDCD1LG2/FOXP3/CD40LG	24	0	24		TNFRSF4/VCAM1/IL2RA/PRKCQ/CD3E/TNFSF13B/CCL5/IKZF3/EBI3/TMIGD2/JAK3/CLC/ZAP70/CD28/CTLA4/NFATC2/IL15/MZB1/CD74/HLA-DMB/BLK/PDCD1LG2/FOXP3/CD40LG
GO:0032944	regulation of mononuclear cell proliferation	24/308	227/18722	5.03489e-13	5.59659e-11	4.51484e-11	TNFRSF4/VCAM1/IL2RA/PRKCQ/CD3E/TNFSF13B/CCL5/IKZF3/EBI3/TMIGD2/JAK3/CLC/ZAP70/CD28/CTLA4/NFATC2/IL15/MZB1/CD74/HLA-DMB/BLK/PDCD1LG2/FOXP3/CD40LG	24	0	24		TNFRSF4/VCAM1/IL2RA/PRKCQ/CD3E/TNFSF13B/CCL5/IKZF3/EBI3/TMIGD2/JAK3/CLC/ZAP70/CD28/CTLA4/NFATC2/IL15/MZB1/CD74/HLA-DMB/BLK/PDCD1LG2/FOXP3/CD40LG
GO:0016064	immunoglobulin mediated immune response	23/308	207/18722	5.47003e-13	5.89603e-11	4.75639e-11	SERPING1/C1S/TRDC/IGHG4/IGHG2/IGHA1/IGHG1/IGHG3/IGHD/IGHV1OR15-1/IGKC/CD28/IGLC2/IGLC3/CD74/HLA-DRA/HLA-DMB/HLA-DOA/CCR6/TRBC1/TRBC2/FOXP3/CD40LG	23	0	23		SERPING1/C1S/TRDC/IGHG4/IGHG2/IGHA1/IGHG1/IGHG3/IGHD/IGHV1OR15-1/IGKC/CD28/IGLC2/IGLC3/CD74/HLA-DRA/HLA-DMB/HLA-DOA/CCR6/TRBC1/TRBC2/FOXP3/CD40LG
GO:0050671	positive regulation of lymphocyte proliferation	19/308	137/18722	1.12619e-12	1.1782e-10	9.50467e-11	TNFRSF4/VCAM1/IL2RA/PRKCQ/CD3E/TNFSF13B/CCL5/EBI3/TMIGD2/JAK3/ZAP70/CD28/NFATC2/IL15/CD74/HLA-DMB/PDCD1LG2/FOXP3/CD40LG	19	0	19		TNFRSF4/VCAM1/IL2RA/PRKCQ/CD3E/TNFSF13B/CCL5/EBI3/TMIGD2/JAK3/ZAP70/CD28/NFATC2/IL15/CD74/HLA-DMB/PDCD1LG2/FOXP3/CD40LG
GO:0032946	positive regulation of mononuclear cell proliferation	19/308	138/18722	1.28681e-12	1.30777e-10	1.05499e-10	TNFRSF4/VCAM1/IL2RA/PRKCQ/CD3E/TNFSF13B/CCL5/EBI3/TMIGD2/JAK3/ZAP70/CD28/NFATC2/IL15/CD74/HLA-DMB/PDCD1LG2/FOXP3/CD40LG	19	0	19		TNFRSF4/VCAM1/IL2RA/PRKCQ/CD3E/TNFSF13B/CCL5/EBI3/TMIGD2/JAK3/ZAP70/CD28/NFATC2/IL15/CD74/HLA-DMB/PDCD1LG2/FOXP3/CD40LG
GO:0034341	response to interferon-gamma	19/308	141/18722	1.9066e-12	1.86103e-10	1.50132e-10	GBP1/GBP2/GBP4/GBP5/XCL2/FASLG/MRC1/IFNG/ACOD1/GCH1/CIITA/CCL8/CCL13/CCL5/ICAM1/STAT1/CCL20/IFNGR2/CD74	19	0	19		GBP1/GBP2/GBP4/GBP5/XCL2/FASLG/MRC1/IFNG/ACOD1/GCH1/CIITA/CCL8/CCL13/CCL5/ICAM1/STAT1/CCL20/IFNGR2/CD74
GO:0001819	positive regulation of cytokine production	33/308	467/18722	1.93585e-12	1.86103e-10	1.50132e-10	PTAFR/PDE4B/IL12RB2/GBP5/CD2/PTGS2/PRKCQ/GATA3/POU2AF1/DRD2/CD3E/CLEC6A/CLEC7A/IFNG/IL17D/IGHD/NLRP1/SERPINB7/EBI3/TMIGD2/STAT1/CD28/OSM/CD200/TIGIT/IL15/EGR1/CD74/IRF4/HLA-F/IL17F/FOXP3/CD40LG	33	2	31	DRD2/IL17D	PTAFR/PDE4B/IL12RB2/GBP5/CD2/PTGS2/PRKCQ/GATA3/POU2AF1/CD3E/CLEC6A/CLEC7A/IFNG/IGHD/NLRP1/SERPINB7/EBI3/TMIGD2/STAT1/CD28/OSM/CD200/TIGIT/IL15/EGR1/CD74/IRF4/HLA-F/IL17F/FOXP3/CD40LG
GO:1903706	regulation of hemopoiesis	29/308	367/18722	3.00662e-12	2.78904e-10	2.24995e-10	ZC3H12A/CD2/IL15RA/IL2RA/GATA3/ETS1/TESPA1/IFNG/IL17D/MMP14/NFKBIA/FOS/GPR68/IKZF3/SMAD7/JAK3/ZAP70/STAT1/CD28/CTLA4/NFKBIZ/IL15/IL7R/CD74/IRF4/HLA-DRA/HLA-DOA/INHBA/FOXP3	29	1	28	IL17D	ZC3H12A/CD2/IL15RA/IL2RA/GATA3/ETS1/TESPA1/IFNG/MMP14/NFKBIA/FOS/GPR68/IKZF3/SMAD7/JAK3/ZAP70/STAT1/CD28/CTLA4/NFKBIZ/IL15/IL7R/CD74/IRF4/HLA-DRA/HLA-DOA/INHBA/FOXP3
GO:0006959	humoral immune response	27/308	317/18722	3.05799e-12	2.78904e-10	2.24995e-10	GATA3/SERPING1/POU2AF1/C1S/IFNG/ACOD1/TRDC/IGHG4/IGHG2/IGHA1/IGHG1/IGHG3/IGHD/IGHV1OR15-1/CCL13/EBI3/GNLY/IGKC/CD28/IGLC2/IGLC3/CXCL8/IL17F/CCR6/TRBC1/TRBC2/PAX5	27	0	27		GATA3/SERPING1/POU2AF1/C1S/IFNG/ACOD1/TRDC/IGHG4/IGHG2/IGHA1/IGHG1/IGHG3/IGHD/IGHV1OR15-1/CCL13/EBI3/GNLY/IGKC/CD28/IGLC2/IGLC3/CXCL8/IL17F/CCR6/TRBC1/TRBC2/PAX5
GO:0045580	regulation of T cell differentiation	19/308	146/18722	3.59256e-12	3.19469e-10	2.57719e-10	ZC3H12A/CD2/IL2RA/GATA3/TESPA1/IFNG/SMAD7/JAK3/ZAP70/CD28/CTLA4/NFKBIZ/IL15/IL7R/CD74/IRF4/HLA-DRA/HLA-DOA/FOXP3	19	0	19		ZC3H12A/CD2/IL2RA/GATA3/TESPA1/IFNG/SMAD7/JAK3/ZAP70/CD28/CTLA4/NFKBIZ/IL15/IL7R/CD74/IRF4/HLA-DRA/HLA-DOA/FOXP3
GO:0070665	positive regulation of leukocyte proliferation	19/308	150/18722	5.85497e-12	5.07954e-10	4.09772e-10	TNFRSF4/VCAM1/IL2RA/PRKCQ/CD3E/TNFSF13B/CCL5/EBI3/TMIGD2/JAK3/ZAP70/CD28/NFATC2/IL15/CD74/HLA-DMB/PDCD1LG2/FOXP3/CD40LG	19	0	19		TNFRSF4/VCAM1/IL2RA/PRKCQ/CD3E/TNFSF13B/CCL5/EBI3/TMIGD2/JAK3/ZAP70/CD28/NFATC2/IL15/CD74/HLA-DMB/PDCD1LG2/FOXP3/CD40LG
GO:1902105	regulation of leukocyte differentiation	25/308	279/18722	6.64511e-12	5.62778e-10	4.53999e-10	ZC3H12A/CD2/IL15RA/IL2RA/GATA3/TESPA1/IFNG/MMP14/FOS/GPR68/IKZF3/SMAD7/JAK3/ZAP70/CD28/CTLA4/NFKBIZ/IL15/IL7R/CD74/IRF4/HLA-DRA/HLA-DOA/INHBA/FOXP3	25	0	25		ZC3H12A/CD2/IL15RA/IL2RA/GATA3/TESPA1/IFNG/MMP14/FOS/GPR68/IKZF3/SMAD7/JAK3/ZAP70/CD28/CTLA4/NFKBIZ/IL15/IL7R/CD74/IRF4/HLA-DRA/HLA-DOA/INHBA/FOXP3
GO:0050871	positive regulation of B cell activation	19/308	152/18722	7.43118e-12	6.14714e-10	4.95897e-10	TNFRSF4/TNFSF13B/TRDC/MMP14/IGHG4/IGHG2/IGHA1/IGHG1/IGHG3/IGHD/IGHV1OR15-1/IGKC/CD28/NFATC2/IGLC2/IGLC3/CD74/TRBC1/TRBC2	19	0	19		TNFRSF4/TNFSF13B/TRDC/MMP14/IGHG4/IGHG2/IGHA1/IGHG1/IGHG3/IGHD/IGHV1OR15-1/IGKC/CD28/NFATC2/IGLC2/IGLC3/CD74/TRBC1/TRBC2
GO:0042102	positive regulation of T cell proliferation	16/308	101/18722	8.86062e-12	7.16301e-10	5.77848e-10	VCAM1/IL2RA/PRKCQ/CD3E/TNFSF13B/CCL5/EBI3/TMIGD2/JAK3/ZAP70/CD28/IL15/HLA-DMB/PDCD1LG2/FOXP3/CD40LG	16	0	16		VCAM1/IL2RA/PRKCQ/CD3E/TNFSF13B/CCL5/EBI3/TMIGD2/JAK3/ZAP70/CD28/IL15/HLA-DMB/PDCD1LG2/FOXP3/CD40LG
GO:0046631	alpha-beta T cell activation	19/308	156/18722	1.18387e-11	9.35786e-10	7.54909e-10	ZC3H12A/PRKCQ/GATA3/CD3E/IFNG/BCL11B/SMAD7/EBI3/JAK3/RELB/ZAP70/CD28/EOMES/NFKBIZ/IL15/IRF4/HLA-DRA/FUT7/FOXP3	19	0	19		ZC3H12A/PRKCQ/GATA3/CD3E/IFNG/BCL11B/SMAD7/EBI3/JAK3/RELB/ZAP70/CD28/EOMES/NFKBIZ/IL15/IRF4/HLA-DRA/FUT7/FOXP3
GO:0019221	cytokine-mediated signaling pathway	32/308	472/18722	1.27599e-11	9.86671e-10	7.95959e-10	TNFRSF4/IL12RB2/XCL2/IL15RA/IL2RA/CD44/IFNG/TNFSF13B/NFKBIA/CCL8/CCL13/CCL5/EBI3/JAK3/IL18RAP/STAT1/CCL20/ZBP1/IFNGR2/OSM/IL2RB/CXCL8/IL15/IL7R/EGR1/CD74/SLIT3/IL17F/CCR6/CSF2RA/IL3RA/CXCR3	32	1	31	SLIT3	TNFRSF4/IL12RB2/XCL2/IL15RA/IL2RA/CD44/IFNG/TNFSF13B/NFKBIA/CCL8/CCL13/CCL5/EBI3/JAK3/IL18RAP/STAT1/CCL20/ZBP1/IFNGR2/OSM/IL2RB/CXCL8/IL15/IL7R/EGR1/CD74/IL17F/CCR6/CSF2RA/IL3RA/CXCR3
GO:0046651	lymphocyte proliferation	25/308	288/18722	1.33355e-11	1.00924e-09	8.14169e-10	TNFRSF4/VCAM1/IL2RA/PRKCQ/CD3E/TNFSF13B/CCL5/IKZF3/EBI3/TMIGD2/JAK3/CLC/ZAP70/CD28/CTLA4/NFATC2/IL15/IL7R/MZB1/CD74/HLA-DMB/BLK/PDCD1LG2/FOXP3/CD40LG	25	0	25		TNFRSF4/VCAM1/IL2RA/PRKCQ/CD3E/TNFSF13B/CCL5/IKZF3/EBI3/TMIGD2/JAK3/CLC/ZAP70/CD28/CTLA4/NFATC2/IL15/IL7R/MZB1/CD74/HLA-DMB/BLK/PDCD1LG2/FOXP3/CD40LG
GO:0032943	mononuclear cell proliferation	25/308	291/18722	1.67199e-11	1.23902e-09	9.99529e-10	TNFRSF4/VCAM1/IL2RA/PRKCQ/CD3E/TNFSF13B/CCL5/IKZF3/EBI3/TMIGD2/JAK3/CLC/ZAP70/CD28/CTLA4/NFATC2/IL15/IL7R/MZB1/CD74/HLA-DMB/BLK/PDCD1LG2/FOXP3/CD40LG	25	0	25		TNFRSF4/VCAM1/IL2RA/PRKCQ/CD3E/TNFSF13B/CCL5/IKZF3/EBI3/TMIGD2/JAK3/CLC/ZAP70/CD28/CTLA4/NFATC2/IL15/IL7R/MZB1/CD74/HLA-DMB/BLK/PDCD1LG2/FOXP3/CD40LG
GO:0050852	T cell receptor signaling pathway	17/308	123/18722	1.88734e-11	1.37005e-09	1.10524e-09	LCK/ZC3H12A/PDE4B/GBP1/CD247/GATA3/CD3E/TESPA1/ZAP70/CD28/CTLA4/SLA2/UBASH3A/NFKBIZ/TRAT1/THEMIS/FOXP3	17	0	17		LCK/ZC3H12A/PDE4B/GBP1/CD247/GATA3/CD3E/TESPA1/ZAP70/CD28/CTLA4/SLA2/UBASH3A/NFKBIZ/TRAT1/THEMIS/FOXP3
GO:0070661	leukocyte proliferation	26/308	318/18722	1.97317e-11	1.40371e-09	1.13239e-09	TNFRSF4/VCAM1/IL2RA/PRKCQ/CD3E/TNFSF13B/CCL8/CCL5/IKZF3/EBI3/TMIGD2/JAK3/CLC/ZAP70/CD28/CTLA4/NFATC2/IL15/IL7R/MZB1/CD74/HLA-DMB/BLK/PDCD1LG2/FOXP3/CD40LG	26	0	26		TNFRSF4/VCAM1/IL2RA/PRKCQ/CD3E/TNFSF13B/CCL8/CCL5/IKZF3/EBI3/TMIGD2/JAK3/CLC/ZAP70/CD28/CTLA4/NFATC2/IL15/IL7R/MZB1/CD74/HLA-DMB/BLK/PDCD1LG2/FOXP3/CD40LG
GO:0045058	T cell selection	12/308	50/18722	2.2044e-11	1.53746e-09	1.24029e-09	GATA3/CD3E/CD3D/CD3G/BCL11B/ZAP70/CD28/IL15/CD74/IRF4/THEMIS/FOXP3	12	0	12		GATA3/CD3E/CD3D/CD3G/BCL11B/ZAP70/CD28/IL15/CD74/IRF4/THEMIS/FOXP3
GO:0002683	negative regulation of immune system process	30/308	434/18722	3.59846e-11	2.46149e-09	1.98571e-09	ZC3H12A/GBP1/LAX1/IL2RA/SERPING1/DRD2/IL17D/ACOD1/GPR68/NLRC3/SMAD7/JAK3/CTLA4/SLA2/SAMSN1/UBASH3A/CD96/CD200/CD200R1/TIGIT/IL7R/CCL28/CD74/HLA-F/MICA/HLA-DOA/INHBA/BLK/PDCD1LG2/FOXP3	30	3	27	DRD2/IL17D/MICA	ZC3H12A/GBP1/LAX1/IL2RA/SERPING1/ACOD1/GPR68/NLRC3/SMAD7/JAK3/CTLA4/SLA2/SAMSN1/UBASH3A/CD96/CD200/CD200R1/TIGIT/IL7R/CCL28/CD74/HLA-F/HLA-DOA/INHBA/BLK/PDCD1LG2/FOXP3
GO:0050853	B cell receptor signaling pathway	17/308	131/18722	5.26976e-11	3.53671e-09	2.8531e-09	LCK/TRDC/IGHG4/IGHG2/IGHA1/IGHG1/IGHG3/IGHD/IGHV1OR15-1/IGKC/CTLA4/NFATC2/IGLC2/IGLC3/TRBC1/TRBC2/BLK	17	0	17		LCK/TRDC/IGHG4/IGHG2/IGHA1/IGHG1/IGHG3/IGHD/IGHV1OR15-1/IGKC/CTLA4/NFATC2/IGLC2/IGLC3/TRBC1/TRBC2/BLK
GO:0071346	cellular response to interferon-gamma	16/308	118/18722	1.00338e-10	6.60931e-09	5.3318e-09	GBP1/GBP2/GBP4/GBP5/XCL2/FASLG/MRC1/IFNG/ACOD1/CCL8/CCL13/CCL5/ICAM1/STAT1/CCL20/IFNGR2	16	0	16		GBP1/GBP2/GBP4/GBP5/XCL2/FASLG/MRC1/IFNG/ACOD1/CCL8/CCL13/CCL5/ICAM1/STAT1/CCL20/IFNGR2
GO:0002366	leukocyte activation involved in immune response	23/308	275/18722	1.90091e-10	1.22937e-08	9.91747e-09	PTAFR/ZC3H12A/SH2D1B/GATA3/POU2AF1/CLEC7A/IFNG/SMAD7/ICAM1/JAK3/RELB/CD28/EOMES/NFKBIZ/CD74/IRF4/HLA-F/HLA-DRA/HLA-DMB/CCR6/BLK/FOXP3/CD40LG	23	0	23		PTAFR/ZC3H12A/SH2D1B/GATA3/POU2AF1/CLEC7A/IFNG/SMAD7/ICAM1/JAK3/RELB/CD28/EOMES/NFKBIZ/CD74/IRF4/HLA-F/HLA-DRA/HLA-DMB/CCR6/BLK/FOXP3/CD40LG
GO:0002263	cell activation involved in immune response	23/308	279/18722	2.5326e-10	1.60865e-08	1.29772e-08	PTAFR/ZC3H12A/SH2D1B/GATA3/POU2AF1/CLEC7A/IFNG/SMAD7/ICAM1/JAK3/RELB/CD28/EOMES/NFKBIZ/CD74/IRF4/HLA-F/HLA-DRA/HLA-DMB/CCR6/BLK/FOXP3/CD40LG	23	0	23		PTAFR/ZC3H12A/SH2D1B/GATA3/POU2AF1/CLEC7A/IFNG/SMAD7/ICAM1/JAK3/RELB/CD28/EOMES/NFKBIZ/CD74/IRF4/HLA-F/HLA-DRA/HLA-DMB/CCR6/BLK/FOXP3/CD40LG
GO:0006958	complement activation, classical pathway	15/308	108/18722	2.7554e-10	1.71947e-08	1.38711e-08	SERPING1/C1S/TRDC/IGHG4/IGHG2/IGHA1/IGHG1/IGHG3/IGHD/IGHV1OR15-1/IGKC/IGLC2/IGLC3/TRBC1/TRBC2	15	0	15		SERPING1/C1S/TRDC/IGHG4/IGHG2/IGHA1/IGHG1/IGHG3/IGHD/IGHV1OR15-1/IGKC/IGLC2/IGLC3/TRBC1/TRBC2
GO:0042129	regulation of T cell proliferation	18/308	171/18722	4.74796e-10	2.91181e-08	2.34899e-08	VCAM1/IL2RA/PRKCQ/CD3E/TNFSF13B/CCL5/EBI3/TMIGD2/JAK3/CLC/ZAP70/CD28/CTLA4/IL15/HLA-DMB/PDCD1LG2/FOXP3/CD40LG	18	0	18		VCAM1/IL2RA/PRKCQ/CD3E/TNFSF13B/CCL5/EBI3/TMIGD2/JAK3/CLC/ZAP70/CD28/CTLA4/IL15/HLA-DMB/PDCD1LG2/FOXP3/CD40LG
GO:0002285	lymphocyte activation involved in immune response	19/308	194/18722	5.34885e-10	3.22472e-08	2.60142e-08	ZC3H12A/GATA3/POU2AF1/IFNG/SMAD7/ICAM1/JAK3/RELB/CD28/EOMES/NFKBIZ/CD74/IRF4/HLA-F/HLA-DRA/HLA-DMB/CCR6/FOXP3/CD40LG	19	0	19		ZC3H12A/GATA3/POU2AF1/IFNG/SMAD7/ICAM1/JAK3/RELB/CD28/EOMES/NFKBIZ/CD74/IRF4/HLA-F/HLA-DRA/HLA-DMB/CCR6/FOXP3/CD40LG
GO:0042098	T cell proliferation	19/308	199/18722	8.24794e-10	4.88965e-08	3.94454e-08	TNFRSF4/VCAM1/IL2RA/PRKCQ/CD3E/TNFSF13B/CCL5/EBI3/TMIGD2/JAK3/CLC/ZAP70/CD28/CTLA4/IL15/HLA-DMB/PDCD1LG2/FOXP3/CD40LG	19	0	19		TNFRSF4/VCAM1/IL2RA/PRKCQ/CD3E/TNFSF13B/CCL5/EBI3/TMIGD2/JAK3/CLC/ZAP70/CD28/CTLA4/IL15/HLA-DMB/PDCD1LG2/FOXP3/CD40LG
GO:0006910	phagocytosis, recognition	14/308	100/18722	9.82982e-10	5.73191e-08	4.624e-08	CLEC7A/TRDC/IGHG4/IGHG2/IGHA1/IGHG1/IGHG3/IGHD/IGHV1OR15-1/IGKC/IGLC2/IGLC3/TRBC1/TRBC2	14	0	14		CLEC7A/TRDC/IGHG4/IGHG2/IGHA1/IGHG1/IGHG3/IGHD/IGHV1OR15-1/IGKC/IGLC2/IGLC3/TRBC1/TRBC2
GO:0008037	cell recognition	20/308	225/18722	1.04014e-09	5.96736e-08	4.81394e-08	MYPN/PRF1/CD5/CLEC7A/TRDC/IGHG4/IGHG2/IGHA1/IGHG1/IGHG3/IGHD/IGHV1OR15-1/IGKC/IGLC2/IGLC3/ROBO2/EPHB1/CLGN/TRBC1/TRBC2	20	3	17	ROBO2/EPHB1/CLGN	MYPN/PRF1/CD5/CLEC7A/TRDC/IGHG4/IGHG2/IGHA1/IGHG1/IGHG3/IGHD/IGHV1OR15-1/IGKC/IGLC2/IGLC3/TRBC1/TRBC2
GO:0034612	response to tumor necrosis factor	21/308	253/18722	1.37675e-09	7.77318e-08	6.27071e-08	TNFRSF4/ZC3H12A/GBP1/GBP2/VCAM1/XCL2/PTGS2/GATA3/MYOD1/ACOD1/TNFSF13B/NFKBIA/GCH1/CCL8/CCL13/CCL5/ICAM1/KLF2/STAT1/CCL20/CXCL8	21	1	20	MYOD1	TNFRSF4/ZC3H12A/GBP1/GBP2/VCAM1/XCL2/PTGS2/GATA3/ACOD1/TNFSF13B/NFKBIA/GCH1/CCL8/CCL13/CCL5/ICAM1/KLF2/STAT1/CCL20/CXCL8
GO:0002455	humoral immune response mediated by circulating immunoglobulin	15/308	121/18722	1.40223e-09	7.79333e-08	6.28697e-08	SERPING1/C1S/TRDC/IGHG4/IGHG2/IGHA1/IGHG1/IGHG3/IGHD/IGHV1OR15-1/IGKC/IGLC2/IGLC3/TRBC1/TRBC2	15	0	15		SERPING1/C1S/TRDC/IGHG4/IGHG2/IGHA1/IGHG1/IGHG3/IGHD/IGHV1OR15-1/IGKC/IGLC2/IGLC3/TRBC1/TRBC2
GO:0046634	regulation of alpha-beta T cell activation	14/308	104/18722	1.66757e-09	9.12546e-08	7.36162e-08	ZC3H12A/PRKCQ/GATA3/CD3E/IFNG/SMAD7/EBI3/JAK3/ZAP70/CD28/NFKBIZ/IRF4/HLA-DRA/FOXP3	14	0	14		ZC3H12A/PRKCQ/GATA3/CD3E/IFNG/SMAD7/EBI3/JAK3/ZAP70/CD28/NFKBIZ/IRF4/HLA-DRA/FOXP3
GO:0070227	lymphocyte apoptotic process	12/308	72/18722	2.01975e-09	1.08852e-07	8.78122e-08	FASLG/IL2RA/PRKCQ/CD3G/CCL5/JAK3/CLC/IL7R/CD74/GIMAP8/BLK/IDO1	12	0	12		FASLG/IL2RA/PRKCQ/CD3G/CCL5/JAK3/CLC/IL7R/CD74/GIMAP8/BLK/IDO1
GO:0033077	T cell differentiation in thymus	12/308	75/18722	3.28652e-09	1.7448e-07	1.40755e-07	GATA3/CD3E/CD3D/CD3G/TESPA1/BCL11B/ZAP70/CD28/IL7R/CD74/CCR6/FOXP3	12	0	12		GATA3/CD3E/CD3D/CD3G/TESPA1/BCL11B/ZAP70/CD28/IL7R/CD74/CCR6/FOXP3
GO:0006956	complement activation	15/308	130/18722	3.84376e-09	2.01063e-07	1.622e-07	SERPING1/C1S/TRDC/IGHG4/IGHG2/IGHA1/IGHG1/IGHG3/IGHD/IGHV1OR15-1/IGKC/IGLC2/IGLC3/TRBC1/TRBC2	15	0	15		SERPING1/C1S/TRDC/IGHG4/IGHG2/IGHA1/IGHG1/IGHG3/IGHD/IGHV1OR15-1/IGKC/IGLC2/IGLC3/TRBC1/TRBC2
GO:0046632	alpha-beta T cell differentiation	14/308	112/18722	4.47802e-09	2.30845e-07	1.86225e-07	ZC3H12A/GATA3/IFNG/BCL11B/SMAD7/JAK3/RELB/ZAP70/EOMES/NFKBIZ/IRF4/HLA-DRA/FUT7/FOXP3	14	0	14		ZC3H12A/GATA3/IFNG/BCL11B/SMAD7/JAK3/RELB/ZAP70/EOMES/NFKBIZ/IRF4/HLA-DRA/FUT7/FOXP3
GO:0071347	cellular response to interleukin-1	14/308	113/18722	5.03647e-09	2.55925e-07	2.06457e-07	ZC3H12A/GBP1/GBP2/XCL2/ACOD1/CCL8/CCL13/CCL5/ICAM1/KLF2/CCL20/ZBP1/CXCL8/EGR1	14	0	14		ZC3H12A/GBP1/GBP2/XCL2/ACOD1/CCL8/CCL13/CCL5/ICAM1/KLF2/CCL20/ZBP1/CXCL8/EGR1
GO:0002286	T cell activation involved in immune response	14/308	114/18722	5.65755e-09	2.83435e-07	2.28651e-07	ZC3H12A/GATA3/IFNG/SMAD7/ICAM1/JAK3/RELB/EOMES/NFKBIZ/CD74/IRF4/HLA-DRA/HLA-DMB/FOXP3	14	0	14		ZC3H12A/GATA3/IFNG/SMAD7/ICAM1/JAK3/RELB/EOMES/NFKBIZ/CD74/IRF4/HLA-DRA/HLA-DMB/FOXP3
GO:0043368	positive T cell selection	9/308	37/18722	6.52116e-09	3.22164e-07	2.59893e-07	CD3E/CD3D/CD3G/BCL11B/ZAP70/CD74/IRF4/THEMIS/FOXP3	9	0	9		CD3E/CD3D/CD3G/BCL11B/ZAP70/CD74/IRF4/THEMIS/FOXP3
GO:0072676	lymphocyte migration	14/308	117/18722	7.96168e-09	3.87941e-07	3.12957e-07	S1PR1/XCL2/GATA3/CCL8/CCL13/CCL5/ICAM1/ZAP70/CCL20/CD200/CD200R1/CCR6/FUT7/CXCR3	14	0	14		S1PR1/XCL2/GATA3/CCL8/CCL13/CCL5/ICAM1/ZAP70/CCL20/CD200/CD200R1/CCR6/FUT7/CXCR3
GO:0071356	cellular response to tumor necrosis factor	19/308	229/18722	8.58956e-09	4.12879e-07	3.33075e-07	TNFRSF4/ZC3H12A/GBP1/GBP2/VCAM1/XCL2/GATA3/MYOD1/ACOD1/TNFSF13B/NFKBIA/CCL8/CCL13/CCL5/ICAM1/KLF2/STAT1/CCL20/CXCL8	19	1	18	MYOD1	TNFRSF4/ZC3H12A/GBP1/GBP2/VCAM1/XCL2/GATA3/ACOD1/TNFSF13B/NFKBIA/CCL8/CCL13/CCL5/ICAM1/KLF2/STAT1/CCL20/CXCL8
GO:0006909	phagocytosis	22/308	308/18722	9.0444e-09	4.28946e-07	3.46035e-07	IL15RA/P2RY6/CLEC7A/IFNG/TRDC/CEBPE/IGHG4/IGHG2/IGHA1/IGHG1/IGHG3/IGHD/IGHV1OR15-1/IGKC/SIRPG/IGLC2/IGLC3/IL2RB/SH3BP1/IL15/TRBC1/TRBC2	22	1	21	CEBPE	IL15RA/P2RY6/CLEC7A/IFNG/TRDC/IGHG4/IGHG2/IGHA1/IGHG1/IGHG3/IGHD/IGHV1OR15-1/IGKC/SIRPG/IGLC2/IGLC3/IL2RB/SH3BP1/IL15/TRBC1/TRBC2
GO:0002819	regulation of adaptive immune response	17/308	183/18722	9.85825e-09	4.61392e-07	3.7221e-07	ZC3H12A/PRKCQ/GATA3/CLEC6A/CLEC7A/TNFSF13B/SMAD7/JAK3/CLC/CD28/SAMSN1/NFKBIZ/IL7R/HLA-F/HLA-DRA/FUT7/FOXP3	17	0	17		ZC3H12A/PRKCQ/GATA3/CLEC6A/CLEC7A/TNFSF13B/SMAD7/JAK3/CLC/CD28/SAMSN1/NFKBIZ/IL7R/HLA-F/HLA-DRA/FUT7/FOXP3
GO:0070555	response to interleukin-1	15/308	143/18722	1.43427e-08	6.6256e-07	5.34495e-07	ZC3H12A/GBP1/GBP2/XCL2/ETS1/ACOD1/CCL8/CCL13/CCL5/ICAM1/KLF2/CCL20/ZBP1/CXCL8/EGR1	15	0	15		ZC3H12A/GBP1/GBP2/XCL2/ETS1/ACOD1/CCL8/CCL13/CCL5/ICAM1/KLF2/CCL20/ZBP1/CXCL8/EGR1
GO:0002287	alpha-beta T cell activation involved in immune response	11/308	69/18722	1.56102e-08	7.02852e-07	5.66999e-07	ZC3H12A/GATA3/IFNG/SMAD7/JAK3/RELB/EOMES/NFKBIZ/IRF4/HLA-DRA/FOXP3	11	0	11		ZC3H12A/GATA3/IFNG/SMAD7/JAK3/RELB/EOMES/NFKBIZ/IRF4/HLA-DRA/FOXP3
GO:0002293	alpha-beta T cell differentiation involved in immune response	11/308	69/18722	1.56102e-08	7.02852e-07	5.66999e-07	ZC3H12A/GATA3/IFNG/SMAD7/JAK3/RELB/EOMES/NFKBIZ/IRF4/HLA-DRA/FOXP3	11	0	11		ZC3H12A/GATA3/IFNG/SMAD7/JAK3/RELB/EOMES/NFKBIZ/IRF4/HLA-DRA/FOXP3
GO:0045621	positive regulation of lymphocyte differentiation	13/308	104/18722	1.60813e-08	7.15015e-07	5.76811e-07	IL15RA/IL2RA/GATA3/TESPA1/IFNG/MMP14/ZAP70/NFKBIZ/IL15/IL7R/CD74/HLA-DRA/FOXP3	13	0	13		IL15RA/IL2RA/GATA3/TESPA1/IFNG/MMP14/ZAP70/NFKBIZ/IL15/IL7R/CD74/HLA-DRA/FOXP3
GO:0002822	regulation of adaptive immune response based on somatic recombination of immune receptors built from immunoglobulin superfamily domains	16/308	168/18722	1.89394e-08	8.31696e-07	6.70939e-07	ZC3H12A/PRKCQ/GATA3/CLEC6A/CLEC7A/TNFSF13B/SMAD7/JAK3/CLC/CD28/NFKBIZ/IL7R/HLA-F/HLA-DRA/FUT7/FOXP3	16	0	16		ZC3H12A/PRKCQ/GATA3/CLEC6A/CLEC7A/TNFSF13B/SMAD7/JAK3/CLC/CD28/NFKBIZ/IL7R/HLA-F/HLA-DRA/FUT7/FOXP3
GO:0071887	leukocyte apoptotic process	13/308	106/18722	2.0313e-08	8.81137e-07	7.10824e-07	FASLG/IL2RA/PRKCQ/CD3G/HCAR2/CCL5/JAK3/CLC/IL7R/CD74/GIMAP8/BLK/IDO1	13	0	13		FASLG/IL2RA/PRKCQ/CD3G/HCAR2/CCL5/JAK3/CLC/IL7R/CD74/GIMAP8/BLK/IDO1
GO:0006911	phagocytosis, engulfment	14/308	127/18722	2.31413e-08	9.9173e-07	8.0004e-07	TRDC/IGHG4/IGHG2/IGHA1/IGHG1/IGHG3/IGHD/IGHV1OR15-1/IGKC/IGLC2/IGLC3/SH3BP1/TRBC1/TRBC2	14	0	14		TRDC/IGHG4/IGHG2/IGHA1/IGHG1/IGHG3/IGHD/IGHV1OR15-1/IGKC/IGLC2/IGLC3/SH3BP1/TRBC1/TRBC2
GO:0002456	T cell mediated immunity	13/308	109/18722	2.85581e-08	1.2093e-06	9.75556e-07	GATA3/PRF1/SMAD7/GZMM/ICAM1/CLC/CD8A/IL7R/HLA-F/MICA/HLA-DRA/FUT7/FOXP3	13	1	12	MICA	GATA3/PRF1/SMAD7/GZMM/ICAM1/CLC/CD8A/IL7R/HLA-F/HLA-DRA/FUT7/FOXP3
GO:0031295	T cell costimulation	9/308	44/18722	3.35896e-08	1.40563e-06	1.13393e-06	LCK/CD5/CD3E/TNFSF13B/TMIGD2/CD28/ICOS/PDCD1LG2/CD40LG	9	0	9		LCK/CD5/CD3E/TNFSF13B/TMIGD2/CD28/ICOS/PDCD1LG2/CD40LG
GO:0002292	T cell differentiation involved in immune response	11/308	75/18722	3.84074e-08	1.58855e-06	1.2815e-06	ZC3H12A/GATA3/IFNG/SMAD7/JAK3/RELB/EOMES/NFKBIZ/IRF4/HLA-DRA/FOXP3	11	0	11		ZC3H12A/GATA3/IFNG/SMAD7/JAK3/RELB/EOMES/NFKBIZ/IRF4/HLA-DRA/FOXP3
GO:0002703	regulation of leukocyte mediated immunity	18/308	226/18722	4.01357e-08	1.64095e-06	1.32378e-06	PTAFR/SH2D1B/GATA3/CLEC7A/SMAD7/ICAM1/JAK3/CLC/IL18RAP/CD28/CD96/IL7R/HLA-F/MICA/HLA-DRA/BLK/FUT7/FOXP3	18	1	17	MICA	PTAFR/SH2D1B/GATA3/CLEC7A/SMAD7/ICAM1/JAK3/CLC/IL18RAP/CD28/CD96/IL7R/HLA-F/HLA-DRA/BLK/FUT7/FOXP3
GO:0045061	thymic T cell selection	7/308	22/18722	4.20418e-08	1.69935e-06	1.37089e-06	GATA3/CD3E/CD3D/CD3G/ZAP70/CD28/CD74	7	0	7		GATA3/CD3E/CD3D/CD3G/ZAP70/CD28/CD74
GO:0002440	production of molecular mediator of immune response	21/308	308/18722	4.43422e-08	1.77219e-06	1.42965e-06	TNFRSF4/GATA3/CLEC7A/SMAD7/TMIGD2/JAK3/CLC/IGKC/IGKV3-15/CD28/CD96/MZB1/CD74/HLA-F/HLA-DRA/HLA-DMB/HLA-DOA/IL17F/CCR6/FOXP3/CD40LG	21	0	21		TNFRSF4/GATA3/CLEC7A/SMAD7/TMIGD2/JAK3/CLC/IGKC/IGKV3-15/CD28/CD96/MZB1/CD74/HLA-F/HLA-DRA/HLA-DMB/HLA-DOA/IL17F/CCR6/FOXP3/CD40LG
GO:0032103	positive regulation of response to external stimulus	25/308	427/18722	4.60497e-08	1.81999e-06	1.4682e-06	GBP5/S1PR1/SH2D1B/XCL2/PTGS2/ETS1/CLEC6A/CLEC7A/IFNG/ACOD1/NFKBIA/SCARF1/CCL5/IL18RAP/CD28/ZBP1/OSM/NFKBIZ/KDR/CXCL8/IL15/CD74/HLA-F/IL17F/CCR6	25	1	24	KDR	GBP5/S1PR1/SH2D1B/XCL2/PTGS2/ETS1/CLEC6A/CLEC7A/IFNG/ACOD1/NFKBIA/SCARF1/CCL5/IL18RAP/CD28/ZBP1/OSM/NFKBIZ/CXCL8/IL15/CD74/HLA-F/IL17F/CCR6
GO:0031294	lymphocyte costimulation	9/308	46/18722	5.0715e-08	1.92181e-06	1.55035e-06	LCK/CD5/CD3E/TNFSF13B/TMIGD2/CD28/ICOS/PDCD1LG2/CD40LG	9	0	9		LCK/CD5/CD3E/TNFSF13B/TMIGD2/CD28/ICOS/PDCD1LG2/CD40LG
GO:0051250	negative regulation of lymphocyte activation	15/308	157/18722	5.07873e-08	1.92181e-06	1.55035e-06	ZC3H12A/LAX1/IL2RA/SMAD7/JAK3/CTLA4/SAMSN1/TIGIT/CD74/HLA-F/MICA/INHBA/BLK/PDCD1LG2/FOXP3	15	1	14	MICA	ZC3H12A/LAX1/IL2RA/SMAD7/JAK3/CTLA4/SAMSN1/TIGIT/CD74/HLA-F/INHBA/BLK/PDCD1LG2/FOXP3
GO:1902107	positive regulation of leukocyte differentiation	15/308	157/18722	5.07873e-08	1.92181e-06	1.55035e-06	IL15RA/IL2RA/GATA3/TESPA1/IFNG/MMP14/FOS/GPR68/ZAP70/NFKBIZ/IL15/IL7R/CD74/HLA-DRA/FOXP3	15	0	15		IL15RA/IL2RA/GATA3/TESPA1/IFNG/MMP14/FOS/GPR68/ZAP70/NFKBIZ/IL15/IL7R/CD74/HLA-DRA/FOXP3
GO:1903708	positive regulation of hemopoiesis	15/308	157/18722	5.07873e-08	1.92181e-06	1.55035e-06	IL15RA/IL2RA/GATA3/TESPA1/IFNG/MMP14/FOS/GPR68/ZAP70/NFKBIZ/IL15/IL7R/CD74/HLA-DRA/FOXP3	15	0	15		IL15RA/IL2RA/GATA3/TESPA1/IFNG/MMP14/FOS/GPR68/ZAP70/NFKBIZ/IL15/IL7R/CD74/HLA-DRA/FOXP3
GO:0050900	leukocyte migration	23/308	369/18722	5.23049e-08	1.95841e-06	1.57987e-06	PTAFR/LCK/PDE4B/VCAM1/S1PR1/XCL2/GATA3/MMP14/CCL8/CCL13/CCL5/ICAM1/ZAP70/CCL20/CD200/CD200R1/CXCL8/CCL28/ITGA1/CD74/CCR6/FUT7/CXCR3	23	0	23		PTAFR/LCK/PDE4B/VCAM1/S1PR1/XCL2/GATA3/MMP14/CCL8/CCL13/CCL5/ICAM1/ZAP70/CCL20/CD200/CD200R1/CXCL8/CCL28/ITGA1/CD74/CCR6/FUT7/CXCR3
GO:0099024	plasma membrane invagination	14/308	136/18722	5.56177e-08	2.06075e-06	1.66243e-06	TRDC/IGHG4/IGHG2/IGHA1/IGHG1/IGHG3/IGHD/IGHV1OR15-1/IGKC/IGLC2/IGLC3/SH3BP1/TRBC1/TRBC2	14	0	14		TRDC/IGHG4/IGHG2/IGHA1/IGHG1/IGHG3/IGHD/IGHV1OR15-1/IGKC/IGLC2/IGLC3/SH3BP1/TRBC1/TRBC2
GO:0032623	interleukin-2 production	10/308	62/18722	6.33452e-08	2.29917e-06	1.85477e-06	PDE4B/GBP1/PRKCQ/GATA3/CD3E/CLEC7A/CD28/IRF4/IL17F/FOXP3	10	0	10		PDE4B/GBP1/PRKCQ/GATA3/CD3E/CLEC7A/CD28/IRF4/IL17F/FOXP3
GO:0032663	regulation of interleukin-2 production	10/308	62/18722	6.33452e-08	2.29917e-06	1.85477e-06	PDE4B/GBP1/PRKCQ/GATA3/CD3E/CLEC7A/CD28/IRF4/IL17F/FOXP3	10	0	10		PDE4B/GBP1/PRKCQ/GATA3/CD3E/CLEC7A/CD28/IRF4/IL17F/FOXP3
GO:0002695	negative regulation of leukocyte activation	16/308	187/18722	8.57873e-08	3.08228e-06	2.48651e-06	ZC3H12A/LAX1/IL2RA/SMAD7/JAK3/CTLA4/SAMSN1/CD200/TIGIT/CD74/HLA-F/MICA/INHBA/BLK/PDCD1LG2/FOXP3	16	1	15	MICA	ZC3H12A/LAX1/IL2RA/SMAD7/JAK3/CTLA4/SAMSN1/CD200/TIGIT/CD74/HLA-F/INHBA/BLK/PDCD1LG2/FOXP3
GO:0042742	defense response to bacterium	22/308	350/18722	8.8811e-08	3.15901e-06	2.54841e-06	GBP2/GBP4/TRDC/CEBPE/IGHG4/IGHG2/IGHA1/IGHG1/IGHG3/IGHD/IGHV1OR15-1/NLRP1/GNLY/IGKC/CCL20/IGLC2/IGLC3/IL7R/MICA/IL17F/TRBC1/TRBC2	22	2	20	CEBPE/MICA	GBP2/GBP4/TRDC/IGHG4/IGHG2/IGHA1/IGHG1/IGHG3/IGHD/IGHV1OR15-1/NLRP1/GNLY/IGKC/CCL20/IGLC2/IGLC3/IL7R/IL17F/TRBC1/TRBC2
GO:0070231	T cell apoptotic process	9/308	50/18722	1.08866e-07	3.83401e-06	3.09294e-06	FASLG/IL2RA/PRKCQ/CCL5/JAK3/CLC/IL7R/GIMAP8/IDO1	9	0	9		FASLG/IL2RA/PRKCQ/CCL5/JAK3/CLC/IL7R/GIMAP8/IDO1
GO:0043367	CD4-positive, alpha-beta T cell differentiation	11/308	83/18722	1.12621e-07	3.84245e-06	3.09975e-06	ZC3H12A/GATA3/IFNG/SMAD7/JAK3/RELB/NFKBIZ/IRF4/HLA-DRA/FUT7/FOXP3	11	0	11		ZC3H12A/GATA3/IFNG/SMAD7/JAK3/RELB/NFKBIZ/IRF4/HLA-DRA/FUT7/FOXP3
GO:0032753	positive regulation of interleukin-4 production	7/308	25/18722	1.13582e-07	3.84245e-06	3.09975e-06	PRKCQ/GATA3/CD3E/CD28/IRF4/FOXP3/CD40LG	7	0	7		PRKCQ/GATA3/CD3E/CD28/IRF4/FOXP3/CD40LG
GO:2000316	regulation of T-helper 17 type immune response	7/308	25/18722	1.13582e-07	3.84245e-06	3.09975e-06	ZC3H12A/PRKCQ/CLEC6A/CLEC7A/SMAD7/NFKBIZ/FOXP3	7	0	7		ZC3H12A/PRKCQ/CLEC6A/CLEC7A/SMAD7/NFKBIZ/FOXP3
GO:0035710	CD4-positive, alpha-beta T cell activation	12/308	102/18722	1.14407e-07	3.84245e-06	3.09975e-06	ZC3H12A/PRKCQ/GATA3/IFNG/SMAD7/JAK3/RELB/NFKBIZ/IRF4/HLA-DRA/FUT7/FOXP3	12	0	12		ZC3H12A/PRKCQ/GATA3/IFNG/SMAD7/JAK3/RELB/NFKBIZ/IRF4/HLA-DRA/FUT7/FOXP3
GO:0010324	membrane invagination	14/308	144/18722	1.14507e-07	3.84245e-06	3.09975e-06	TRDC/IGHG4/IGHG2/IGHA1/IGHG1/IGHG3/IGHD/IGHV1OR15-1/IGKC/IGLC2/IGLC3/SH3BP1/TRBC1/TRBC2	14	0	14		TRDC/IGHG4/IGHG2/IGHA1/IGHG1/IGHG3/IGHD/IGHV1OR15-1/IGKC/IGLC2/IGLC3/SH3BP1/TRBC1/TRBC2
GO:0072678	T cell migration	10/308	66/18722	1.17286e-07	3.89895e-06	3.14533e-06	S1PR1/XCL2/CCL5/ICAM1/ZAP70/CCL20/CD200/CD200R1/CCR6/CXCR3	10	0	10		S1PR1/XCL2/CCL5/ICAM1/ZAP70/CCL20/CD200/CD200R1/CCR6/CXCR3
GO:0002831	regulation of response to biotic stimulus	21/308	327/18722	1.22601e-07	4.03788e-06	3.25741e-06	ZC3H12A/GBP5/SH2D1B/SERPING1/DRD2/CLEC6A/CLEC7A/ACOD1/NLRC3/CCL5/IL18RAP/STAT1/ZBP1/APOBEC3G/CD96/IL15/HLA-F/MICA/IL17F/NCF1/FOXP3	21	2	19	DRD2/MICA	ZC3H12A/GBP5/SH2D1B/SERPING1/CLEC6A/CLEC7A/ACOD1/NLRC3/CCL5/IL18RAP/STAT1/ZBP1/APOBEC3G/CD96/IL15/HLA-F/IL17F/NCF1/FOXP3
GO:0043370	regulation of CD4-positive, alpha-beta T cell differentiation	9/308	51/18722	1.30301e-07	4.25212e-06	3.43024e-06	ZC3H12A/GATA3/IFNG/SMAD7/JAK3/NFKBIZ/IRF4/HLA-DRA/FOXP3	9	0	9		ZC3H12A/GATA3/IFNG/SMAD7/JAK3/NFKBIZ/IRF4/HLA-DRA/FOXP3
GO:2000514	regulation of CD4-positive, alpha-beta T cell activation	10/308	67/18722	1.35876e-07	4.39374e-06	3.54448e-06	ZC3H12A/PRKCQ/GATA3/IFNG/SMAD7/JAK3/NFKBIZ/IRF4/HLA-DRA/FOXP3	10	0	10		ZC3H12A/PRKCQ/GATA3/IFNG/SMAD7/JAK3/NFKBIZ/IRF4/HLA-DRA/FOXP3
GO:0072538	T-helper 17 type immune response	8/308	38/18722	1.56011e-07	4.94226e-06	3.98698e-06	ZC3H12A/PRKCQ/CLEC6A/CLEC7A/SMAD7/NFKBIZ/IRF4/FOXP3	8	0	8		ZC3H12A/PRKCQ/CLEC6A/CLEC7A/SMAD7/NFKBIZ/IRF4/FOXP3
GO:0002294	CD4-positive, alpha-beta T cell differentiation involved in immune response	10/308	68/18722	1.57007e-07	4.94226e-06	3.98698e-06	ZC3H12A/GATA3/IFNG/SMAD7/JAK3/RELB/NFKBIZ/IRF4/HLA-DRA/FOXP3	10	0	10		ZC3H12A/GATA3/IFNG/SMAD7/JAK3/RELB/NFKBIZ/IRF4/HLA-DRA/FOXP3
GO:0046637	regulation of alpha-beta T cell differentiation	10/308	68/18722	1.57007e-07	4.94226e-06	3.98698e-06	ZC3H12A/GATA3/IFNG/SMAD7/JAK3/ZAP70/NFKBIZ/IRF4/HLA-DRA/FOXP3	10	0	10		ZC3H12A/GATA3/IFNG/SMAD7/JAK3/ZAP70/NFKBIZ/IRF4/HLA-DRA/FOXP3
GO:0070228	regulation of lymphocyte apoptotic process	9/308	54/18722	2.18124e-07	6.80584e-06	5.49035e-06	PRKCQ/CD3G/CCL5/JAK3/IL7R/CD74/GIMAP8/BLK/IDO1	9	0	9		PRKCQ/CD3G/CCL5/JAK3/IL7R/CD74/GIMAP8/BLK/IDO1
GO:0002507	tolerance induction	7/308	28/18722	2.68164e-07	8.29442e-06	6.69121e-06	IL2RA/CD3E/ACOD1/CLC/ICOS/BLK/FOXP3	7	0	7		IL2RA/CD3E/ACOD1/CLC/ICOS/BLK/FOXP3
GO:0032609	interferon-gamma production	12/308	112/18722	3.23088e-07	9.82242e-06	7.92386e-06	ZC3H12A/PDE4B/IL12RB2/CD2/GATA3/CD3E/CLEC7A/EBI3/CD96/INHBA/PDCD1LG2/FOXP3	12	0	12		ZC3H12A/PDE4B/IL12RB2/CD2/GATA3/CD3E/CLEC7A/EBI3/CD96/INHBA/PDCD1LG2/FOXP3
GO:0032649	regulation of interferon-gamma production	12/308	112/18722	3.23088e-07	9.82242e-06	7.92386e-06	ZC3H12A/PDE4B/IL12RB2/CD2/GATA3/CD3E/CLEC7A/EBI3/CD96/INHBA/PDCD1LG2/FOXP3	12	0	12		ZC3H12A/PDE4B/IL12RB2/CD2/GATA3/CD3E/CLEC7A/EBI3/CD96/INHBA/PDCD1LG2/FOXP3
GO:0002699	positive regulation of immune effector process	17/308	235/18722	3.81702e-07	1.1506e-05	9.28206e-06	TNFRSF4/PTAFR/SH2D1B/GATA3/CLEC7A/IFNG/IL18RAP/CD28/NFKBIZ/MZB1/CD74/HLA-F/HLA-DRA/HLA-DMB/IL17F/BLK/FOXP3	17	0	17		TNFRSF4/PTAFR/SH2D1B/GATA3/CLEC7A/IFNG/IL18RAP/CD28/NFKBIZ/MZB1/CD74/HLA-F/HLA-DRA/HLA-DMB/IL17F/BLK/FOXP3
GO:0050866	negative regulation of cell activation	16/308	210/18722	4.20844e-07	1.25794e-05	1.01479e-05	ZC3H12A/LAX1/IL2RA/SMAD7/JAK3/CTLA4/SAMSN1/CD200/TIGIT/CD74/HLA-F/MICA/INHBA/BLK/PDCD1LG2/FOXP3	16	1	15	MICA	ZC3H12A/LAX1/IL2RA/SMAD7/JAK3/CTLA4/SAMSN1/CD200/TIGIT/CD74/HLA-F/INHBA/BLK/PDCD1LG2/FOXP3
GO:0050727	regulation of inflammatory response	22/308	386/18722	4.78706e-07	1.41897e-05	1.1447e-05	PTGS2/IL2RA/GATA3/ETS1/IFNG/ACOD1/NFKBIA/NLRC3/NLRP1/CCL5/SIGLEC10/TNFAIP6/CD28/ZBP1/OSM/NFKBIZ/CD200/CD200R1/IL15/NCF1/FUT7/FOXP3	22	0	22		PTGS2/IL2RA/GATA3/ETS1/IFNG/ACOD1/NFKBIA/NLRC3/NLRP1/CCL5/SIGLEC10/TNFAIP6/CD28/ZBP1/OSM/NFKBIZ/CD200/CD200R1/IL15/NCF1/FUT7/FOXP3
GO:0002700	regulation of production of molecular mediator of immune response	14/308	164/18722	5.71827e-07	1.68098e-05	1.35607e-05	TNFRSF4/GATA3/CLEC7A/SMAD7/JAK3/CLC/CD28/CD96/MZB1/CD74/HLA-F/IL17F/FOXP3/CD40LG	14	0	14		TNFRSF4/GATA3/CLEC7A/SMAD7/JAK3/CLC/CD28/CD96/MZB1/CD74/HLA-F/IL17F/FOXP3/CD40LG
GO:0032613	interleukin-10 production	9/308	62/18722	7.41495e-07	2.14431e-05	1.72984e-05	CLEC7A/JAK3/TRIB2/CD28/TIGIT/IRF4/PDCD1LG2/FOXP3/CD40LG	9	0	9		CLEC7A/JAK3/TRIB2/CD28/TIGIT/IRF4/PDCD1LG2/FOXP3/CD40LG
GO:0032653	regulation of interleukin-10 production	9/308	62/18722	7.41495e-07	2.14431e-05	1.72984e-05	CLEC7A/JAK3/TRIB2/CD28/TIGIT/IRF4/PDCD1LG2/FOXP3/CD40LG	9	0	9		CLEC7A/JAK3/TRIB2/CD28/TIGIT/IRF4/PDCD1LG2/FOXP3/CD40LG
GO:2000106	regulation of leukocyte apoptotic process	10/308	81/18722	8.40013e-07	2.3917e-05	1.92941e-05	PRKCQ/CD3G/HCAR2/CCL5/JAK3/IL7R/CD74/GIMAP8/BLK/IDO1	10	0	10		PRKCQ/CD3G/HCAR2/CCL5/JAK3/IL7R/CD74/GIMAP8/BLK/IDO1
GO:0043383	negative T cell selection	5/308	12/18722	8.4049e-07	2.3917e-05	1.92941e-05	CD3E/ZAP70/CD28/CD74/THEMIS	5	0	5		CD3E/ZAP70/CD28/CD74/THEMIS
GO:0032633	interleukin-4 production	7/308	33/18722	9.01626e-07	2.52526e-05	2.03716e-05	PRKCQ/GATA3/CD3E/CD28/IRF4/FOXP3/CD40LG	7	0	7		PRKCQ/GATA3/CD3E/CD28/IRF4/FOXP3/CD40LG
GO:0032673	regulation of interleukin-4 production	7/308	33/18722	9.01626e-07	2.52526e-05	2.03716e-05	PRKCQ/GATA3/CD3E/CD28/IRF4/FOXP3/CD40LG	7	0	7		PRKCQ/GATA3/CD3E/CD28/IRF4/FOXP3/CD40LG
GO:0018108	peptidyl-tyrosine phosphorylation	21/308	375/18722	1.16399e-06	3.23462e-05	2.6094e-05	LCK/IL12RB2/CD44/CD3E/CLEC6A/CLEC7A/IFNG/CCL5/ICAM1/JAK3/ZAP70/ERBB4/SAMSN1/OSM/EPHB1/KDR/IL15/CD74/NCF1/BLK/SEMA4D	21	3	18	ERBB4/EPHB1/KDR	LCK/IL12RB2/CD44/CD3E/CLEC6A/CLEC7A/IFNG/CCL5/ICAM1/JAK3/ZAP70/SAMSN1/OSM/IL15/CD74/NCF1/BLK/SEMA4D
GO:0042093	T-helper cell differentiation	9/308	66/18722	1.27719e-06	3.52167e-05	2.84097e-05	ZC3H12A/GATA3/SMAD7/JAK3/RELB/NFKBIZ/IRF4/HLA-DRA/FOXP3	9	0	9		ZC3H12A/GATA3/SMAD7/JAK3/RELB/NFKBIZ/IRF4/HLA-DRA/FOXP3
GO:0018212	peptidyl-tyrosine modification	21/308	378/18722	1.32227e-06	3.61793e-05	2.91862e-05	LCK/IL12RB2/CD44/CD3E/CLEC6A/CLEC7A/IFNG/CCL5/ICAM1/JAK3/ZAP70/ERBB4/SAMSN1/OSM/EPHB1/KDR/IL15/CD74/NCF1/BLK/SEMA4D	21	3	18	ERBB4/EPHB1/KDR	LCK/IL12RB2/CD44/CD3E/CLEC6A/CLEC7A/IFNG/CCL5/ICAM1/JAK3/ZAP70/SAMSN1/OSM/IL15/CD74/NCF1/BLK/SEMA4D
GO:0046635	positive regulation of alpha-beta T cell activation	9/308	67/18722	1.45429e-06	3.94877e-05	3.18552e-05	PRKCQ/CD3E/IFNG/EBI3/ZAP70/CD28/NFKBIZ/HLA-DRA/FOXP3	9	0	9		PRKCQ/CD3E/IFNG/EBI3/ZAP70/CD28/NFKBIZ/HLA-DRA/FOXP3
GO:0002517	T cell tolerance induction	5/308	14/18722	2.06778e-06	5.53015e-05	4.46124e-05	IL2RA/CD3E/CLC/ICOS/FOXP3	5	0	5		IL2RA/CD3E/CLC/ICOS/FOXP3
GO:0045059	positive thymic T cell selection	5/308	14/18722	2.06778e-06	5.53015e-05	4.46124e-05	CD3E/CD3D/CD3G/ZAP70/CD74	5	0	5		CD3E/CD3D/CD3G/ZAP70/CD74
GO:0001818	negative regulation of cytokine production	20/308	357/18722	2.08931e-06	5.54603e-05	4.47405e-05	ZC3H12A/GBP1/GATA3/LGR4/IFNG/ACOD1/NLRC3/SMAD7/KLF2/JAK3/RELB/TRIB2/CD96/CD200/CD200R1/TIGIT/HLA-F/INHBA/PDCD1LG2/FOXP3	20	1	19	LGR4	ZC3H12A/GBP1/GATA3/IFNG/ACOD1/NLRC3/SMAD7/KLF2/JAK3/RELB/TRIB2/CD96/CD200/CD200R1/TIGIT/HLA-F/INHBA/PDCD1LG2/FOXP3
GO:0002685	regulation of leukocyte migration	15/308	210/18722	2.18074e-06	5.74584e-05	4.63523e-05	PTAFR/XCL2/MMP14/CCL8/CCL5/ICAM1/CCL20/CD200/CD200R1/CXCL8/CCL28/CD74/CCR6/FUT7/CXCR3	15	0	15		PTAFR/XCL2/MMP14/CCL8/CCL5/ICAM1/CCL20/CD200/CD200R1/CXCL8/CCL28/CD74/CCR6/FUT7/CXCR3
GO:0006882	cellular zinc ion homeostasis	7/308	38/18722	2.48225e-06	6.45559e-05	5.2078e-05	LCK/SLC30A4/MT1M/MT1A/MT1G/MT1H/MT1X	7	0	7		LCK/SLC30A4/MT1M/MT1A/MT1G/MT1H/MT1X
GO:0045582	positive regulation of T cell differentiation	10/308	91/18722	2.48641e-06	6.45559e-05	5.2078e-05	IL2RA/GATA3/TESPA1/IFNG/ZAP70/NFKBIZ/IL7R/CD74/HLA-DRA/FOXP3	10	0	10		IL2RA/GATA3/TESPA1/IFNG/ZAP70/NFKBIZ/IL7R/CD74/HLA-DRA/FOXP3
GO:0045622	regulation of T-helper cell differentiation	7/308	39/18722	2.98292e-06	7.68857e-05	6.20246e-05	ZC3H12A/SMAD7/JAK3/NFKBIZ/IRF4/HLA-DRA/FOXP3	7	0	7		ZC3H12A/SMAD7/JAK3/NFKBIZ/IRF4/HLA-DRA/FOXP3
GO:0010273	detoxification of copper ion	5/308	15/18722	3.05996e-06	7.77449e-05	6.27177e-05	MT1M/MT1A/MT1G/MT1H/MT1X	5	0	5		MT1M/MT1A/MT1G/MT1H/MT1X
GO:1990169	stress response to copper ion	5/308	15/18722	3.05996e-06	7.77449e-05	6.27177e-05	MT1M/MT1A/MT1G/MT1H/MT1X	5	0	5		MT1M/MT1A/MT1G/MT1H/MT1X
GO:0045088	regulation of innate immune response	15/308	218/18722	3.46194e-06	8.73343e-05	7.04536e-05	GBP5/SH2D1B/SERPING1/DRD2/CLEC6A/CLEC7A/ACOD1/NLRC3/CCL5/IL18RAP/ZBP1/CD96/HLA-F/MICA/NCF1	15	2	13	DRD2/MICA	GBP5/SH2D1B/SERPING1/CLEC6A/CLEC7A/ACOD1/NLRC3/CCL5/IL18RAP/ZBP1/CD96/HLA-F/NCF1
GO:0055069	zinc ion homeostasis	7/308	40/18722	3.56508e-06	8.74578e-05	7.05532e-05	LCK/SLC30A4/MT1M/MT1A/MT1G/MT1H/MT1X	7	0	7		LCK/SLC30A4/MT1M/MT1A/MT1G/MT1H/MT1X
GO:0071276	cellular response to cadmium ion	7/308	40/18722	3.56508e-06	8.74578e-05	7.05532e-05	FOS/MT1M/MT1A/MT1G/MT1H/MT1X/NCF1	7	0	7		FOS/MT1M/MT1A/MT1G/MT1H/MT1X/NCF1
GO:0032635	interleukin-6 production	13/308	165/18722	3.56519e-06	8.74578e-05	7.05532e-05	PTAFR/ZC3H12A/POU2AF1/CLEC7A/IFNG/IL17D/NLRC3/KLF2/CD200/CD200R1/CD74/IL17F/FOXP3	13	1	12	IL17D	PTAFR/ZC3H12A/POU2AF1/CLEC7A/IFNG/NLRC3/KLF2/CD200/CD200R1/CD74/IL17F/FOXP3
GO:0032675	regulation of interleukin-6 production	13/308	165/18722	3.56519e-06	8.74578e-05	7.05532e-05	PTAFR/ZC3H12A/POU2AF1/CLEC7A/IFNG/IL17D/NLRC3/KLF2/CD200/CD200R1/CD74/IL17F/FOXP3	13	1	12	IL17D	PTAFR/ZC3H12A/POU2AF1/CLEC7A/IFNG/NLRC3/KLF2/CD200/CD200R1/CD74/IL17F/FOXP3
GO:0031349	positive regulation of defense response	17/308	278/18722	3.86323e-06	9.412e-05	7.59277e-05	GBP5/SH2D1B/PTGS2/ETS1/CLEC6A/CLEC7A/IFNG/NFKBIA/CCL5/NPAS2/IL18RAP/CD28/ZBP1/OSM/NFKBIZ/IL15/HLA-F	17	1	16	NPAS2	GBP5/SH2D1B/PTGS2/ETS1/CLEC6A/CLEC7A/IFNG/NFKBIA/CCL5/IL18RAP/CD28/ZBP1/OSM/NFKBIZ/IL15/HLA-F
GO:0050777	negative regulation of immune response	14/308	194/18722	4.22974e-06	0.000102348	8.25654e-05	ZC3H12A/SERPING1/DRD2/ACOD1/NLRC3/SMAD7/JAK3/CTLA4/SAMSN1/CD96/IL7R/HLA-F/MICA/FOXP3	14	2	12	DRD2/MICA	ZC3H12A/SERPING1/ACOD1/NLRC3/SMAD7/JAK3/CTLA4/SAMSN1/CD96/IL7R/HLA-F/FOXP3
GO:0002706	regulation of lymphocyte mediated immunity	13/308	168/18722	4.35082e-06	0.000104567	8.43551e-05	SH2D1B/GATA3/SMAD7/CLC/IL18RAP/CD28/CD96/IL7R/HLA-F/MICA/HLA-DRA/FUT7/FOXP3	13	1	12	MICA	SH2D1B/GATA3/SMAD7/CLC/IL18RAP/CD28/CD96/IL7R/HLA-F/HLA-DRA/FUT7/FOXP3
GO:0032496	response to lipopolysaccharide	19/308	343/18722	4.44107e-06	0.000105077	8.47672e-05	PTAFR/ZC3H12A/PDE4B/IL12RB2/VCAM1/FASLG/PTGS2/MRC1/ACOD1/CEBPE/NFKBIA/GCH1/FOS/CCL5/ICAM1/CD96/CXCL8/PDCD1LG2/FOXP3	19	1	18	CEBPE	PTAFR/ZC3H12A/PDE4B/IL12RB2/VCAM1/FASLG/PTGS2/MRC1/ACOD1/NFKBIA/GCH1/FOS/CCL5/ICAM1/CD96/CXCL8/PDCD1LG2/FOXP3
GO:1990868	response to chemokine	10/308	97/18722	4.46069e-06	0.000105077	8.47672e-05	ZC3H12A/XCL2/CCL8/CCL13/CCL5/CCL20/CXCL8/SLIT3/CCR6/CXCR3	10	1	9	SLIT3	ZC3H12A/XCL2/CCL8/CCL13/CCL5/CCL20/CXCL8/CCR6/CXCR3
GO:1990869	cellular response to chemokine	10/308	97/18722	4.46069e-06	0.000105077	8.47672e-05	ZC3H12A/XCL2/CCL8/CCL13/CCL5/CCL20/CXCL8/SLIT3/CCR6/CXCR3	10	1	9	SLIT3	ZC3H12A/XCL2/CCL8/CCL13/CCL5/CCL20/CXCL8/CCR6/CXCR3
GO:0019932	second-messenger-mediated signaling	18/308	312/18722	4.53469e-06	0.000106118	8.56065e-05	GBP1/VCAM1/CD3E/CLEC7A/RNF157/ZAP70/PDE11A/CCL20/SLA2/NFATC2/TRAT1/KDR/CXCL8/RCAN2/CCR6/ADCY1/GNAI1/CXCR3	18	4	14	PDE11A/KDR/ADCY1/GNAI1	GBP1/VCAM1/CD3E/CLEC7A/RNF157/ZAP70/CCL20/SLA2/NFATC2/TRAT1/CXCL8/RCAN2/CCR6/CXCR3
GO:0002274	myeloid leukocyte activation	15/308	223/18722	4.57052e-06	0.000106257	8.57189e-05	PTAFR/ZC3H12A/CD2/IFNG/MT1G/CCL5/RELB/IL18RAP/IFNGR2/CD200/CXCL8/IL15/CD74/IRF4/BLK	15	0	15		PTAFR/ZC3H12A/CD2/IFNG/MT1G/CCL5/RELB/IL18RAP/IFNGR2/CD200/CXCL8/IL15/CD74/IRF4/BLK
GO:0071674	mononuclear cell migration	14/308	196/18722	4.76527e-06	0.000110065	8.8791e-05	S1PR1/XCL2/GATA3/CCL8/CCL13/CCL5/ICAM1/ZAP70/CCL20/CD200/CD200R1/CCR6/FUT7/CXCR3	14	0	14		S1PR1/XCL2/GATA3/CCL8/CCL13/CCL5/ICAM1/ZAP70/CCL20/CD200/CD200R1/CCR6/FUT7/CXCR3
GO:0046688	response to copper ion	7/308	42/18722	5.01561e-06	0.0001151	9.28526e-05	ATP7B/MT1M/MT1A/MT1G/MT1H/MT1X/ICAM1	7	1	6	ATP7B	MT1M/MT1A/MT1G/MT1H/MT1X/ICAM1
GO:0042100	B cell proliferation	10/308	99/18722	5.3681e-06	0.000122399	9.87411e-05	TNFRSF4/TNFSF13B/IKZF3/CTLA4/NFATC2/IL7R/MZB1/CD74/BLK/CD40LG	10	0	10		TNFRSF4/TNFSF13B/IKZF3/CTLA4/NFATC2/IL7R/MZB1/CD74/BLK/CD40LG
GO:0019722	calcium-mediated signaling	14/308	202/18722	6.75155e-06	0.000152963	0.000123397	GBP1/VCAM1/CD3E/CLEC7A/ZAP70/CCL20/SLA2/NFATC2/TRAT1/KDR/CXCL8/RCAN2/CCR6/CXCR3	14	1	13	KDR	GBP1/VCAM1/CD3E/CLEC7A/ZAP70/CCL20/SLA2/NFATC2/TRAT1/CXCL8/RCAN2/CCR6/CXCR3
GO:0061687	detoxification of inorganic compound	5/308	18/18722	8.38326e-06	0.00018873	0.00015225	MT1M/MT1A/MT1G/MT1H/MT1X	5	0	5		MT1M/MT1A/MT1G/MT1H/MT1X
GO:0030888	regulation of B cell proliferation	8/308	64/18722	9.74485e-06	0.000218003	0.000175865	TNFRSF4/TNFSF13B/IKZF3/CTLA4/NFATC2/MZB1/CD74/BLK	8	0	8		TNFRSF4/TNFSF13B/IKZF3/CTLA4/NFATC2/MZB1/CD74/BLK
GO:0045066	regulatory T cell differentiation	6/308	31/18722	9.82994e-06	0.000218532	0.000176292	IFNG/CD28/CTLA4/HLA-DRA/FUT7/FOXP3	6	0	6		IFNG/CD28/CTLA4/HLA-DRA/FUT7/FOXP3
GO:0002237	response to molecule of bacterial origin	19/308	363/18722	9.97583e-06	0.000220398	0.000177797	PTAFR/ZC3H12A/PDE4B/IL12RB2/VCAM1/FASLG/PTGS2/MRC1/ACOD1/CEBPE/NFKBIA/GCH1/FOS/CCL5/ICAM1/CD96/CXCL8/PDCD1LG2/FOXP3	19	1	18	CEBPE	PTAFR/ZC3H12A/PDE4B/IL12RB2/VCAM1/FASLG/PTGS2/MRC1/ACOD1/NFKBIA/GCH1/FOS/CCL5/ICAM1/CD96/CXCL8/PDCD1LG2/FOXP3
GO:0002824	positive regulation of adaptive immune response based on somatic recombination of immune receptors built from immunoglobulin superfamily domains	10/308	107/18722	1.07841e-05	0.000236785	0.000191017	PRKCQ/GATA3/CLEC6A/CLEC7A/TNFSF13B/CD28/NFKBIZ/HLA-F/HLA-DRA/FOXP3	10	0	10		PRKCQ/GATA3/CLEC6A/CLEC7A/TNFSF13B/CD28/NFKBIZ/HLA-F/HLA-DRA/FOXP3
GO:0097501	stress response to metal ion	5/308	19/18722	1.12245e-05	0.000244942	0.000197598	MT1M/MT1A/MT1G/MT1H/MT1X	5	0	5		MT1M/MT1A/MT1G/MT1H/MT1X
GO:0019835	cytolysis	6/308	32/18722	1.19321e-05	0.000258796	0.000208774	PRF1/GZMH/GZMB/GZMM/GZMA/MICA	6	1	5	MICA	PRF1/GZMH/GZMB/GZMM/GZMA
GO:0007162	negative regulation of cell adhesion	17/308	303/18722	1.20385e-05	0.000259522	0.000209359	ZC3H12A/GBP1/LAX1/PLXNA2/IL2RA/MMP14/SMAD7/JAK3/CTLA4/TIGIT/MELTF/CCL28/CD74/PDCD1LG2/ACER2/SEMA4D/FOXP3	17	3	14	PLXNA2/MELTF/ACER2	ZC3H12A/GBP1/LAX1/IL2RA/MMP14/SMAD7/JAK3/CTLA4/TIGIT/CCL28/CD74/PDCD1LG2/SEMA4D/FOXP3
GO:0070098	chemokine-mediated signaling pathway	9/308	88/18722	1.43696e-05	0.000307907	0.000248392	XCL2/CCL8/CCL13/CCL5/CCL20/CXCL8/SLIT3/CCR6/CXCR3	9	1	8	SLIT3	XCL2/CCL8/CCL13/CCL5/CCL20/CXCL8/CCR6/CXCR3
GO:0001906	cell killing	13/308	188/18722	1.47521e-05	0.000314212	0.000253478	PRF1/CLEC7A/IFNG/GZMB/CCL13/GZMM/ICAM1/GNLY/IL18RAP/IL7R/HLA-F/MICA/HLA-DRA	13	1	12	MICA	PRF1/CLEC7A/IFNG/GZMB/CCL13/GZMM/ICAM1/GNLY/IL18RAP/IL7R/HLA-F/HLA-DRA
GO:0002821	positive regulation of adaptive immune response	10/308	112/18722	1.61584e-05	0.000340468	0.000274659	PRKCQ/GATA3/CLEC6A/CLEC7A/TNFSF13B/CD28/NFKBIZ/HLA-F/HLA-DRA/FOXP3	10	0	10		PRKCQ/GATA3/CLEC6A/CLEC7A/TNFSF13B/CD28/NFKBIZ/HLA-F/HLA-DRA/FOXP3
GO:0060326	cell chemotaxis	17/308	310/18722	1.61763e-05	0.000340468	0.000274659	PDE4B/VCAM1/S1PR1/XCL2/PRKCQ/CCL8/CCL13/CCL5/CCL20/EPHB1/KDR/CXCL8/CCL28/ITGA1/CD74/CCR6/CXCR3	17	2	15	EPHB1/KDR	PDE4B/VCAM1/S1PR1/XCL2/PRKCQ/CCL8/CCL13/CCL5/CCL20/CXCL8/CCL28/ITGA1/CD74/CCR6/CXCR3
GO:0032743	positive regulation of interleukin-2 production	6/308	34/18722	1.72256e-05	0.000358313	0.000289055	PDE4B/PRKCQ/CD3E/CLEC7A/CD28/IRF4	6	0	6		PDE4B/PRKCQ/CD3E/CLEC7A/CD28/IRF4
GO:0070232	regulation of T cell apoptotic process	6/308	34/18722	1.72256e-05	0.000358313	0.000289055	PRKCQ/CCL5/JAK3/IL7R/GIMAP8/IDO1	6	0	6		PRKCQ/CCL5/JAK3/IL7R/GIMAP8/IDO1
GO:0050731	positive regulation of peptidyl-tyrosine phosphorylation	13/308	193/18722	1.95047e-05	0.000403361	0.000325396	CD44/CD3E/CLEC6A/CLEC7A/IFNG/CCL5/ICAM1/ERBB4/OSM/IL15/CD74/NCF1/SEMA4D	13	1	12	ERBB4	CD44/CD3E/CLEC6A/CLEC7A/IFNG/CCL5/ICAM1/OSM/IL15/CD74/NCF1/SEMA4D
GO:0072503	cellular divalent inorganic cation homeostasis	22/308	486/18722	1.96288e-05	0.000403582	0.000325574	LCK/S1PR1/FASLG/P2RY6/DRD2/ATP7B/SLC30A4/MT1M/MT1A/MT1G/MT1H/MT1X/CCL8/CCL13/CCL5/SLC25A23/WFS1/CCL28/CCR6/CXCR3/P2RY10/GPR174	22	4	18	DRD2/ATP7B/SLC25A23/WFS1	LCK/S1PR1/FASLG/P2RY6/SLC30A4/MT1M/MT1A/MT1G/MT1H/MT1X/CCL8/CCL13/CCL5/CCL28/CCR6/CXCR3/P2RY10/GPR174
GO:0045060	negative thymic T cell selection	4/308	11/18722	2.164e-05	0.000442377	0.00035687	CD3E/ZAP70/CD28/CD74	4	0	4		CD3E/ZAP70/CD28/CD74
GO:1903038	negative regulation of leukocyte cell-cell adhesion	11/308	141/18722	2.2051e-05	0.000448202	0.000361569	ZC3H12A/LAX1/IL2RA/SMAD7/JAK3/CTLA4/TIGIT/CCL28/CD74/PDCD1LG2/FOXP3	11	0	11		ZC3H12A/LAX1/IL2RA/SMAD7/JAK3/CTLA4/TIGIT/CCL28/CD74/PDCD1LG2/FOXP3
GO:0002718	regulation of cytokine production involved in immune response	9/308	96/18722	2.90724e-05	0.00058756	0.000473991	GATA3/CLEC7A/SMAD7/JAK3/CLC/CD96/CD74/HLA-F/FOXP3	9	0	9		GATA3/CLEC7A/SMAD7/JAK3/CLC/CD96/CD74/HLA-F/FOXP3
GO:0045620	negative regulation of lymphocyte differentiation	7/308	55/18722	3.14243e-05	0.000631505	0.000509442	ZC3H12A/SMAD7/JAK3/CTLA4/CD74/INHBA/FOXP3	7	0	7		ZC3H12A/SMAD7/JAK3/CTLA4/CD74/INHBA/FOXP3
GO:0002664	regulation of T cell tolerance induction	4/308	12/18722	3.20398e-05	0.000640255	0.000516502	IL2RA/CD3E/CLC/FOXP3	4	0	4		IL2RA/CD3E/CLC/FOXP3
GO:0050868	negative regulation of T cell activation	10/308	122/18722	3.40579e-05	0.000673021	0.000542934	ZC3H12A/LAX1/IL2RA/SMAD7/JAK3/CTLA4/TIGIT/CD74/PDCD1LG2/FOXP3	10	0	10		ZC3H12A/LAX1/IL2RA/SMAD7/JAK3/CTLA4/TIGIT/CD74/PDCD1LG2/FOXP3
GO:1990266	neutrophil migration	10/308	122/18722	3.40579e-05	0.000673021	0.000542934	PDE4B/XCL2/CCL8/CCL13/CCL5/CCL20/CXCL8/ITGA1/CD74/FUT7	10	0	10		PDE4B/XCL2/CCL8/CCL13/CCL5/CCL20/CXCL8/ITGA1/CD74/FUT7
GO:0002367	cytokine production involved in immune response	9/308	98/18722	3.42888e-05	0.000673842	0.000543596	GATA3/CLEC7A/SMAD7/JAK3/CLC/CD96/CD74/HLA-F/FOXP3	9	0	9		GATA3/CLEC7A/SMAD7/JAK3/CLC/CD96/CD74/HLA-F/FOXP3
GO:0031341	regulation of cell killing	9/308	99/18722	3.71809e-05	0.000726662	0.000586207	PRF1/CLEC7A/IFNG/ICAM1/IL18RAP/IL7R/HLA-F/MICA/HLA-DRA	9	1	8	MICA	PRF1/CLEC7A/IFNG/ICAM1/IL18RAP/IL7R/HLA-F/HLA-DRA
GO:0071294	cellular response to zinc ion	5/308	24/18722	3.83501e-05	0.000745417	0.000601337	MT1M/MT1A/MT1G/MT1H/MT1X	5	0	5		MT1M/MT1A/MT1G/MT1H/MT1X
GO:0051090	regulation of DNA-binding transcription factor activity	20/308	440/18722	4.43693e-05	0.000857727	0.000691938	TNFRSF4/ID3/ZC3H12A/PRKCQ/LRP5/CLEC7A/ACOD1/NFKBIA/ESR2/NLRC3/SMAD7/ICAM1/IL18RAP/HES6/EOMES/CD200/WFS1/ADCY1/FOXP3/CD40LG	20	5	15	ID3/LRP5/HES6/WFS1/ADCY1	TNFRSF4/ZC3H12A/PRKCQ/CLEC7A/ACOD1/NFKBIA/ESR2/NLRC3/SMAD7/ICAM1/IL18RAP/EOMES/CD200/FOXP3/CD40LG
GO:0010043	response to zinc ion	7/308	58/18722	4.46408e-05	0.000858311	0.000692409	VCAM1/SLC30A4/MT1M/MT1A/MT1G/MT1H/MT1X	7	0	7		VCAM1/SLC30A4/MT1M/MT1A/MT1G/MT1H/MT1X
GO:2000318	positive regulation of T-helper 17 type immune response	4/308	13/18722	4.56808e-05	0.000873584	0.000704731	PRKCQ/CLEC6A/CLEC7A/NFKBIZ	4	0	4		PRKCQ/CLEC6A/CLEC7A/NFKBIZ
GO:0048872	homeostasis of number of cells	15/308	272/18722	4.77688e-05	0.000908629	0.000733002	PDE4B/IL2RA/GATA3/LGR4/ETS1/HCAR2/TNFSF13B/KLF2/JAK3/STAT1/IL7R/CD74/INHBA/FOXP3/GPR174	15	1	14	LGR4	PDE4B/IL2RA/GATA3/ETS1/HCAR2/TNFSF13B/KLF2/JAK3/STAT1/IL7R/CD74/INHBA/FOXP3/GPR174
GO:0002820	negative regulation of adaptive immune response	7/308	59/18722	4.99445e-05	0.00094496	0.00076231	ZC3H12A/SMAD7/JAK3/SAMSN1/IL7R/HLA-F/FOXP3	7	0	7		ZC3H12A/SMAD7/JAK3/SAMSN1/IL7R/HLA-F/FOXP3
GO:0030593	neutrophil chemotaxis	9/308	103/18722	5.09032e-05	0.000958005	0.000772834	PDE4B/XCL2/CCL8/CCL13/CCL5/CCL20/CXCL8/ITGA1/CD74	9	0	9		PDE4B/XCL2/CCL8/CCL13/CCL5/CCL20/CXCL8/ITGA1/CD74
GO:0050856	regulation of T cell receptor signaling pathway	6/308	41/18722	5.22816e-05	0.000978766	0.000789582	LCK/GBP1/TESPA1/SLA2/UBASH3A/TRAT1	6	0	6		LCK/GBP1/TESPA1/SLA2/UBASH3A/TRAT1
GO:0043433	negative regulation of DNA-binding transcription factor activity	12/308	185/18722	5.87008e-05	0.00109319	0.000881887	TNFRSF4/ID3/ZC3H12A/ACOD1/NFKBIA/NLRC3/SMAD7/HES6/EOMES/CD200/WFS1/FOXP3	12	3	9	ID3/HES6/WFS1	TNFRSF4/ZC3H12A/ACOD1/NFKBIA/NLRC3/SMAD7/EOMES/CD200/FOXP3
GO:0032689	negative regulation of interferon-gamma production	6/308	42/18722	6.01592e-05	0.00110874	0.000894432	ZC3H12A/GATA3/CD96/INHBA/PDCD1LG2/FOXP3	6	0	6		ZC3H12A/GATA3/CD96/INHBA/PDCD1LG2/FOXP3
GO:2000404	regulation of T cell migration	6/308	42/18722	6.01592e-05	0.00110874	0.000894432	XCL2/CCL5/CCL20/CD200/CD200R1/CCR6	6	0	6		XCL2/CCL5/CCL20/CD200/CD200R1/CCR6
GO:1903707	negative regulation of hemopoiesis	9/308	106/18722	6.38038e-05	0.00116985	0.000943729	ZC3H12A/IL17D/GPR68/SMAD7/JAK3/CTLA4/CD74/INHBA/FOXP3	9	1	8	IL17D	ZC3H12A/GPR68/SMAD7/JAK3/CTLA4/CD74/INHBA/FOXP3
GO:0070374	positive regulation of ERK1 and ERK2 cascade	13/308	217/18722	6.60154e-05	0.00120419	0.000971432	XCL2/CD44/P2RY6/DRD2/CCL8/CCL13/CCL5/ICAM1/ERBB4/GPBAR1/CCL20/KDR/CD74	13	3	10	DRD2/ERBB4/KDR	XCL2/CD44/P2RY6/CCL8/CCL13/CCL5/ICAM1/GPBAR1/CCL20/CD74
GO:0002719	negative regulation of cytokine production involved in immune response	5/308	27/18722	6.99524e-05	0.00126949	0.00102412	SMAD7/JAK3/CD96/HLA-F/FOXP3	5	0	5		SMAD7/JAK3/CD96/HLA-F/FOXP3
GO:0097529	myeloid leukocyte migration	13/308	220/18722	7.59163e-05	0.00136883	0.00110425	PDE4B/XCL2/MMP14/CCL8/CCL13/CCL5/CCL20/CD200/CD200R1/CXCL8/ITGA1/CD74/FUT7	13	0	13		PDE4B/XCL2/MMP14/CCL8/CCL13/CCL5/CCL20/CD200/CD200R1/CXCL8/ITGA1/CD74/FUT7
GO:0002704	negative regulation of leukocyte mediated immunity	7/308	63/18722	7.65807e-05	0.00136883	0.00110425	SMAD7/JAK3/CD96/IL7R/HLA-F/MICA/FOXP3	7	1	6	MICA	SMAD7/JAK3/CD96/IL7R/HLA-F/FOXP3
GO:0050854	regulation of antigen receptor-mediated signaling pathway	7/308	63/18722	7.65807e-05	0.00136883	0.00110425	LCK/GBP1/TESPA1/SLA2/UBASH3A/TRAT1/BLK	7	0	7		LCK/GBP1/TESPA1/SLA2/UBASH3A/TRAT1/BLK
GO:0002709	regulation of T cell mediated immunity	8/308	85/18722	7.86164e-05	0.00139819	0.00112794	GATA3/SMAD7/CLC/IL7R/HLA-F/HLA-DRA/FUT7/FOXP3	8	0	8		GATA3/SMAD7/CLC/IL7R/HLA-F/HLA-DRA/FUT7/FOXP3
GO:0002687	positive regulation of leukocyte migration	10/308	135/18722	8.06768e-05	0.0014277	0.00115174	PTAFR/XCL2/MMP14/CCL8/CCL5/ICAM1/CCL20/CXCL8/CD74/CCR6	10	0	10		PTAFR/XCL2/MMP14/CCL8/CCL5/ICAM1/CCL20/CXCL8/CD74/CCR6
GO:0045589	regulation of regulatory T cell differentiation	5/308	28/18722	8.40196e-05	0.00147221	0.00118765	IFNG/CD28/CTLA4/HLA-DRA/FOXP3	5	0	5		IFNG/CD28/CTLA4/HLA-DRA/FOXP3
GO:0071280	cellular response to copper ion	5/308	28/18722	8.40196e-05	0.00147221	0.00118765	MT1M/MT1A/MT1G/MT1H/MT1X	5	0	5		MT1M/MT1A/MT1G/MT1H/MT1X
GO:0002698	negative regulation of immune effector process	9/308	110/18722	8.51965e-05	0.00148551	0.00119838	ZC3H12A/SERPING1/SMAD7/JAK3/CD96/IL7R/HLA-F/MICA/FOXP3	9	1	8	MICA	ZC3H12A/SERPING1/SMAD7/JAK3/CD96/IL7R/HLA-F/FOXP3
GO:0001776	leukocyte homeostasis	8/308	87/18722	9.27878e-05	0.00160998	0.00129879	PDE4B/IL2RA/HCAR2/TNFSF13B/JAK3/CD74/FOXP3/GPR174	8	0	8		PDE4B/IL2RA/HCAR2/TNFSF13B/JAK3/CD74/FOXP3/GPR174
GO:0055076	transition metal ion homeostasis	10/308	138/18722	9.69899e-05	0.00167472	0.00135102	LCK/IFNG/ATP7B/SLC30A4/MT1M/MT1A/MT1G/MT1H/MT1X/MELTF	10	2	8	ATP7B/MELTF	LCK/IFNG/SLC30A4/MT1M/MT1A/MT1G/MT1H/MT1X
GO:0072539	T-helper 17 cell differentiation	5/308	29/18722	0.000100165	0.0017212	0.00138851	ZC3H12A/SMAD7/NFKBIZ/IRF4/FOXP3	5	0	5		ZC3H12A/SMAD7/NFKBIZ/IRF4/FOXP3
GO:0031348	negative regulation of defense response	14/308	258/18722	0.00010105	0.00172805	0.00139404	IL2RA/GATA3/SERPING1/DRD2/ACOD1/NLRC3/SIGLEC10/TNFAIP6/CD96/CD200/CD200R1/HLA-F/MICA/FOXP3	14	2	12	DRD2/MICA	IL2RA/GATA3/SERPING1/ACOD1/NLRC3/SIGLEC10/TNFAIP6/CD96/CD200/CD200R1/HLA-F/FOXP3
GO:0045581	negative regulation of T cell differentiation	6/308	47/18722	0.000114936	0.00195612	0.00157802	ZC3H12A/SMAD7/JAK3/CTLA4/CD74/FOXP3	6	0	6		ZC3H12A/SMAD7/JAK3/CTLA4/CD74/FOXP3
GO:0070229	negative regulation of lymphocyte apoptotic process	5/308	30/18722	0.000118591	0.0020087	0.00162045	PRKCQ/CCL5/JAK3/IL7R/CD74	5	0	5		PRKCQ/CCL5/JAK3/IL7R/CD74
GO:0046916	cellular transition metal ion homeostasis	9/308	115/18722	0.000120119	0.00202495	0.00163355	LCK/IFNG/ATP7B/SLC30A4/MT1M/MT1A/MT1G/MT1H/MT1X	9	1	8	ATP7B	LCK/IFNG/SLC30A4/MT1M/MT1A/MT1G/MT1H/MT1X
GO:0046686	response to cadmium ion	7/308	68/18722	0.000125107	0.00209909	0.00169336	FOS/MT1M/MT1A/MT1G/MT1H/MT1X/NCF1	7	0	7		FOS/MT1M/MT1A/MT1G/MT1H/MT1X/NCF1
GO:0050730	regulation of peptidyl-tyrosine phosphorylation	14/308	264/18722	0.000128751	0.00215008	0.00173449	CD44/CD3E/CLEC6A/CLEC7A/IFNG/CCL5/ICAM1/ERBB4/SAMSN1/OSM/IL15/CD74/NCF1/SEMA4D	14	1	13	ERBB4	CD44/CD3E/CLEC6A/CLEC7A/IFNG/CCL5/ICAM1/SAMSN1/OSM/IL15/CD74/NCF1/SEMA4D
GO:0009615	response to virus	17/308	367/18722	0.000131974	0.00219361	0.00176961	ZC3H12A/GBP1/GATA3/PRF1/POU2AF1/IFNG/ACOD1/NLRP1/CCL8/CCL5/STAT1/ZBP1/IFNGR2/APOBEC3G/IL15/MICA/FOXP3	17	1	16	MICA	ZC3H12A/GBP1/GATA3/PRF1/POU2AF1/IFNG/ACOD1/NLRP1/CCL8/CCL5/STAT1/ZBP1/IFNGR2/APOBEC3G/IL15/FOXP3
GO:0001913	T cell mediated cytotoxicity	6/308	49/18722	0.000145617	0.00240912	0.00194346	PRF1/GZMM/IL7R/HLA-F/MICA/HLA-DRA	6	1	5	MICA	PRF1/GZMM/IL7R/HLA-F/HLA-DRA
GO:0002381	immunoglobulin production involved in immunoglobulin-mediated immune response	7/308	70/18722	0.000150432	0.00247725	0.00199842	CD28/HLA-DRA/HLA-DMB/HLA-DOA/CCR6/FOXP3/CD40LG	7	0	7		CD28/HLA-DRA/HLA-DMB/HLA-DOA/CCR6/FOXP3/CD40LG
GO:0045824	negative regulation of innate immune response	7/308	71/18722	0.000164566	0.00269752	0.00217612	SERPING1/DRD2/ACOD1/NLRC3/CD96/HLA-F/MICA	7	2	5	DRD2/MICA	SERPING1/ACOD1/NLRC3/CD96/HLA-F
GO:0097530	granulocyte migration	10/308	148/18722	0.000172992	0.00282263	0.00227705	PDE4B/XCL2/CCL8/CCL13/CCL5/CCL20/CXCL8/ITGA1/CD74/FUT7	10	0	10		PDE4B/XCL2/CCL8/CCL13/CCL5/CCL20/CXCL8/ITGA1/CD74/FUT7
GO:0002643	regulation of tolerance induction	4/308	18/18722	0.000183194	0.00296192	0.00238941	IL2RA/CD3E/CLC/FOXP3	4	0	4		IL2RA/CD3E/CLC/FOXP3
GO:0045623	negative regulation of T-helper cell differentiation	4/308	18/18722	0.000183194	0.00296192	0.00238941	ZC3H12A/SMAD7/JAK3/FOXP3	4	0	4		ZC3H12A/SMAD7/JAK3/FOXP3
GO:0070372	regulation of ERK1 and ERK2 cascade	15/308	309/18722	0.000197129	0.0031728	0.00255953	GBP1/XCL2/CD44/P2RY6/DRD2/CCL8/CCL13/CCL5/ICAM1/ERBB4/GPBAR1/CCL20/EPHB1/KDR/CD74	15	4	11	DRD2/ERBB4/EPHB1/KDR	GBP1/XCL2/CD44/P2RY6/CCL8/CCL13/CCL5/ICAM1/GPBAR1/CCL20/CD74
GO:0001909	leukocyte mediated cytotoxicity	9/308	124/18722	0.000213121	0.00341474	0.00275471	PRF1/GZMB/GZMM/ICAM1/IL18RAP/IL7R/HLA-F/MICA/HLA-DRA	9	1	8	MICA	PRF1/GZMB/GZMM/ICAM1/IL18RAP/IL7R/HLA-F/HLA-DRA
GO:0050869	negative regulation of B cell activation	5/308	34/18722	0.000219429	0.00350005	0.00282353	CTLA4/SAMSN1/INHBA/BLK/FOXP3	5	0	5		CTLA4/SAMSN1/INHBA/BLK/FOXP3
GO:0002707	negative regulation of lymphocyte mediated immunity	6/308	53/18722	0.000226258	0.00357913	0.00288733	SMAD7/CD96/IL7R/HLA-F/MICA/FOXP3	6	1	5	MICA	SMAD7/CD96/IL7R/HLA-F/FOXP3
GO:0071621	granulocyte chemotaxis	9/308	125/18722	0.0002264	0.00357913	0.00288733	PDE4B/XCL2/CCL8/CCL13/CCL5/CCL20/CXCL8/ITGA1/CD74	9	0	9		PDE4B/XCL2/CCL8/CCL13/CCL5/CCL20/CXCL8/ITGA1/CD74
GO:0070233	negative regulation of T cell apoptotic process	4/308	19/18722	0.000229053	0.00358917	0.00289542	PRKCQ/CCL5/JAK3/IL7R	4	0	4		PRKCQ/CCL5/JAK3/IL7R
GO:2000319	regulation of T-helper 17 cell differentiation	4/308	19/18722	0.000229053	0.00358917	0.00289542	ZC3H12A/SMAD7/NFKBIZ/FOXP3	4	0	4		ZC3H12A/SMAD7/NFKBIZ/FOXP3
GO:0071216	cellular response to biotic stimulus	13/308	246/18722	0.000230682	0.00359885	0.00290323	PTAFR/ZC3H12A/PDE4B/MRC1/CLEC7A/ACOD1/CEBPE/NFKBIA/CCL5/ICAM1/WFS1/CXCL8/PDCD1LG2	13	2	11	CEBPE/WFS1	PTAFR/ZC3H12A/PDE4B/MRC1/CLEC7A/ACOD1/NFKBIA/CCL5/ICAM1/CXCL8/PDCD1LG2
GO:0002823	negative regulation of adaptive immune response based on somatic recombination of immune receptors built from immunoglobulin superfamily domains	6/308	54/18722	0.000251063	0.00389731	0.003144	ZC3H12A/SMAD7/JAK3/IL7R/HLA-F/FOXP3	6	0	6		ZC3H12A/SMAD7/JAK3/IL7R/HLA-F/FOXP3
GO:0006809	nitric oxide biosynthetic process	7/308	76/18722	0.000252258	0.00389731	0.003144	ZC3H12A/PTGS2/CLEC7A/IFNG/GCH1/ICAM1/KLF2	7	0	7		ZC3H12A/PTGS2/CLEC7A/IFNG/GCH1/ICAM1/KLF2
GO:0002377	immunoglobulin production	12/308	216/18722	0.0002531	0.00389731	0.003144	TNFRSF4/TMIGD2/IGKC/IGKV3-15/CD28/MZB1/HLA-DRA/HLA-DMB/HLA-DOA/CCR6/FOXP3/CD40LG	12	0	12		TNFRSF4/TMIGD2/IGKC/IGKV3-15/CD28/MZB1/HLA-DRA/HLA-DMB/HLA-DOA/CCR6/FOXP3/CD40LG
GO:1902106	negative regulation of leukocyte differentiation	8/308	102/18722	0.000281584	0.00431721	0.00348274	ZC3H12A/GPR68/SMAD7/JAK3/CTLA4/CD74/INHBA/FOXP3	8	0	8		ZC3H12A/GPR68/SMAD7/JAK3/CTLA4/CD74/INHBA/FOXP3
GO:0042119	neutrophil activation	5/308	36/18722	0.000289409	0.00441814	0.00356417	PTAFR/CCL5/IL18RAP/CXCL8/IL15	5	0	5		PTAFR/CCL5/IL18RAP/CXCL8/IL15
GO:0097305	response to alcohol	13/308	253/18722	0.000302714	0.00460152	0.0037121	VCAM1/GATA3/P2RY6/DRD2/FOS/ICAM1/KLF2/MAP4K1/SLIT3/INHBA/ADCY1/GNAI1/FOXP3	13	4	9	DRD2/SLIT3/ADCY1/GNAI1	VCAM1/GATA3/P2RY6/FOS/ICAM1/KLF2/MAP4K1/INHBA/FOXP3
GO:0014068	positive regulation of phosphatidylinositol 3-kinase signaling	7/308	79/18722	0.000320749	0.00485491	0.00391651	CCL5/CD28/ERBB4/OSM/KDR/NCF1/SEMA4D	7	2	5	ERBB4/KDR	CCL5/CD28/OSM/NCF1/SEMA4D
GO:0002369	T cell cytokine production	5/308	37/18722	0.000330165	0.00495527	0.00399747	GATA3/SMAD7/CLC/HLA-F/FOXP3	5	0	5		GATA3/SMAD7/CLC/HLA-F/FOXP3
GO:0002724	regulation of T cell cytokine production	5/308	37/18722	0.000330165	0.00495527	0.00399747	GATA3/SMAD7/CLC/HLA-F/FOXP3	5	0	5		GATA3/SMAD7/CLC/HLA-F/FOXP3
GO:0061756	leukocyte adhesion to vascular endothelial cell	6/308	57/18722	0.000338505	0.00505909	0.00408123	PTAFR/VCAM1/ETS1/ICAM1/CCL28/FUT7	6	0	6		PTAFR/VCAM1/ETS1/ICAM1/CCL28/FUT7
GO:0046641	positive regulation of alpha-beta T cell proliferation	4/308	21/18722	0.000344626	0.00508645	0.0041033	CD3E/EBI3/ZAP70/CD28	4	0	4		CD3E/EBI3/ZAP70/CD28
GO:0070269	pyroptosis	4/308	21/18722	0.000344626	0.00508645	0.0041033	GZMB/NLRP1/ZBP1/GZMA	4	0	4		GZMB/NLRP1/ZBP1/GZMA
GO:0072111	cell proliferation involved in kidney development	4/308	21/18722	0.000344626	0.00508645	0.0041033	GATA3/SERPINB7/STAT1/EGR1	4	0	4		GATA3/SERPINB7/STAT1/EGR1
GO:0019882	antigen processing and presentation	8/308	106/18722	0.000365951	0.00537888	0.0043392	ICAM1/RELB/CD8A/CD74/HLA-F/HLA-DRA/HLA-DMB/HLA-DOA	8	0	8		ICAM1/RELB/CD8A/CD74/HLA-F/HLA-DRA/HLA-DMB/HLA-DOA
GO:0046209	nitric oxide metabolic process	7/308	81/18722	0.00037416	0.00544615	0.00439347	ZC3H12A/PTGS2/CLEC7A/IFNG/GCH1/ICAM1/KLF2	7	0	7		ZC3H12A/PTGS2/CLEC7A/IFNG/GCH1/ICAM1/KLF2
GO:0002478	antigen processing and presentation of exogenous peptide antigen	5/308	38/18722	0.000375121	0.00544615	0.00439347	CD74/HLA-F/HLA-DRA/HLA-DMB/HLA-DOA	5	0	5		CD74/HLA-F/HLA-DRA/HLA-DMB/HLA-DOA
GO:0046633	alpha-beta T cell proliferation	5/308	38/18722	0.000375121	0.00544615	0.00439347	CD3E/EBI3/ZAP70/CD28/IL15	5	0	5		CD3E/EBI3/ZAP70/CD28/IL15
GO:0002705	positive regulation of leukocyte mediated immunity	9/308	134/18722	0.000379873	0.00549272	0.00443104	PTAFR/SH2D1B/GATA3/CLEC7A/IL18RAP/CD28/HLA-F/HLA-DRA/FOXP3	9	0	9		PTAFR/SH2D1B/GATA3/CLEC7A/IL18RAP/CD28/HLA-F/HLA-DRA/FOXP3
GO:1901654	response to ketone	11/308	194/18722	0.000382603	0.0055098	0.00444482	PTAFR/P2RY6/ACOD1/FOS/ICAM1/KLF2/MAP4K1/SLIT3/ADCY1/GNAI1/FOXP3	11	3	8	SLIT3/ADCY1/GNAI1	PTAFR/P2RY6/ACOD1/FOS/ICAM1/KLF2/MAP4K1/FOXP3
GO:0070371	ERK1 and ERK2 cascade	15/308	330/18722	0.000397205	0.00569701	0.00459584	GBP1/XCL2/CD44/P2RY6/DRD2/CCL8/CCL13/CCL5/ICAM1/ERBB4/GPBAR1/CCL20/EPHB1/KDR/CD74	15	4	11	DRD2/ERBB4/EPHB1/KDR	GBP1/XCL2/CD44/P2RY6/CCL8/CCL13/CCL5/ICAM1/GPBAR1/CCL20/CD74
GO:2001057	reactive nitrogen species metabolic process	7/308	82/18722	0.000403411	0.00576278	0.0046489	ZC3H12A/PTGS2/CLEC7A/IFNG/GCH1/ICAM1/KLF2	7	0	7		ZC3H12A/PTGS2/CLEC7A/IFNG/GCH1/ICAM1/KLF2
GO:0002832	negative regulation of response to biotic stimulus	8/308	108/18722	0.000415263	0.00586766	0.00473351	SERPING1/DRD2/ACOD1/NLRC3/CD96/HLA-F/MICA/FOXP3	8	2	6	DRD2/MICA	SERPING1/ACOD1/NLRC3/CD96/HLA-F/FOXP3
GO:0032693	negative regulation of interleukin-10 production	4/308	22/18722	0.000415785	0.00586766	0.00473351	JAK3/TRIB2/PDCD1LG2/FOXP3	4	0	4		JAK3/TRIB2/PDCD1LG2/FOXP3
GO:0043371	negative regulation of CD4-positive, alpha-beta T cell differentiation	4/308	22/18722	0.000415785	0.00586766	0.00473351	ZC3H12A/SMAD7/JAK3/FOXP3	4	0	4		ZC3H12A/SMAD7/JAK3/FOXP3
GO:0022408	negative regulation of cell-cell adhesion	11/308	196/18722	0.000417351	0.00586766	0.00473351	ZC3H12A/LAX1/IL2RA/SMAD7/JAK3/CTLA4/TIGIT/CCL28/CD74/PDCD1LG2/FOXP3	11	0	11		ZC3H12A/LAX1/IL2RA/SMAD7/JAK3/CTLA4/TIGIT/CCL28/CD74/PDCD1LG2/FOXP3
GO:0009636	response to toxic substance	13/308	262/18722	0.000422835	0.00589894	0.00475874	PTGS2/HBD/DRD2/ATP7B/GCH1/FOS/SLC30A4/MT1M/MT1A/MT1G/MT1H/MT1X/CCL5	13	3	10	HBD/DRD2/ATP7B	PTGS2/GCH1/FOS/SLC30A4/MT1M/MT1A/MT1G/MT1H/MT1X/CCL5
GO:0002701	negative regulation of production of molecular mediator of immune response	5/308	39/18722	0.000424551	0.00589894	0.00475874	SMAD7/JAK3/CD96/HLA-F/FOXP3	5	0	5		SMAD7/JAK3/CD96/HLA-F/FOXP3
GO:2000516	positive regulation of CD4-positive, alpha-beta T cell activation	5/308	39/18722	0.000424551	0.00589894	0.00475874	PRKCQ/IFNG/NFKBIZ/HLA-DRA/FOXP3	5	0	5		PRKCQ/IFNG/NFKBIZ/HLA-DRA/FOXP3
GO:0030595	leukocyte chemotaxis	12/308	230/18722	0.000447367	0.00619177	0.00499497	PDE4B/S1PR1/XCL2/CCL8/CCL13/CCL5/CCL20/CXCL8/ITGA1/CD74/CCR6/CXCR3	12	0	12		PDE4B/S1PR1/XCL2/CCL8/CCL13/CCL5/CCL20/CXCL8/ITGA1/CD74/CCR6/CXCR3
GO:0051607	defense response to virus	13/308	265/18722	0.000470958	0.00646794	0.00521776	ZC3H12A/GBP1/PRF1/IFNG/ACOD1/NLRP1/STAT1/ZBP1/IFNGR2/APOBEC3G/IL15/MICA/FOXP3	13	1	12	MICA	ZC3H12A/GBP1/PRF1/IFNG/ACOD1/NLRP1/STAT1/ZBP1/IFNGR2/APOBEC3G/IL15/FOXP3
GO:0140546	defense response to symbiont	13/308	265/18722	0.000470958	0.00646794	0.00521776	ZC3H12A/GBP1/PRF1/IFNG/ACOD1/NLRP1/STAT1/ZBP1/IFNGR2/APOBEC3G/IL15/MICA/FOXP3	13	1	12	MICA	ZC3H12A/GBP1/PRF1/IFNG/ACOD1/NLRP1/STAT1/ZBP1/IFNGR2/APOBEC3G/IL15/FOXP3
GO:0002833	positive regulation of response to biotic stimulus	10/308	168/18722	0.000478668	0.00649949	0.00524322	GBP5/SH2D1B/CLEC6A/CLEC7A/ACOD1/CCL5/IL18RAP/ZBP1/HLA-F/IL17F	10	0	10		GBP5/SH2D1B/CLEC6A/CLEC7A/ACOD1/CCL5/IL18RAP/ZBP1/HLA-F/IL17F
GO:0045429	positive regulation of nitric oxide biosynthetic process	5/308	40/18722	0.000478737	0.00649949	0.00524322	PTGS2/CLEC7A/IFNG/ICAM1/KLF2	5	0	5		PTGS2/CLEC7A/IFNG/ICAM1/KLF2
GO:1904994	regulation of leukocyte adhesion to vascular endothelial cell	5/308	40/18722	0.000478737	0.00649949	0.00524322	PTAFR/ETS1/ICAM1/CCL28/FUT7	5	0	5		PTAFR/ETS1/ICAM1/CCL28/FUT7
GO:0010038	response to metal ion	16/308	373/18722	0.000485119	0.00656109	0.00529291	VCAM1/PTGS2/DRD2/ATP7B/FOS/SLC30A4/MT1M/MT1A/MT1G/MT1H/MT1X/SLC25A23/ICAM1/ADCY1/NCF1/AQP3	16	4	12	DRD2/ATP7B/SLC25A23/ADCY1	VCAM1/PTGS2/FOS/SLC30A4/MT1M/MT1A/MT1G/MT1H/MT1X/ICAM1/NCF1/AQP3
GO:0034113	heterotypic cell-cell adhesion	6/308	61/18722	0.000490274	0.00658077	0.00530879	LCK/VCAM1/CD2/CD44/CD200/CD200R1	6	0	6		LCK/VCAM1/CD2/CD44/CD200/CD200R1
GO:2000401	regulation of lymphocyte migration	6/308	61/18722	0.000490274	0.00658077	0.00530879	XCL2/CCL5/CCL20/CD200/CD200R1/CCR6	6	0	6		XCL2/CCL5/CCL20/CD200/CD200R1/CCR6
GO:0071636	positive regulation of transforming growth factor beta production	4/308	23/18722	0.00049684	0.00664384	0.00535966	PTGS2/SERPINB7/CD200/FOXP3	4	0	4		PTGS2/SERPINB7/CD200/FOXP3
GO:0014066	regulation of phosphatidylinositol 3-kinase signaling	8/308	111/18722	0.000499238	0.0066509	0.00536536	NLRC3/CCL5/CD28/ERBB4/OSM/KDR/NCF1/SEMA4D	8	2	6	ERBB4/KDR	NLRC3/CCL5/CD28/OSM/NCF1/SEMA4D
GO:0002260	lymphocyte homeostasis	6/308	62/18722	0.000535407	0.00706106	0.00569624	IL2RA/TNFSF13B/JAK3/CD74/FOXP3/GPR174	6	0	6		IL2RA/TNFSF13B/JAK3/CD74/FOXP3/GPR174
GO:0045428	regulation of nitric oxide biosynthetic process	6/308	62/18722	0.000535407	0.00706106	0.00569624	ZC3H12A/PTGS2/CLEC7A/IFNG/ICAM1/KLF2	6	0	6		ZC3H12A/PTGS2/CLEC7A/IFNG/ICAM1/KLF2
GO:0032733	positive regulation of interleukin-10 production	5/308	41/18722	0.000537967	0.00706106	0.00569624	CLEC7A/CD28/TIGIT/IRF4/CD40LG	5	0	5		CLEC7A/CD28/TIGIT/IRF4/CD40LG
GO:1904407	positive regulation of nitric oxide metabolic process	5/308	41/18722	0.000537967	0.00706106	0.00569624	PTGS2/CLEC7A/IFNG/ICAM1/KLF2	5	0	5		PTGS2/CLEC7A/IFNG/ICAM1/KLF2
GO:0050729	positive regulation of inflammatory response	9/308	142/18722	0.00058027	0.00758832	0.00612158	PTGS2/ETS1/IFNG/NFKBIA/CD28/ZBP1/OSM/NFKBIZ/IL15	9	0	9		PTGS2/ETS1/IFNG/NFKBIA/CD28/ZBP1/OSM/NFKBIZ/IL15
GO:0031343	positive regulation of cell killing	6/308	63/18722	0.000583705	0.00760527	0.00613526	PRF1/CLEC7A/IFNG/IL18RAP/HLA-F/HLA-DRA	6	0	6		PRF1/CLEC7A/IFNG/IL18RAP/HLA-F/HLA-DRA
GO:0030099	myeloid cell differentiation	16/308	381/18722	0.000609974	0.00791853	0.00638797	GATA3/ETS1/IFNG/CEBPE/NFKBIA/FOS/GPR68/MT1G/KLF2/JAK3/RELB/STAT1/IL15/CD74/IRF4/INHBA	16	1	15	CEBPE	GATA3/ETS1/IFNG/NFKBIA/FOS/GPR68/MT1G/KLF2/JAK3/RELB/STAT1/IL15/CD74/IRF4/INHBA
GO:0032102	negative regulation of response to external stimulus	17/308	420/18722	0.000628645	0.00813124	0.00655956	IL2RA/GATA3/SERPING1/DRD2/ACOD1/NLRC3/GP1BA/SIGLEC10/TNFAIP6/ROBO2/CD96/CD200/CD200R1/HLA-F/MICA/SEMA4D/FOXP3	17	3	14	DRD2/ROBO2/MICA	IL2RA/GATA3/SERPING1/ACOD1/NLRC3/GP1BA/SIGLEC10/TNFAIP6/CD96/CD200/CD200R1/HLA-F/SEMA4D/FOXP3
GO:0048247	lymphocyte chemotaxis	6/308	64/18722	0.000635317	0.0081582	0.00658132	XCL2/CCL8/CCL13/CCL5/CCL20/CXCR3	6	0	6		XCL2/CCL8/CCL13/CCL5/CCL20/CXCR3
GO:0080164	regulation of nitric oxide metabolic process	6/308	64/18722	0.000635317	0.0081582	0.00658132	ZC3H12A/PTGS2/CLEC7A/IFNG/ICAM1/KLF2	6	0	6		ZC3H12A/PTGS2/CLEC7A/IFNG/ICAM1/KLF2
GO:0014065	phosphatidylinositol 3-kinase signaling	9/308	144/18722	0.000641979	0.0082141	0.00662641	GATA3/NLRC3/CCL5/CD28/ERBB4/OSM/KDR/NCF1/SEMA4D	9	2	7	ERBB4/KDR	GATA3/NLRC3/CCL5/CD28/OSM/NCF1/SEMA4D
GO:0002725	negative regulation of T cell cytokine production	3/308	11/18722	0.00065964	0.00837978	0.00676007	SMAD7/HLA-F/FOXP3	3	0	3		SMAD7/HLA-F/FOXP3
GO:2000320	negative regulation of T-helper 17 cell differentiation	3/308	11/18722	0.00065964	0.00837978	0.00676007	ZC3H12A/SMAD7/FOXP3	3	0	3		ZC3H12A/SMAD7/FOXP3
GO:0036230	granulocyte activation	5/308	43/18722	0.000672743	0.00851582	0.00686982	PTAFR/CCL5/IL18RAP/CXCL8/IL15	5	0	5		PTAFR/CCL5/IL18RAP/CXCL8/IL15
GO:0002573	myeloid leukocyte differentiation	11/308	208/18722	0.000686176	0.00865507	0.00698214	GATA3/IFNG/CEBPE/FOS/GPR68/MT1G/RELB/IL15/CD74/IRF4/INHBA	11	1	10	CEBPE	GATA3/IFNG/FOS/GPR68/MT1G/RELB/IL15/CD74/IRF4/INHBA
GO:0042832	defense response to protozoan	4/308	25/18722	0.000691633	0.00866245	0.0069881	GBP2/GBP4/CLEC7A/IRF4	4	0	4		GBP2/GBP4/CLEC7A/IRF4
GO:1904996	positive regulation of leukocyte adhesion to vascular endothelial cell	4/308	25/18722	0.000691633	0.00866245	0.0069881	PTAFR/ETS1/ICAM1/FUT7	4	0	4		PTAFR/ETS1/ICAM1/FUT7
GO:0002702	positive regulation of production of molecular mediator of immune response	8/308	117/18722	0.000708471	0.00884222	0.00713312	TNFRSF4/GATA3/CLEC7A/CD28/MZB1/CD74/HLA-F/IL17F	8	0	8		TNFRSF4/GATA3/CLEC7A/CD28/MZB1/CD74/HLA-F/IL17F
GO:0071222	cellular response to lipopolysaccharide	11/308	209/18722	0.000713924	0.00887912	0.00716289	PTAFR/ZC3H12A/PDE4B/MRC1/ACOD1/CEBPE/NFKBIA/CCL5/ICAM1/CXCL8/PDCD1LG2	11	1	10	CEBPE	PTAFR/ZC3H12A/PDE4B/MRC1/ACOD1/NFKBIA/CCL5/ICAM1/CXCL8/PDCD1LG2
GO:0032620	interleukin-17 production	5/308	44/18722	0.000748896	0.0091167	0.00735455	PRKCQ/IFNG/OSM/IL15/FOXP3	5	0	5		PRKCQ/IFNG/OSM/IL15/FOXP3
GO:0032660	regulation of interleukin-17 production	5/308	44/18722	0.000748896	0.0091167	0.00735455	PRKCQ/IFNG/OSM/IL15/FOXP3	5	0	5		PRKCQ/IFNG/OSM/IL15/FOXP3
GO:0046006	regulation of activated T cell proliferation	5/308	44/18722	0.000748896	0.0091167	0.00735455	IL2RA/TMIGD2/CLC/PDCD1LG2/FOXP3	5	0	5		IL2RA/TMIGD2/CLC/PDCD1LG2/FOXP3
GO:0150076	neuroinflammatory response	5/308	44/18722	0.000748896	0.0091167	0.00735455	PTGS2/IFNG/CD200/CD200R1/ADCY1	5	1	4	ADCY1	PTGS2/IFNG/CD200/CD200R1
GO:0032715	negative regulation of interleukin-6 production	6/308	66/18722	0.0007491	0.0091167	0.00735455	ZC3H12A/NLRC3/KLF2/CD200/CD200R1/FOXP3	6	0	6		ZC3H12A/NLRC3/KLF2/CD200/CD200R1/FOXP3
GO:0050766	positive regulation of phagocytosis	6/308	66/18722	0.0007491	0.0091167	0.00735455	IL15RA/CLEC7A/IFNG/SIRPG/IL2RB/IL15	6	0	6		IL15RA/CLEC7A/IFNG/SIRPG/IL2RB/IL15
GO:0048015	phosphatidylinositol-mediated signaling	10/308	178/18722	0.000750968	0.0091167	0.00735455	PTAFR/GATA3/NLRC3/CCL5/CD28/ERBB4/OSM/KDR/NCF1/SEMA4D	10	2	8	ERBB4/KDR	PTAFR/GATA3/NLRC3/CCL5/CD28/OSM/NCF1/SEMA4D
GO:0001562	response to protozoan	4/308	26/18722	0.00080688	0.00963111	0.00776953	GBP2/GBP4/CLEC7A/IRF4	4	0	4		GBP2/GBP4/CLEC7A/IRF4
GO:0002710	negative regulation of T cell mediated immunity	4/308	26/18722	0.00080688	0.00963111	0.00776953	SMAD7/IL7R/HLA-F/FOXP3	4	0	4		SMAD7/IL7R/HLA-F/FOXP3
GO:0046639	negative regulation of alpha-beta T cell differentiation	4/308	26/18722	0.00080688	0.00963111	0.00776953	ZC3H12A/SMAD7/JAK3/FOXP3	4	0	4		ZC3H12A/SMAD7/JAK3/FOXP3
GO:1900017	positive regulation of cytokine production involved in inflammatory response	4/308	26/18722	0.00080688	0.00963111	0.00776953	GBP5/CLEC7A/IL17D/IL17F	4	1	3	IL17D	GBP5/CLEC7A/IL17F
GO:2000108	positive regulation of leukocyte apoptotic process	4/308	26/18722	0.00080688	0.00963111	0.00776953	HCAR2/CCL5/BLK/IDO1	4	0	4		HCAR2/CCL5/BLK/IDO1
GO:0035914	skeletal muscle cell differentiation	6/308	67/18722	0.000811588	0.00965491	0.00778873	MYOD1/FOS/GPC1/EPHB1/EGR1/PAX5	6	3	3	MYOD1/GPC1/EPHB1	FOS/EGR1/PAX5
GO:0032755	positive regulation of interleukin-6 production	7/308	93/18722	0.000862363	0.0102248	0.00824843	PTAFR/POU2AF1/CLEC7A/IFNG/IL17D/CD74/IL17F	7	1	6	IL17D	PTAFR/POU2AF1/CLEC7A/IFNG/CD74/IL17F
GO:2000317	negative regulation of T-helper 17 type immune response	3/308	12/18722	0.00086884	0.0102673	0.00828277	ZC3H12A/SMAD7/FOXP3	3	0	3		ZC3H12A/SMAD7/FOXP3
GO:0032922	circadian regulation of gene expression	6/308	68/18722	0.000878021	0.0103073	0.00831505	ID3/LGR4/DRD2/RELB/NPAS2/EGR1	6	4	2	ID3/LGR4/DRD2/NPAS2	RELB/EGR1
GO:0042698	ovulation cycle	6/308	68/18722	0.000878021	0.0103073	0.00831505	ETS1/RETN/ROBO2/EGR1/SLIT3/INHBA	6	2	4	ROBO2/SLIT3	ETS1/RETN/EGR1/INHBA
GO:0048017	inositol lipid-mediated signaling	10/308	182/18722	0.000890713	0.0104219	0.00840749	PTAFR/GATA3/NLRC3/CCL5/CD28/ERBB4/OSM/KDR/NCF1/SEMA4D	10	2	8	ERBB4/KDR	PTAFR/GATA3/NLRC3/CCL5/CD28/OSM/NCF1/SEMA4D
GO:0046883	regulation of hormone secretion	12/308	249/18722	0.000900568	0.0105027	0.00847264	LRP5/DRD2/SIDT2/IFNG/HCAR2/GPR68/CCL5/RETN/ABCG1/OSM/INHBA/BLK	12	3	9	LRP5/DRD2/SIDT2	IFNG/HCAR2/GPR68/CCL5/RETN/ABCG1/OSM/INHBA/BLK
GO:2000107	negative regulation of leukocyte apoptotic process	5/308	46/18722	0.000920287	0.0106976	0.00862986	PRKCQ/CCL5/JAK3/IL7R/CD74	5	0	5		PRKCQ/CCL5/JAK3/IL7R/CD74
GO:0098754	detoxification	9/308	152/18722	0.000944836	0.0109472	0.00883121	PTGS2/HBD/ATP7B/GCH1/MT1M/MT1A/MT1G/MT1H/MT1X	9	2	7	HBD/ATP7B	PTGS2/GCH1/MT1M/MT1A/MT1G/MT1H/MT1X
GO:0002532	production of molecular mediator involved in inflammatory response	7/308	95/18722	0.000978254	0.0112976	0.00911387	ZC3H12A/GBP5/CLEC7A/IL17D/NLRC3/IL17F/NCF1	7	1	6	IL17D	ZC3H12A/GBP5/CLEC7A/NLRC3/IL17F/NCF1
GO:0019884	antigen processing and presentation of exogenous antigen	5/308	47/18722	0.00101616	0.0116596	0.00940596	CD74/HLA-F/HLA-DRA/HLA-DMB/HLA-DOA	5	0	5		CD74/HLA-F/HLA-DRA/HLA-DMB/HLA-DOA
GO:0050798	activated T cell proliferation	5/308	47/18722	0.00101616	0.0116596	0.00940596	IL2RA/TMIGD2/CLC/PDCD1LG2/FOXP3	5	0	5		IL2RA/TMIGD2/CLC/PDCD1LG2/FOXP3
GO:0045123	cellular extravasation	6/308	70/18722	0.00102339	0.0117048	0.00944243	PTAFR/VCAM1/ICAM1/CCL28/ITGA1/FUT7	6	0	6		PTAFR/VCAM1/ICAM1/CCL28/ITGA1/FUT7
GO:1901655	cellular response to ketone	7/308	96/18722	0.00104062	0.0118637	0.00957058	P2RY6/ACOD1/ICAM1/KLF2/MAP4K1/ADCY1/GNAI1	7	2	5	ADCY1/GNAI1	P2RY6/ACOD1/ICAM1/KLF2/MAP4K1
GO:0043410	positive regulation of MAPK cascade	18/308	480/18722	0.00105725	0.0120148	0.00969246	ZC3H12A/XCL2/CD44/P2RY6/DRD2/CLEC7A/CCL8/CCL13/CCL5/ICAM1/GDF15/ERBB4/GPBAR1/CCL20/OSM/KDR/CD74/NCF1	18	4	14	DRD2/GDF15/ERBB4/KDR	ZC3H12A/XCL2/CD44/P2RY6/CLEC7A/CCL8/CCL13/CCL5/ICAM1/GPBAR1/CCL20/OSM/CD74/NCF1
GO:0002228	natural killer cell mediated immunity	6/308	71/18722	0.00110267	0.012491	0.0100767	SH2D1B/GZMB/IL18RAP/CD96/HLA-F/MICA	6	1	5	MICA	SH2D1B/GZMB/IL18RAP/CD96/HLA-F
GO:0051709	regulation of killing of cells of other organism	3/308	13/18722	0.00111579	0.012559	0.0101315	PRF1/CLEC7A/IFNG	3	0	3		PRF1/CLEC7A/IFNG
GO:0070486	leukocyte aggregation	3/308	13/18722	0.00111579	0.012559	0.0101315	CD44/ZAP70/SEMA4D	3	0	3		CD44/ZAP70/SEMA4D
GO:0002715	regulation of natural killer cell mediated immunity	5/308	48/18722	0.00111925	0.012559	0.0101315	SH2D1B/IL18RAP/CD96/HLA-F/MICA	5	1	4	MICA	SH2D1B/IL18RAP/CD96/HLA-F
GO:0071219	cellular response to molecule of bacterial origin	11/308	221/18722	0.0011263	0.0125982	0.0101632	PTAFR/ZC3H12A/PDE4B/MRC1/ACOD1/CEBPE/NFKBIA/CCL5/ICAM1/CXCL8/PDCD1LG2	11	1	10	CEBPE	PTAFR/ZC3H12A/PDE4B/MRC1/ACOD1/NFKBIA/CCL5/ICAM1/CXCL8/PDCD1LG2
GO:0002534	cytokine production involved in inflammatory response	6/308	72/18722	0.00118657	0.0131106	0.0105765	ZC3H12A/GBP5/CLEC7A/IL17D/NLRC3/IL17F	6	1	5	IL17D	ZC3H12A/GBP5/CLEC7A/NLRC3/IL17F
GO:0032729	positive regulation of interferon-gamma production	6/308	72/18722	0.00118657	0.0131106	0.0105765	PDE4B/IL12RB2/CD2/CD3E/CLEC7A/EBI3	6	0	6		PDE4B/IL12RB2/CD2/CD3E/CLEC7A/EBI3
GO:1900015	regulation of cytokine production involved in inflammatory response	6/308	72/18722	0.00118657	0.0131106	0.0105765	ZC3H12A/GBP5/CLEC7A/IL17D/NLRC3/IL17F	6	1	5	IL17D	ZC3H12A/GBP5/CLEC7A/NLRC3/IL17F
GO:0002262	myeloid cell homeostasis	9/308	157/18722	0.00118685	0.0131106	0.0105765	PDE4B/GATA3/ETS1/HCAR2/KLF2/JAK3/STAT1/INHBA/FOXP3	9	0	9		PDE4B/GATA3/ETS1/HCAR2/KLF2/JAK3/STAT1/INHBA/FOXP3
GO:0046879	hormone secretion	13/308	295/18722	0.00126569	0.0139383	0.0112442	GATA3/LRP5/DRD2/SIDT2/IFNG/HCAR2/GPR68/CCL5/RETN/ABCG1/OSM/INHBA/BLK	13	3	10	LRP5/DRD2/SIDT2	GATA3/IFNG/HCAR2/GPR68/CCL5/RETN/ABCG1/OSM/INHBA/BLK
GO:0032732	positive regulation of interleukin-1 production	6/308	73/18722	0.00127527	0.0139574	0.0112596	GBP5/CLEC7A/IFNG/IGHD/NLRP1/EGR1	6	0	6		GBP5/CLEC7A/IFNG/IGHD/NLRP1/EGR1
GO:0050848	regulation of calcium-mediated signaling	6/308	73/18722	0.00127527	0.0139574	0.0112596	GBP1/CD3E/CLEC7A/ZAP70/SLA2/TRAT1	6	0	6		GBP1/CD3E/CLEC7A/ZAP70/SLA2/TRAT1
GO:0043280	positive regulation of cysteine-type endopeptidase activity involved in apoptotic process	8/308	129/18722	0.00133731	0.0145914	0.0117711	LCK/FASLG/CLEC7A/UACA/NLRP1/TNFSF10/HIP1/ACER2	8	1	7	ACER2	LCK/FASLG/CLEC7A/UACA/NLRP1/TNFSF10/HIP1
GO:0045862	positive regulation of proteolysis	15/308	372/18722	0.00134423	0.0146221	0.0117959	LCK/ZC3H12A/FASLG/CLEC7A/IFNG/MMP14/PSME2/UACA/NLRP1/SMAD7/TRIB2/TNFSF10/MELTF/HIP1/ACER2	15	2	13	MELTF/ACER2	LCK/ZC3H12A/FASLG/CLEC7A/IFNG/MMP14/PSME2/UACA/NLRP1/SMAD7/TRIB2/TNFSF10/HIP1
GO:0046638	positive regulation of alpha-beta T cell differentiation	5/308	50/18722	0.00134842	0.0146229	0.0117965	IFNG/ZAP70/NFKBIZ/HLA-DRA/FOXP3	5	0	5		IFNG/ZAP70/NFKBIZ/HLA-DRA/FOXP3
GO:0048511	rhythmic process	13/308	298/18722	0.00138585	0.0149588	0.0120675	ID3/LGR4/DRD2/ETS1/GPR176/RETN/RELB/NPAS2/ROBO2/EGR1/SLIT3/INHBA/ADCY1	13	8	5	ID3/LGR4/DRD2/GPR176/NPAS2/ROBO2/SLIT3/ADCY1	ETS1/RETN/RELB/EGR1/INHBA
GO:0034616	response to laminar fluid shear stress	3/308	14/18722	0.00140288	0.0149588	0.0120675	ETS1/SMAD7/KLF2	3	0	3		ETS1/SMAD7/KLF2
GO:0035589	G protein-coupled purinergic nucleotide receptor signaling pathway	3/308	14/18722	0.00140288	0.0149588	0.0120675	PTAFR/P2RY6/P2RY10	3	0	3		PTAFR/P2RY6/P2RY10
GO:0045472	response to ether	3/308	14/18722	0.00140288	0.0149588	0.0120675	PTAFR/ZC3H12A/FOXP3	3	0	3		PTAFR/ZC3H12A/FOXP3
GO:1901722	regulation of cell proliferation involved in kidney development	3/308	14/18722	0.00140288	0.0149588	0.0120675	GATA3/SERPINB7/EGR1	3	0	3		GATA3/SERPINB7/EGR1
GO:0019886	antigen processing and presentation of exogenous peptide antigen via MHC class II	4/308	30/18722	0.00140462	0.0149588	0.0120675	CD74/HLA-DRA/HLA-DMB/HLA-DOA	4	0	4		CD74/HLA-DRA/HLA-DMB/HLA-DOA
GO:0045089	positive regulation of innate immune response	8/308	131/18722	0.00147559	0.0156676	0.0126393	GBP5/SH2D1B/CLEC6A/CLEC7A/CCL5/IL18RAP/ZBP1/HLA-F	8	0	8		GBP5/SH2D1B/CLEC6A/CLEC7A/CCL5/IL18RAP/ZBP1/HLA-F
GO:0045639	positive regulation of myeloid cell differentiation	7/308	103/18722	0.00156947	0.0166149	0.0134035	ETS1/IFNG/FOS/GPR68/STAT1/CD74/INHBA	7	0	7		ETS1/IFNG/FOS/GPR68/STAT1/CD74/INHBA
GO:0071248	cellular response to metal ion	10/308	197/18722	0.00161771	0.0170747	0.0137744	PTGS2/FOS/MT1M/MT1A/MT1G/MT1H/MT1X/SLC25A23/ADCY1/NCF1	10	2	8	SLC25A23/ADCY1	PTGS2/FOS/MT1M/MT1A/MT1G/MT1H/MT1X/NCF1
GO:1901741	positive regulation of myoblast fusion	3/308	15/18722	0.00173235	0.0182307	0.0147069	MYOD1/GDF15/NFATC2	3	2	1	MYOD1/GDF15	NFATC2
GO:0009914	hormone transport	13/308	306/18722	0.00175343	0.0183565	0.0148084	GATA3/LRP5/DRD2/SIDT2/IFNG/HCAR2/GPR68/CCL5/RETN/ABCG1/OSM/INHBA/BLK	13	3	10	LRP5/DRD2/SIDT2	GATA3/IFNG/HCAR2/GPR68/CCL5/RETN/ABCG1/OSM/INHBA/BLK
GO:0045744	negative regulation of G protein-coupled receptor signaling pathway	5/308	53/18722	0.00175463	0.0183565	0.0148084	PDE4B/DRD2/CCL5/RNF157/CXCL8	5	1	4	DRD2	PDE4B/CCL5/RNF157/CXCL8
GO:0043372	positive regulation of CD4-positive, alpha-beta T cell differentiation	4/308	32/18722	0.00179618	0.0186268	0.0150265	IFNG/NFKBIZ/HLA-DRA/FOXP3	4	0	4		IFNG/NFKBIZ/HLA-DRA/FOXP3
GO:0050850	positive regulation of calcium-mediated signaling	4/308	32/18722	0.00179618	0.0186268	0.0150265	CD3E/CLEC7A/ZAP70/TRAT1	4	0	4		CD3E/CLEC7A/ZAP70/TRAT1
GO:2000515	negative regulation of CD4-positive, alpha-beta T cell activation	4/308	32/18722	0.00179618	0.0186268	0.0150265	ZC3H12A/SMAD7/JAK3/FOXP3	4	0	4		ZC3H12A/SMAD7/JAK3/FOXP3
GO:0006968	cellular defense response	5/308	54/18722	0.00190805	0.0197295	0.015916	PRF1/GNLY/TRAT1/CCR6/NCF1	5	0	5		PRF1/GNLY/TRAT1/CCR6/NCF1
GO:0050901	leukocyte tethering or rolling	4/308	33/18722	0.00201776	0.0208034	0.0167824	PTAFR/VCAM1/CCL28/FUT7	4	0	4		PTAFR/VCAM1/CCL28/FUT7
GO:0002399	MHC class II protein complex assembly	3/308	16/18722	0.00210632	0.0214062	0.0172687	HLA-DRA/HLA-DMB/HLA-DOA	3	0	3		HLA-DRA/HLA-DMB/HLA-DOA
GO:0002503	peptide antigen assembly with MHC class II protein complex	3/308	16/18722	0.00210632	0.0214062	0.0172687	HLA-DRA/HLA-DMB/HLA-DOA	3	0	3		HLA-DRA/HLA-DMB/HLA-DOA
GO:0050862	positive regulation of T cell receptor signaling pathway	3/308	16/18722	0.00210632	0.0214062	0.0172687	LCK/TESPA1/TRAT1	3	0	3		LCK/TESPA1/TRAT1
GO:0051770	positive regulation of nitric-oxide synthase biosynthetic process	3/308	16/18722	0.00210632	0.0214062	0.0172687	IFNG/STAT1/KDR	3	1	2	KDR	IFNG/STAT1
GO:1903236	regulation of leukocyte tethering or rolling	3/308	16/18722	0.00210632	0.0214062	0.0172687	PTAFR/CCL28/FUT7	3	0	3		PTAFR/CCL28/FUT7
GO:0046165	alcohol biosynthetic process	8/308	140/18722	0.00224442	0.0227447	0.0183484	PTAFR/TM7SF2/DHCR7/P2RY6/GCH1/MVD/ABCG1/ACER2	8	4	4	TM7SF2/DHCR7/MVD/ACER2	PTAFR/P2RY6/GCH1/ABCG1
GO:0002495	antigen processing and presentation of peptide antigen via MHC class II	4/308	34/18722	0.00225754	0.0227481	0.0183511	CD74/HLA-DRA/HLA-DMB/HLA-DOA	4	0	4		CD74/HLA-DRA/HLA-DMB/HLA-DOA
GO:0051482	positive regulation of cytosolic calcium ion concentration involved in phospholipase C-activating G protein-coupled signaling pathway	4/308	34/18722	0.00225754	0.0227481	0.0183511	S1PR1/DRD2/P2RY10/GPR174	4	1	3	DRD2	S1PR1/P2RY10/GPR174
GO:0001910	regulation of leukocyte mediated cytotoxicity	6/308	82/18722	0.00231992	0.0233106	0.0188049	ICAM1/IL18RAP/IL7R/HLA-F/MICA/HLA-DRA	6	1	5	MICA	ICAM1/IL18RAP/IL7R/HLA-F/HLA-DRA
GO:0030183	B cell differentiation	8/308	141/18722	0.00234626	0.0235088	0.0189649	VCAM1/POU2AF1/TNFSF13B/MMP14/IKZF3/JAK3/INHBA/CD40LG	8	0	8		VCAM1/POU2AF1/TNFSF13B/MMP14/IKZF3/JAK3/INHBA/CD40LG
GO:0043281	regulation of cysteine-type endopeptidase activity involved in apoptotic process	10/308	209/18722	0.00249532	0.0247517	0.0199675	LCK/FASLG/PTGS2/CD44/CLEC7A/UACA/NLRP1/TNFSF10/HIP1/ACER2	10	1	9	ACER2	LCK/FASLG/PTGS2/CD44/CLEC7A/UACA/NLRP1/TNFSF10/HIP1
GO:0032814	regulation of natural killer cell activation	4/308	35/18722	0.00251625	0.0247517	0.0199675	IL15RA/IL15/HLA-F/MICA	4	1	3	MICA	IL15RA/IL15/HLA-F
GO:0034405	response to fluid shear stress	4/308	35/18722	0.00251625	0.0247517	0.0199675	PTGS2/ETS1/SMAD7/KLF2	4	0	4		PTGS2/ETS1/SMAD7/KLF2
GO:0046640	regulation of alpha-beta T cell proliferation	4/308	35/18722	0.00251625	0.0247517	0.0199675	CD3E/EBI3/ZAP70/CD28	4	0	4		CD3E/EBI3/ZAP70/CD28
GO:1901214	regulation of neuron death	13/308	319/18722	0.00252071	0.0247517	0.0199675	FASLG/GATA3/IFNG/FOS/CCL5/MAG/CD200/CD200R1/EPHB1/WFS1/ITGA1/EGR1/HLA-F	13	3	10	MAG/EPHB1/WFS1	FASLG/GATA3/IFNG/FOS/CCL5/CD200/CD200R1/ITGA1/EGR1/HLA-F
GO:0021756	striatum development	3/308	17/18722	0.00252674	0.0247517	0.0199675	DRD2/BCL11B/INHBA	3	1	2	DRD2	BCL11B/INHBA
GO:0045591	positive regulation of regulatory T cell differentiation	3/308	17/18722	0.00252674	0.0247517	0.0199675	IFNG/HLA-DRA/FOXP3	3	0	3		IFNG/HLA-DRA/FOXP3
GO:0060263	regulation of respiratory burst	3/308	17/18722	0.00252674	0.0247517	0.0199675	CLEC7A/IGHA1/NCF1	3	0	3		CLEC7A/IGHA1/NCF1
GO:0002526	acute inflammatory response	7/308	112/18722	0.00253292	0.0247517	0.0199675	VCAM1/PTGS2/GATA3/SERPINA1/ICAM1/OSM/FUT7	7	0	7		VCAM1/PTGS2/GATA3/SERPINA1/ICAM1/OSM/FUT7
GO:0050728	negative regulation of inflammatory response	9/308	176/18722	0.00260012	0.0253387	0.020441	IL2RA/GATA3/ACOD1/NLRC3/SIGLEC10/TNFAIP6/CD200/CD200R1/FOXP3	9	0	9		IL2RA/GATA3/ACOD1/NLRC3/SIGLEC10/TNFAIP6/CD200/CD200R1/FOXP3
GO:0002708	positive regulation of lymphocyte mediated immunity	7/308	113/18722	0.00266305	0.025881	0.0208785	SH2D1B/GATA3/IL18RAP/CD28/HLA-F/HLA-DRA/FOXP3	7	0	7		SH2D1B/GATA3/IL18RAP/CD28/HLA-F/HLA-DRA/FOXP3
GO:0070997	neuron death	14/308	361/18722	0.00274693	0.0266235	0.0214775	FASLG/GATA3/IFNG/FOS/NLRP1/CCL5/MAG/CD200/CD200R1/EPHB1/WFS1/ITGA1/EGR1/HLA-F	14	3	11	MAG/EPHB1/WFS1	FASLG/GATA3/IFNG/FOS/NLRP1/CCL5/CD200/CD200R1/ITGA1/EGR1/HLA-F
GO:0001656	metanephros development	6/308	85/18722	0.00278153	0.0268659	0.0216731	ID3/GATA3/LGR4/STAT1/ROBO2/EGR1	6	3	3	ID3/LGR4/ROBO2	GATA3/STAT1/EGR1
GO:0002504	antigen processing and presentation of peptide or polysaccharide antigen via MHC class II	4/308	36/18722	0.0027946	0.0268659	0.0216731	CD74/HLA-DRA/HLA-DMB/HLA-DOA	4	0	4		CD74/HLA-DRA/HLA-DMB/HLA-DOA
GO:0002691	regulation of cellular extravasation	4/308	36/18722	0.0027946	0.0268659	0.0216731	PTAFR/ICAM1/CCL28/FUT7	4	0	4		PTAFR/ICAM1/CCL28/FUT7
GO:2000351	regulation of endothelial cell apoptotic process	5/308	59/18722	0.0028259	0.0270936	0.0218568	FASLG/GATA3/ICAM1/KDR/CD40LG	5	1	4	KDR	FASLG/GATA3/ICAM1/CD40LG
GO:0045926	negative regulation of growth	11/308	249/18722	0.00287874	0.027526	0.0222055	ESR2/MT1M/MT1A/MT1G/MT1H/MT1X/GDF15/MAG/SLIT3/INHBA/SEMA4D	11	3	8	GDF15/MAG/SLIT3	ESR2/MT1M/MT1A/MT1G/MT1H/MT1X/INHBA/SEMA4D
GO:0010950	positive regulation of endopeptidase activity	9/308	179/18722	0.00291171	0.0277667	0.0223997	LCK/FASLG/CLEC7A/PSME2/UACA/NLRP1/TNFSF10/HIP1/ACER2	9	1	8	ACER2	LCK/FASLG/CLEC7A/PSME2/UACA/NLRP1/TNFSF10/HIP1
GO:0002501	peptide antigen assembly with MHC protein complex	3/308	18/18722	0.00299546	0.0283373	0.0228601	HLA-DRA/HLA-DMB/HLA-DOA	3	0	3		HLA-DRA/HLA-DMB/HLA-DOA
GO:0002544	chronic inflammatory response	3/308	18/18722	0.00299546	0.0283373	0.0228601	VCAM1/CCL5/FOXP3	3	0	3		VCAM1/CCL5/FOXP3
GO:0030728	ovulation	3/308	18/18722	0.00299546	0.0283373	0.0228601	PTGS2/TNFAIP6/INHBA	3	0	3		PTGS2/TNFAIP6/INHBA
GO:0043029	T cell homeostasis	4/308	37/18722	0.00309332	0.0291855	0.0235443	IL2RA/JAK3/FOXP3/GPR174	4	0	4		IL2RA/JAK3/FOXP3/GPR174
GO:0009612	response to mechanical stimulus	10/308	216/18722	0.00316195	0.0297001	0.0239594	PTGS2/DRD2/ETS1/MMP14/NFKBIA/FOS/PKD1L3/RETN/MAG/STAT1	10	3	7	DRD2/PKD1L3/MAG	PTGS2/ETS1/MMP14/NFKBIA/FOS/RETN/STAT1
GO:2001056	positive regulation of cysteine-type endopeptidase activity	8/308	148/18722	0.00316456	0.0297001	0.0239594	LCK/FASLG/CLEC7A/UACA/NLRP1/TNFSF10/HIP1/ACER2	8	1	7	ACER2	LCK/FASLG/CLEC7A/UACA/NLRP1/TNFSF10/HIP1
GO:0006874	cellular calcium ion homeostasis	16/308	448/18722	0.00320331	0.0299847	0.024189	LCK/S1PR1/FASLG/P2RY6/DRD2/ATP7B/CCL8/CCL13/CCL5/SLC25A23/WFS1/CCL28/CCR6/CXCR3/P2RY10/GPR174	16	4	12	DRD2/ATP7B/SLC25A23/WFS1	LCK/S1PR1/FASLG/P2RY6/CCL8/CCL13/CCL5/CCL28/CCR6/CXCR3/P2RY10/GPR174
GO:0007260	tyrosine phosphorylation of STAT protein	6/308	88/18722	0.00330871	0.03089	0.0249193	IFNG/CCL5/JAK3/ERBB4/OSM/IL15	6	1	5	ERBB4	IFNG/CCL5/JAK3/OSM/IL15
GO:0001822	kidney development	12/308	293/18722	0.00350086	0.0319689	0.0257897	ID3/GATA3/LGR4/PYGO1/PKD1L3/SMAD7/SERPINB7/STAT1/ERBB4/ROBO2/WFS1/EGR1	12	7	5	ID3/LGR4/PYGO1/PKD1L3/ERBB4/ROBO2/WFS1	GATA3/SMAD7/SERPINB7/STAT1/EGR1
GO:0032615	interleukin-12 production	5/308	62/18722	0.00350977	0.0319689	0.0257897	CLEC7A/IFNG/JAK3/TIGIT/CD40LG	5	0	5		CLEC7A/IFNG/JAK3/TIGIT/CD40LG
GO:0032655	regulation of interleukin-12 production	5/308	62/18722	0.00350977	0.0319689	0.0257897	CLEC7A/IFNG/JAK3/TIGIT/CD40LG	5	0	5		CLEC7A/IFNG/JAK3/TIGIT/CD40LG
GO:0032731	positive regulation of interleukin-1 beta production	5/308	62/18722	0.00350977	0.0319689	0.0257897	GBP5/CLEC7A/IFNG/NLRP1/EGR1	5	0	5		GBP5/CLEC7A/IFNG/NLRP1/EGR1
GO:0048002	antigen processing and presentation of peptide antigen	5/308	62/18722	0.00350977	0.0319689	0.0257897	CD74/HLA-F/HLA-DRA/HLA-DMB/HLA-DOA	5	0	5		CD74/HLA-F/HLA-DRA/HLA-DMB/HLA-DOA
GO:0002396	MHC protein complex assembly	3/308	19/18722	0.00351416	0.0319689	0.0257897	HLA-DRA/HLA-DMB/HLA-DOA	3	0	3		HLA-DRA/HLA-DMB/HLA-DOA
GO:0002716	negative regulation of natural killer cell mediated immunity	3/308	19/18722	0.00351416	0.0319689	0.0257897	CD96/HLA-F/MICA	3	1	2	MICA	CD96/HLA-F
GO:0048245	eosinophil chemotaxis	3/308	19/18722	0.00351416	0.0319689	0.0257897	CCL8/CCL13/CCL5	3	0	3		CCL8/CCL13/CCL5
GO:0061760	antifungal innate immune response	3/308	19/18722	0.00351416	0.0319689	0.0257897	CLEC6A/CLEC4E/CLEC7A	3	0	3		CLEC6A/CLEC4E/CLEC7A
GO:1901739	regulation of myoblast fusion	3/308	19/18722	0.00351416	0.0319689	0.0257897	MYOD1/GDF15/NFATC2	3	2	1	MYOD1/GDF15	NFATC2
GO:0070664	negative regulation of leukocyte proliferation	6/308	90/18722	0.0036993	0.0335674	0.0270792	IL2RA/CCL8/CTLA4/BLK/PDCD1LG2/FOXP3	6	0	6		IL2RA/CCL8/CTLA4/BLK/PDCD1LG2/FOXP3
GO:0140632	inflammasome complex assembly	3/308	20/18722	0.00408443	0.0369677	0.0298223	GBP5/NLRC3/NLRP1	3	0	3		GBP5/NLRC3/NLRP1
GO:0055074	calcium ion homeostasis	16/308	460/18722	0.00413244	0.0373073	0.0300963	LCK/S1PR1/FASLG/P2RY6/DRD2/ATP7B/CCL8/CCL13/CCL5/SLC25A23/WFS1/CCL28/CCR6/CXCR3/P2RY10/GPR174	16	4	12	DRD2/ATP7B/SLC25A23/WFS1	LCK/S1PR1/FASLG/P2RY6/CCL8/CCL13/CCL5/CCL28/CCR6/CXCR3/P2RY10/GPR174
GO:0072577	endothelial cell apoptotic process	5/308	65/18722	0.00430504	0.0387672	0.0312739	FASLG/GATA3/ICAM1/KDR/CD40LG	5	1	4	KDR	FASLG/GATA3/ICAM1/CD40LG
GO:0032088	negative regulation of NF-kappaB transcription factor activity	6/308	93/18722	0.004348	0.0388999	0.031381	ZC3H12A/ACOD1/NFKBIA/NLRC3/CD200/FOXP3	6	0	6		ZC3H12A/ACOD1/NFKBIA/NLRC3/CD200/FOXP3
GO:0097306	cellular response to alcohol	6/308	93/18722	0.004348	0.0388999	0.031381	P2RY6/KLF2/MAP4K1/INHBA/ADCY1/GNAI1	6	2	4	ADCY1/GNAI1	P2RY6/KLF2/MAP4K1/INHBA
GO:0071241	cellular response to inorganic substance	10/308	226/18722	0.00435259	0.0388999	0.031381	PTGS2/FOS/MT1M/MT1A/MT1G/MT1H/MT1X/SLC25A23/ADCY1/NCF1	10	2	8	SLC25A23/ADCY1	PTGS2/FOS/MT1M/MT1A/MT1G/MT1H/MT1X/NCF1
GO:0072001	renal system development	12/308	302/18722	0.00445161	0.0396851	0.0320145	ID3/GATA3/LGR4/PYGO1/PKD1L3/SMAD7/SERPINB7/STAT1/ERBB4/ROBO2/WFS1/EGR1	12	7	5	ID3/LGR4/PYGO1/PKD1L3/ERBB4/ROBO2/WFS1	GATA3/SMAD7/SERPINB7/STAT1/EGR1
GO:0007411	axon guidance	10/308	227/18722	0.00448881	0.0397691	0.0320822	PLXNA2/PRKCQ/GATA3/MYPN/BCL11B/KIF5C/ROBO2/EPHB1/SLIT3/SEMA4D	10	4	6	PLXNA2/ROBO2/EPHB1/SLIT3	PRKCQ/GATA3/MYPN/BCL11B/KIF5C/SEMA4D
GO:0050691	regulation of defense response to virus by host	4/308	41/18722	0.00450575	0.0397691	0.0320822	ZC3H12A/STAT1/APOBEC3G/IL15	4	0	4		ZC3H12A/STAT1/APOBEC3G/IL15
GO:0071634	regulation of transforming growth factor beta production	4/308	41/18722	0.00450575	0.0397691	0.0320822	PTGS2/SERPINB7/CD200/FOXP3	4	0	4		PTGS2/SERPINB7/CD200/FOXP3
GO:1905521	regulation of macrophage migration	4/308	41/18722	0.00450575	0.0397691	0.0320822	MMP14/CCL5/CD200/CD200R1	4	0	4		MMP14/CCL5/CD200/CD200R1
GO:0002562	somatic diversification of immune receptors via germline recombination within a single locus	5/308	66/18722	0.00459651	0.0403699	0.0325668	BCL11B/CD28/CCR6/FOXP3/CD40LG	5	0	5		BCL11B/CD28/CCR6/FOXP3/CD40LG
GO:0016444	somatic cell DNA recombination	5/308	66/18722	0.00459651	0.0403699	0.0325668	BCL11B/CD28/CCR6/FOXP3/CD40LG	5	0	5		BCL11B/CD28/CCR6/FOXP3/CD40LG
GO:0097485	neuron projection guidance	10/308	228/18722	0.00462837	0.0405496	0.0327118	PLXNA2/PRKCQ/GATA3/MYPN/BCL11B/KIF5C/ROBO2/EPHB1/SLIT3/SEMA4D	10	4	6	PLXNA2/ROBO2/EPHB1/SLIT3	PRKCQ/GATA3/MYPN/BCL11B/KIF5C/SEMA4D
GO:0051767	nitric-oxide synthase biosynthetic process	3/308	21/18722	0.00470773	0.0410426	0.0331095	IFNG/STAT1/KDR	3	1	2	KDR	IFNG/STAT1
GO:0051769	regulation of nitric-oxide synthase biosynthetic process	3/308	21/18722	0.00470773	0.0410426	0.0331095	IFNG/STAT1/KDR	3	1	2	KDR	IFNG/STAT1
GO:0061564	axon development	16/308	467/18722	0.00476959	0.0414803	0.0334626	PTPRF/PLXNA2/PRKCQ/GATA3/MYPN/DRD2/BCL11B/SCARF1/NPTX1/MAG/KIF5C/ROBO2/EPHB1/SLIT3/ADCY1/SEMA4D	16	9	7	PTPRF/PLXNA2/DRD2/NPTX1/MAG/ROBO2/EPHB1/SLIT3/ADCY1	PRKCQ/GATA3/MYPN/BCL11B/SCARF1/KIF5C/SEMA4D
GO:0008585	female gonad development	6/308	95/18722	0.00482474	0.0417557	0.0336848	MMP14/RETN/ICAM1/ROBO2/SLIT3/INHBA	6	2	4	ROBO2/SLIT3	MMP14/RETN/ICAM1/INHBA
GO:0050764	regulation of phagocytosis	6/308	95/18722	0.00482474	0.0417557	0.0336848	IL15RA/CLEC7A/IFNG/SIRPG/IL2RB/IL15	6	0	6		IL15RA/CLEC7A/IFNG/SIRPG/IL2RB/IL15
GO:0030890	positive regulation of B cell proliferation	4/308	42/18722	0.00491661	0.0423448	0.03416	TNFRSF4/TNFSF13B/NFATC2/CD74	4	0	4		TNFRSF4/TNFSF13B/NFATC2/CD74
GO:1902895	positive regulation of pri-miRNA transcription by RNA polymerase II	4/308	42/18722	0.00491661	0.0423448	0.03416	GATA3/ETS1/FOS/EGR1	4	0	4		GATA3/ETS1/FOS/EGR1
GO:1904035	regulation of epithelial cell apoptotic process	6/308	96/18722	0.00507701	0.0436206	0.0351893	FASLG/GATA3/ICAM1/WFS1/KDR/CD40LG	6	2	4	WFS1/KDR	FASLG/GATA3/ICAM1/CD40LG
GO:0031640	killing of cells of other organism	5/308	68/18722	0.00522109	0.0446428	0.0360139	PRF1/CLEC7A/IFNG/CCL13/GNLY	5	0	5		PRF1/CLEC7A/IFNG/CCL13/GNLY
GO:0042531	positive regulation of tyrosine phosphorylation of STAT protein	5/308	68/18722	0.00522109	0.0446428	0.0360139	IFNG/CCL5/ERBB4/OSM/IL15	5	1	4	ERBB4	IFNG/CCL5/OSM/IL15
GO:0032612	interleukin-1 production	7/308	128/18722	0.00529741	0.0450787	0.0363655	ZC3H12A/GBP5/CLEC7A/IFNG/IGHD/NLRP1/EGR1	7	0	7		ZC3H12A/GBP5/CLEC7A/IFNG/IGHD/NLRP1/EGR1
GO:0032652	regulation of interleukin-1 production	7/308	128/18722	0.00529741	0.0450787	0.0363655	ZC3H12A/GBP5/CLEC7A/IFNG/IGHD/NLRP1/EGR1	7	0	7		ZC3H12A/GBP5/CLEC7A/IFNG/IGHD/NLRP1/EGR1
GO:0046636	negative regulation of alpha-beta T cell activation	4/308	43/18722	0.00535188	0.0452857	0.0365325	ZC3H12A/SMAD7/JAK3/FOXP3	4	0	4		ZC3H12A/SMAD7/JAK3/FOXP3
GO:0071604	transforming growth factor beta production	4/308	43/18722	0.00535188	0.0452857	0.0365325	PTGS2/SERPINB7/CD200/FOXP3	4	0	4		PTGS2/SERPINB7/CD200/FOXP3
GO:0032816	positive regulation of natural killer cell activation	3/308	22/18722	0.0053854	0.0452857	0.0365325	IL15RA/IL15/HLA-F	3	0	3		IL15RA/IL15/HLA-F
GO:0035584	calcium-mediated signaling using intracellular calcium source	3/308	22/18722	0.0053854	0.0452857	0.0365325	VCAM1/CCL20/KDR	3	1	2	KDR	VCAM1/CCL20
GO:0050860	negative regulation of T cell receptor signaling pathway	3/308	22/18722	0.0053854	0.0452857	0.0365325	GBP1/SLA2/UBASH3A	3	0	3		GBP1/SLA2/UBASH3A
GO:0010952	positive regulation of peptidase activity	9/308	197/18722	0.00545043	0.0457245	0.0368865	LCK/FASLG/CLEC7A/PSME2/UACA/NLRP1/TNFSF10/HIP1/ACER2	9	1	8	ACER2	LCK/FASLG/CLEC7A/PSME2/UACA/NLRP1/TNFSF10/HIP1
GO:0052548	regulation of endopeptidase activity	15/308	432/18722	0.005494	0.0459816	0.0370939	LCK/FASLG/PTGS2/SPOCK2/CD44/SERPING1/CLEC7A/PSME2/SERPINA1/UACA/NLRP1/SERPINB7/TNFSF10/HIP1/ACER2	15	1	14	ACER2	LCK/FASLG/PTGS2/SPOCK2/CD44/SERPING1/CLEC7A/PSME2/SERPINA1/UACA/NLRP1/SERPINB7/TNFSF10/HIP1
GO:0050688	regulation of defense response to virus	5/308	69/18722	0.00555488	0.046382	0.0374169	ZC3H12A/STAT1/APOBEC3G/IL15/FOXP3	5	0	5		ZC3H12A/STAT1/APOBEC3G/IL15/FOXP3
GO:2000116	regulation of cysteine-type endopeptidase activity	10/308	235/18722	0.00570351	0.0475115	0.0383281	LCK/FASLG/PTGS2/CD44/CLEC7A/UACA/NLRP1/TNFSF10/HIP1/ACER2	10	1	9	ACER2	LCK/FASLG/PTGS2/CD44/CLEC7A/UACA/NLRP1/TNFSF10/HIP1
GO:0002548	monocyte chemotaxis	5/308	70/18722	0.00590346	0.0490621	0.039579	XCL2/CCL8/CCL13/CCL5/CCL20	5	0	5		XCL2/CCL8/CCL13/CCL5/CCL20
GO:0002791	regulation of peptide secretion	9/308	200/18722	0.00600282	0.0497716	0.0401514	LRP5/DRD2/SIDT2/IFNG/GPR68/CCL5/ABCG1/CD74/BLK	9	3	6	LRP5/DRD2/SIDT2	IFNG/GPR68/CCL5/ABCG1/CD74/BLK
GO:1901617	organic hydroxy compound biosynthetic process	10/308	237/18722	0.00604398	0.0499178	0.0402693	PTAFR/GATA3/TM7SF2/DHCR7/P2RY6/IFNG/GCH1/MVD/ABCG1/ACER2	10	4	6	TM7SF2/DHCR7/MVD/ACER2	PTAFR/GATA3/P2RY6/IFNG/GCH1/ABCG1
GO:0050796	regulation of insulin secretion	8/308	165/18722	0.00607551	0.0499178	0.0402693	LRP5/DRD2/SIDT2/IFNG/GPR68/CCL5/ABCG1/BLK	8	3	5	LRP5/DRD2/SIDT2	IFNG/GPR68/CCL5/ABCG1/BLK
GO:0021544	subpallium development	3/308	23/18722	0.00611868	0.0499178	0.0402693	DRD2/BCL11B/INHBA	3	1	2	DRD2	BCL11B/INHBA
GO:0032740	positive regulation of interleukin-17 production	3/308	23/18722	0.00611868	0.0499178	0.0402693	PRKCQ/OSM/IL15	3	0	3		PRKCQ/OSM/IL15
GO:0045932	negative regulation of muscle contraction	3/308	23/18722	0.00611868	0.0499178	0.0402693	ZC3H12A/PTGS2/TNNT1	3	0	3		ZC3H12A/PTGS2/TNNT1
GO:0060143	positive regulation of syncytium formation by plasma membrane fusion	3/308	23/18722	0.00611868	0.0499178	0.0402693	MYOD1/GDF15/NFATC2	3	2	1	MYOD1/GDF15	NFATC2
GO:0072677	eosinophil migration	3/308	23/18722	0.00611868	0.0499178	0.0402693	CCL8/CCL13/CCL5	3	0	3		CCL8/CCL13/CCL5
GO:0046545	development of primary female sexual characteristics	6/308	100/18722	0.00618364	0.0503323	0.0406037	MMP14/RETN/ICAM1/ROBO2/SLIT3/INHBA	6	2	4	ROBO2/SLIT3	MMP14/RETN/ICAM1/INHBA
GO:0032722	positive regulation of chemokine production	5/308	71/18722	0.00626715	0.0508956	0.0410581	CLEC7A/IFNG/EGR1/CD74/IL17F	5	0	5		CLEC7A/IFNG/EGR1/CD74/IL17F
GO:0022602	ovulation cycle process	4/308	45/18722	0.00629812	0.0510305	0.0411669	RETN/ROBO2/SLIT3/INHBA	4	2	2	ROBO2/SLIT3	RETN/INHBA
GO:0090087	regulation of peptide transport	9/308	202/18722	0.00639441	0.051693	0.0417013	LRP5/DRD2/SIDT2/IFNG/GPR68/CCL5/ABCG1/CD74/BLK	9	3	6	LRP5/DRD2/SIDT2	IFNG/GPR68/CCL5/ABCG1/CD74/BLK
GO:0046887	positive regulation of hormone secretion	7/308	133/18722	0.00650716	0.0524852	0.0423404	DRD2/HCAR2/GPR68/RETN/ABCG1/INHBA/BLK	7	1	6	DRD2	HCAR2/GPR68/RETN/ABCG1/INHBA/BLK
GO:0001911	negative regulation of leukocyte mediated cytotoxicity	3/308	24/18722	0.00690871	0.0554724	0.0447502	IL7R/HLA-F/MICA	3	1	2	MICA	IL7R/HLA-F
GO:0002438	acute inflammatory response to antigenic stimulus	3/308	24/18722	0.00690871	0.0554724	0.0447502	GATA3/ICAM1/FUT7	3	0	3		GATA3/ICAM1/FUT7
GO:0002637	regulation of immunoglobulin production	5/308	73/18722	0.00704123	0.0564091	0.0455059	TNFRSF4/CD28/MZB1/FOXP3/CD40LG	5	0	5		TNFRSF4/CD28/MZB1/FOXP3/CD40LG
GO:0007249	I-kappaB kinase/NF-kappaB signaling	11/308	281/18722	0.00706224	0.0564503	0.0455391	ZC3H12A/FASLG/CLEC6A/CLEC7A/NFKBIA/NLRC3/RELB/STAT1/APOL3/TNFSF10/CD74	11	0	11		ZC3H12A/FASLG/CLEC6A/CLEC7A/NFKBIA/NLRC3/RELB/STAT1/APOL3/TNFSF10/CD74
GO:0031589	cell-substrate adhesion	13/308	363/18722	0.00737564	0.0588232	0.0474534	GBP1/VCAM1/SPOCK2/CD44/CD3E/MMP14/CD96/EPHB1/MELTF/KDR/CCL28/ITGA1/ACER2	13	4	9	EPHB1/MELTF/KDR/ACER2	GBP1/VCAM1/SPOCK2/CD44/CD3E/MMP14/CD96/CCL28/ITGA1
GO:0002437	inflammatory response to antigenic stimulus	5/308	74/18722	0.00745226	0.0592005	0.0477577	IL2RA/GATA3/ICAM1/CD28/FUT7	5	0	5		IL2RA/GATA3/ICAM1/CD28/FUT7
GO:0048661	positive regulation of smooth muscle cell proliferation	6/308	104/18722	0.00745623	0.0592005	0.0477577	PTAFR/S1PR1/PTGS2/P2RY6/CCL5/STAT1	6	0	6		PTAFR/S1PR1/PTGS2/P2RY6/CCL5/STAT1
GO:0050927	positive regulation of positive chemotaxis	3/308	25/18722	0.00775649	0.0613107	0.0494601	S1PR1/KDR/CXCL8	3	1	2	KDR	S1PR1/CXCL8
GO:1902932	positive regulation of alcohol biosynthetic process	3/308	25/18722	0.00775649	0.0613107	0.0494601	PTAFR/P2RY6/ABCG1	3	0	3		PTAFR/P2RY6/ABCG1

## Sheet: INF AGPATmutBSCL2mut (BP common
Common categories (from the comparisons of infected AGPAT2mut vs. infected WT; and infected BSCL2mut vs. infected WT) in the enrichment analysis for Biological Process (BP) of Gene Ontology.
ID	Description
GO:0002685	regulation of leukocyte migration
GO:0001909	leukocyte mediated cytotoxicity
GO:0006956	complement activation
GO:0050848	regulation of calcium-mediated signaling
GO:0002260	lymphocyte homeostasis
GO:0002698	negative regulation of immune effector process
GO:0046634	regulation of alpha-beta T cell activation
GO:0045619	regulation of lymphocyte differentiation
GO:0001819	positive regulation of cytokine production
GO:0002263	cell activation involved in immune response
GO:0032740	positive regulation of interleukin-17 production
GO:0045059	positive thymic T cell selection
GO:0002504	antigen processing and presentation of peptide or polysaccharide antigen via MHC class II
GO:0050900	leukocyte migration
GO:0001818	negative regulation of cytokine production
GO:0031349	positive regulation of defense response
GO:0010324	membrane invagination
GO:0097530	granulocyte migration
GO:0072503	cellular divalent inorganic cation homeostasis
GO:0019884	antigen processing and presentation of exogenous antigen
GO:0042110	T cell activation
GO:0002544	chronic inflammatory response
GO:1990868	response to chemokine
GO:0030099	myeloid cell differentiation
GO:0032655	regulation of interleukin-12 production
GO:0050901	leukocyte tethering or rolling
GO:0002725	negative regulation of T cell cytokine production
GO:0140546	defense response to symbiont
GO:0050866	negative regulation of cell activation
GO:0007249	I-kappaB kinase/NF-kappaB signaling
GO:0019932	second-messenger-mediated signaling
GO:0032633	interleukin-4 production
GO:0032816	positive regulation of natural killer cell activation
GO:0002702	positive regulation of production of molecular mediator of immune response
GO:0002764	immune response-regulating signaling pathway
GO:0032496	response to lipopolysaccharide
GO:0070372	regulation of ERK1 and ERK2 cascade
GO:0032693	negative regulation of interleukin-10 production
GO:0046209	nitric oxide metabolic process
GO:0001776	leukocyte homeostasis
GO:0030217	T cell differentiation
GO:0032652	regulation of interleukin-1 production
GO:0045621	positive regulation of lymphocyte differentiation
GO:0006874	cellular calcium ion homeostasis
GO:0071222	cellular response to lipopolysaccharide
GO:0032753	positive regulation of interleukin-4 production
GO:0050868	negative regulation of T cell activation
GO:0018212	peptidyl-tyrosine modification
GO:0071347	cellular response to interleukin-1
GO:0030098	lymphocyte differentiation
GO:0032729	positive regulation of interferon-gamma production
GO:0002377	immunoglobulin production
GO:0006968	cellular defense response
GO:0002823	negative regulation of adaptive immune response based on somatic recombination of immune receptors built from immunoglobulin superfamily domains
GO:0001906	cell killing
GO:0070232	regulation of T cell apoptotic process
GO:0048247	lymphocyte chemotaxis
GO:0071636	positive regulation of transforming growth factor beta production
GO:0002285	lymphocyte activation involved in immune response
GO:0035710	CD4-positive, alpha-beta T cell activation
GO:0030728	ovulation
GO:0002507	tolerance induction
GO:0070555	response to interleukin-1
GO:0014068	positive regulation of phosphatidylinositol 3-kinase signaling
GO:0002697	regulation of immune effector process
GO:0050671	positive regulation of lymphocyte proliferation
GO:0046651	lymphocyte proliferation
GO:1903037	regulation of leukocyte cell-cell adhesion
GO:0002429	immune response-activating cell surface receptor signaling pathway
GO:0050853	B cell receptor signaling pathway
GO:0050867	positive regulation of cell activation
GO:0014066	regulation of phosphatidylinositol 3-kinase signaling
GO:0050727	regulation of inflammatory response
GO:0032613	interleukin-10 production
GO:0002526	acute inflammatory response
GO:0002716	negative regulation of natural killer cell mediated immunity
GO:0034612	response to tumor necrosis factor
GO:0050730	regulation of peptidyl-tyrosine phosphorylation
GO:0070371	ERK1 and ERK2 cascade
GO:0051251	positive regulation of lymphocyte activation
GO:0051250	negative regulation of lymphocyte activation
GO:0051770	positive regulation of nitric-oxide synthase biosynthetic process
GO:0002517	T cell tolerance induction
GO:0006911	phagocytosis, engulfment
GO:1903131	mononuclear cell differentiation
GO:0002719	negative regulation of cytokine production involved in immune response
GO:0070098	chemokine-mediated signaling pathway
GO:0031295	T cell costimulation
GO:0043370	regulation of CD4-positive, alpha-beta T cell differentiation
GO:1903708	positive regulation of hemopoiesis
GO:0045428	regulation of nitric oxide biosynthetic process
GO:0002715	regulation of natural killer cell mediated immunity
GO:0030593	neutrophil chemotaxis
GO:2000404	regulation of T cell migration
GO:0050856	regulation of T cell receptor signaling pathway
GO:0050854	regulation of antigen receptor-mediated signaling pathway
GO:0032612	interleukin-1 production
GO:0050860	negative regulation of T cell receptor signaling pathway
GO:2000107	negative regulation of leukocyte apoptotic process
GO:0045580	regulation of T cell differentiation
GO:0002367	cytokine production involved in immune response
GO:0072577	endothelial cell apoptotic process
GO:0002262	myeloid cell homeostasis
GO:0042129	regulation of T cell proliferation
GO:2000106	regulation of leukocyte apoptotic process
GO:0002705	positive regulation of leukocyte mediated immunity
GO:0051090	regulation of DNA-binding transcription factor activity
GO:0045620	negative regulation of lymphocyte differentiation
GO:0002832	negative regulation of response to biotic stimulus
GO:1903038	negative regulation of leukocyte cell-cell adhesion
GO:0001913	T cell mediated cytotoxicity
GO:0022407	regulation of cell-cell adhesion
GO:0032722	positive regulation of chemokine production
GO:0046631	alpha-beta T cell activation
GO:0002294	CD4-positive, alpha-beta T cell differentiation involved in immune response
GO:1902106	negative regulation of leukocyte differentiation
GO:0043410	positive regulation of MAPK cascade
GO:0045089	positive regulation of innate immune response
GO:0070665	positive regulation of leukocyte proliferation
GO:0032673	regulation of interleukin-4 production
GO:0070486	leukocyte aggregation
GO:0060263	regulation of respiratory burst
GO:0042742	defense response to bacterium
GO:0002455	humoral immune response mediated by circulating immunoglobulin
GO:0032943	mononuclear cell proliferation
GO:0071674	mononuclear cell migration
GO:0045061	thymic T cell selection
GO:0071356	cellular response to tumor necrosis factor
GO:0032946	positive regulation of mononuclear cell proliferation
GO:0050864	regulation of B cell activation
GO:0071621	granulocyte chemotaxis
GO:0002501	peptide antigen assembly with MHC protein complex
GO:0032635	interleukin-6 production
GO:0046641	positive regulation of alpha-beta T cell proliferation
GO:0002768	immune response-regulating cell surface receptor signaling pathway
GO:1903707	negative regulation of hemopoiesis
GO:0050871	positive regulation of B cell activation
GO:0071887	leukocyte apoptotic process
GO:0032743	positive regulation of interleukin-2 production
GO:0009612	response to mechanical stimulus
GO:0070227	lymphocyte apoptotic process
GO:1902107	positive regulation of leukocyte differentiation
GO:0002718	regulation of cytokine production involved in immune response
GO:0009615	response to virus
GO:0002443	leukocyte mediated immunity
GO:0007162	negative regulation of cell adhesion
GO:0002460	adaptive immune response based on somatic recombination of immune receptors built from immunoglobulin superfamily domains
GO:0051767	nitric-oxide synthase biosynthetic process
GO:0045589	regulation of regulatory T cell differentiation
GO:0002707	negative regulation of lymphocyte mediated immunity
GO:0042098	T cell proliferation
GO:0002573	myeloid leukocyte differentiation
GO:0050851	antigen receptor-mediated signaling pathway
GO:0002833	positive regulation of response to biotic stimulus
GO:0048017	inositol lipid-mediated signaling
GO:0034341	response to interferon-gamma
GO:0030888	regulation of B cell proliferation
GO:0002478	antigen processing and presentation of exogenous peptide antigen
GO:0050691	regulation of defense response to virus by host
GO:0048015	phosphatidylinositol-mediated signaling
GO:0043029	T cell homeostasis
GO:0043383	negative T cell selection
GO:0072676	lymphocyte migration
GO:0046632	alpha-beta T cell differentiation
GO:1904407	positive regulation of nitric oxide metabolic process
GO:1990869	cellular response to chemokine
GO:0002293	alpha-beta T cell differentiation involved in immune response
GO:1903039	positive regulation of leukocyte cell-cell adhesion
GO:0032623	interleukin-2 production
GO:0046635	positive regulation of alpha-beta T cell activation
GO:0002695	negative regulation of leukocyte activation
GO:0045058	T cell selection
GO:0045824	negative regulation of innate immune response
GO:0042102	positive regulation of T cell proliferation
GO:0045785	positive regulation of cell adhesion
GO:0006959	humoral immune response
GO:2000514	regulation of CD4-positive, alpha-beta T cell activation
GO:0002664	regulation of T cell tolerance induction
GO:0032731	positive regulation of interleukin-1 beta production
GO:0002699	positive regulation of immune effector process
GO:0097529	myeloid leukocyte migration
GO:0030595	leukocyte chemotaxis
GO:0002820	negative regulation of adaptive immune response
GO:0002369	T cell cytokine production
GO:0002292	T cell differentiation involved in immune response
GO:2001057	reactive nitrogen species metabolic process
GO:0042100	B cell proliferation
GO:0050777	negative regulation of immune response
GO:0002710	negative regulation of T cell mediated immunity
GO:0031341	regulation of cell killing
GO:0050852	T cell receptor signaling pathway
GO:0002643	regulation of tolerance induction
GO:0002708	positive regulation of lymphocyte mediated immunity
GO:2000401	regulation of lymphocyte migration
GO:0070229	negative regulation of lymphocyte apoptotic process
GO:0050798	activated T cell proliferation
GO:0006910	phagocytosis, recognition
GO:0031294	lymphocyte costimulation
GO:0045622	regulation of T-helper cell differentiation
GO:0031343	positive regulation of cell killing
GO:0071216	cellular response to biotic stimulus
GO:0002396	MHC protein complex assembly
GO:0002366	leukocyte activation involved in immune response
GO:0007159	leukocyte cell-cell adhesion
GO:0140632	inflammasome complex assembly
GO:0050688	regulation of defense response to virus
GO:0002548	monocyte chemotaxis
GO:0050728	negative regulation of inflammatory response
GO:0008037	cell recognition
GO:0071346	cellular response to interferon-gamma
GO:0046637	regulation of alpha-beta T cell differentiation
GO:0002274	myeloid leukocyte activation
GO:0007260	tyrosine phosphorylation of STAT protein
GO:0050869	negative regulation of B cell activation
GO:0002704	negative regulation of leukocyte mediated immunity
GO:0070231	T cell apoptotic process
GO:0050731	positive regulation of peptidyl-tyrosine phosphorylation
GO:0036230	granulocyte activation
GO:0043367	CD4-positive, alpha-beta T cell differentiation
GO:0071634	regulation of transforming growth factor beta production
GO:0022408	negative regulation of cell-cell adhesion
GO:0048002	antigen processing and presentation of peptide antigen
GO:0046636	negative regulation of alpha-beta T cell activation
GO:0070663	regulation of leukocyte proliferation
GO:0001910	regulation of leukocyte mediated cytotoxicity
GO:0002381	immunoglobulin production involved in immunoglobulin-mediated immune response
GO:0002724	regulation of T cell cytokine production
GO:0019221	cytokine-mediated signaling pathway
GO:0070228	regulation of lymphocyte apoptotic process
GO:0032609	interferon-gamma production
GO:1902105	regulation of leukocyte differentiation
GO:0097305	response to alcohol
GO:0002703	regulation of leukocyte mediated immunity
GO:0045429	positive regulation of nitric oxide biosynthetic process
GO:0032732	positive regulation of interleukin-1 production
GO:0032944	regulation of mononuclear cell proliferation
GO:0045581	negative regulation of T cell differentiation
GO:1904994	regulation of leukocyte adhesion to vascular endothelial cell
GO:0032663	regulation of interleukin-2 production
GO:0032689	negative regulation of interferon-gamma production
GO:0099024	plasma membrane invagination
GO:0001562	response to protozoan
GO:0070269	pyroptosis
GO:0018108	peptidyl-tyrosine phosphorylation
GO:0016064	immunoglobulin mediated immune response
GO:0002821	positive regulation of adaptive immune response
GO:0002687	positive regulation of leukocyte migration
GO:0002819	regulation of adaptive immune response
GO:0043368	positive T cell selection
GO:0050764	regulation of phagocytosis
GO:0002637	regulation of immunoglobulin production
GO:0072538	T-helper 17 type immune response
GO:0002456	T cell mediated immunity
GO:0032755	positive regulation of interleukin-6 production
GO:0032649	regulation of interferon-gamma production
GO:0050870	positive regulation of T cell activation
GO:0070661	leukocyte proliferation
GO:0033077	T cell differentiation in thymus
GO:0002287	alpha-beta T cell activation involved in immune response
GO:0002709	regulation of T cell mediated immunity
GO:1990266	neutrophil migration
GO:0042113	B cell activation
GO:0002822	regulation of adaptive immune response based on somatic recombination of immune receptors built from immunoglobulin superfamily domains
GO:0045582	positive regulation of T cell differentiation
GO:0002683	negative regulation of immune system process
GO:1903706	regulation of hemopoiesis
GO:0006909	phagocytosis
GO:0019722	calcium-mediated signaling
GO:0019886	antigen processing and presentation of exogenous peptide antigen via MHC class II
GO:0042119	neutrophil activation
GO:0046640	regulation of alpha-beta T cell proliferation
GO:0032615	interleukin-12 production
GO:0019724	B cell mediated immunity
GO:1901654	response to ketone
GO:0032102	negative regulation of response to external stimulus
GO:0014065	phosphatidylinositol 3-kinase signaling
GO:0002440	production of molecular mediator of immune response
GO:0032814	regulation of natural killer cell activation
GO:0071219	cellular response to molecule of bacterial origin
GO:0006809	nitric oxide biosynthetic process
GO:1902895	positive regulation of pri-miRNA transcription by RNA polymerase II
GO:2000516	positive regulation of CD4-positive, alpha-beta T cell activation
GO:0031348	negative regulation of defense response
GO:0002701	negative regulation of production of molecular mediator of immune response
GO:0002831	regulation of response to biotic stimulus
GO:0032103	positive regulation of response to external stimulus
GO:0022409	positive regulation of cell-cell adhesion
GO:0002495	antigen processing and presentation of peptide antigen via MHC class II
GO:0050862	positive regulation of T cell receptor signaling pathway
GO:1905521	regulation of macrophage migration
GO:0070233	negative regulation of T cell apoptotic process
GO:0002228	natural killer cell mediated immunity
GO:0080164	regulation of nitric oxide metabolic process
GO:0035589	G protein-coupled purinergic nucleotide receptor signaling pathway
GO:0050670	regulation of lymphocyte proliferation
GO:0032653	regulation of interleukin-10 production
GO:0042832	defense response to protozoan
GO:0002696	positive regulation of leukocyte activation
GO:0072678	T cell migration
GO:0046006	regulation of activated T cell proliferation
GO:0002237	response to molecule of bacterial origin
GO:0050863	regulation of T cell activation
GO:0070664	negative regulation of leukocyte proliferation
GO:0002700	regulation of production of molecular mediator of immune response
GO:0045066	regulatory T cell differentiation
GO:2000351	regulation of endothelial cell apoptotic process
GO:0030183	B cell differentiation
GO:0055074	calcium ion homeostasis
GO:0002286	T cell activation involved in immune response
GO:0046633	alpha-beta T cell proliferation
GO:0032675	regulation of interleukin-6 production
GO:0019882	antigen processing and presentation
GO:0051607	defense response to virus
GO:0045088	regulation of innate immune response
GO:0070374	positive regulation of ERK1 and ERK2 cascade
GO:0071604	transforming growth factor beta production
GO:0061756	leukocyte adhesion to vascular endothelial cell
GO:0001911	negative regulation of leukocyte mediated cytotoxicity
GO:0002449	lymphocyte mediated immunity
GO:0002253	activation of immune response
GO:0032733	positive regulation of interleukin-10 production
GO:0048872	homeostasis of number of cells
GO:0042093	T-helper cell differentiation
GO:0060326	cell chemotaxis
GO:0050850	positive regulation of calcium-mediated signaling
GO:0006958	complement activation, classical pathway
GO:0002757	immune response-activating signal transduction
GO:0002706	regulation of lymphocyte mediated immunity
GO:0002824	positive regulation of adaptive immune response based on somatic recombination of immune receptors built from immunoglobulin superfamily domains
GO:0072111	cell proliferation involved in kidney development
GO:0034113	heterotypic cell-cell adhesion
GO:1904996	positive regulation of leukocyte adhesion to vascular endothelial cell
GO:0050766	positive regulation of phagocytosis
GO:0051769	regulation of nitric-oxide synthase biosynthetic process
GO:0050729	positive regulation of inflammatory response
GO:0019835	cytolysis
GO:0045060	negative thymic T cell selection
