# Supplementary material for: Impaired signaling pathways on Berardinelli–Seip congenital lipodystrophy macrophages during Leishmania infantum infection
Source: Sci Rep. 2024 May 16;14:11236. doi: 10.1038/s41598-024-61663-6 (PMC11099049; doi:10.1038/s41598-024-61663-6)
Supplement: Supplementary file 5 — Supplementary Table S4. [file 41598_2024_61663_MOESM5_ESM.xlsx]

## Sheet: CC AGPAT2mut
Enrichment analysis for Cellular Component of Gene Ontology. Differentialy expressed genes from uninfected AGPAT2mut vs. uninfected WT
no statistically significant categories

## Sheet: CC BSCL2mut
Enrichment analysis for Cellular Component of Gene Ontology. Differentialy expressed genes from uninfected BSCL2mut vs. uninfected WT
ID	Description	GeneRatio	BgRatio	pvalue	p.adjust	qvalue	geneID	Count	up	down	up_genes	down_genes
GO:0009897	external side of plasma membrane	22/143	421/19549	4.80139e-13	7.9703e-11	7.63168e-11	VCAM1/FASLG/IL2RA/CD163L1/CD69/IGHG2/IGHA1/IGHG1/IGHG3/IGHD/IGHV1OR15-1/IGKC/CTLA4/IGLC2/IGLC3/IL2RB/TFRC/CXCL9/HLA-F/MICA/CCR6/CXCR3	22	2	20	TFRC/MICA	VCAM1/FASLG/IL2RA/CD163L1/CD69/IGHG2/IGHA1/IGHG1/IGHG3/IGHD/IGHV1OR15-1/IGKC/CTLA4/IGLC2/IGLC3/IL2RB/CXCL9/HLA-F/CCR6/CXCR3
GO:0042571	immunoglobulin complex, circulating	9/143	77/19549	4.92161e-09	4.08493e-07	3.91138e-07	IGHG2/IGHA1/IGHG1/IGHG3/IGHD/IGHV1OR15-1/IGKC/IGLC2/IGLC3	9	0	9		IGHG2/IGHA1/IGHG1/IGHG3/IGHD/IGHV1OR15-1/IGKC/IGLC2/IGLC3
GO:0072562	blood microparticle	10/143	146/19549	1.21278e-07	6.71071e-06	6.4256e-06	IGHG2/IGHA1/IGHG1/IGHG3/IGHD/IGKC/IGKV3-15/IGLC2/IGLC3/TFRC	10	1	9	TFRC	IGHG2/IGHA1/IGHG1/IGHG3/IGHD/IGKC/IGKV3-15/IGLC2/IGLC3
GO:0019814	immunoglobulin complex	10/143	167/19549	4.25041e-07	1.76392e-05	1.68898e-05	IGHG2/IGHA1/IGHG1/IGHG3/IGHD/IGHV1OR15-1/IGKC/IGKV3-15/IGLC2/IGLC3	10	0	10		IGHG2/IGHA1/IGHG1/IGHG3/IGHD/IGHV1OR15-1/IGKC/IGKV3-15/IGLC2/IGLC3

## Sheet: MF AGPAT2mut
Enrichment analysis for Molecular Function of Gene Ontology. Differentialy expressed genes from uninfected AGPAT2mut vs. uninfected WT
no statistically significant categories

## Sheet: MF BSCL2mut
Enrichment analysis for Molecular Function of Gene Ontology. Differentialy expressed genes from uninfected BSCL2mut vs. uninfected WT
ID	Description	GeneRatio	BgRatio	pvalue	p.adjust	qvalue	geneID	Count	up	down	up_genes	down_genes
GO:0003823	antigen binding	12/140	171/18367	7.47935e-09	1.38685e-06	1.26119e-06	KLRD1/IGHG2/IGHA1/IGHG1/IGHG3/IGHD/IGHV1OR15-1/IGKC/IGKV3-15/IGLC2/IGLC3/HLA-F	12	0	12		KLRD1/IGHG2/IGHA1/IGHG1/IGHG3/IGHD/IGHV1OR15-1/IGKC/IGKV3-15/IGLC2/IGLC3/HLA-F
GO:0034987	immunoglobulin receptor binding	9/140	79/18367	8.7775e-09	1.38685e-06	1.26119e-06	IGHG2/IGHA1/IGHG1/IGHG3/IGHD/IGHV1OR15-1/IGKC/IGLC2/IGLC3	9	0	9		IGHG2/IGHA1/IGHG1/IGHG3/IGHD/IGHV1OR15-1/IGKC/IGLC2/IGLC3
GO:0140375	immune receptor activity	7/140	144/18367	0.000118561	0.0124884	0.0113569	FCGR1B/IL2RA/KLRD1/IL2RB/HLA-DOA/CCR6/CXCR3	7	0	7		FCGR1B/IL2RA/KLRD1/IL2RB/HLA-DOA/CCR6/CXCR3
GO:0030246	carbohydrate binding	9/140	271/18367	0.000236264	0.0186649	0.0169737	MRC1/KLRB1/CD69/CLEC7A/KLRD1/CLEC18A/MAG/EVA1C/ENPP2	9	1	8	MAG	MRC1/KLRB1/CD69/CLEC7A/KLRD1/CLEC18A/EVA1C/ENPP2
GO:0019955	cytokine binding	6/140	139/18367	0.000689833	0.039148	0.035601	IL2RA/ZFP36/IL2RB/IL17F/CCR6/CXCR3	6	0	6		IL2RA/ZFP36/IL2RB/IL17F/CCR6/CXCR3
GO:0019957	C-C chemokine binding	3/140	24/18367	0.000780168	0.039148	0.035601	ZFP36/CCR6/CXCR3	3	0	3		ZFP36/CCR6/CXCR3
GO:0030247	polysaccharide binding	3/140	25/18367	0.000881629	0.039148	0.035601	CLEC7A/CLEC18A/ENPP2	3	0	3		CLEC7A/CLEC18A/ENPP2
GO:0038187	pattern recognition receptor activity	3/140	26/18367	0.00099109	0.039148	0.035601	PTAFR/CLEC7A/NOD1	3	0	3		PTAFR/CLEC7A/NOD1
GO:0016628	oxidoreductase activity, acting on the CH-CH group of donors, NAD or NADP as acceptor	3/140	29/18367	0.0013698	0.0480952	0.0437375	TM7SF2/DHCR7/FASN	3	3	0	TM7SF2/DHCR7/FASN

## Sheet: BP AGPAT2mut
Enrichment analysis for Biological Process of Gene Ontology. Differentialy expressed genes from uninfected AGPAT2mut vs. uninfected WT
no statistically significant categories

## Sheet: BP BSCL2mut
Enrichment analysis for Biological Process of Gene Ontology. Differentialy expressed genes from uninfected BSCL2mut vs. uninfected WT
ID	Description	GeneRatio	BgRatio	pvalue	p.adjust	qvalue	geneID	Count	up	down	up_genes	down_genes
GO:0002443	leukocyte mediated immunity	21/136	440/18722	7.8781e-12	8.96161e-09	7.81213e-09	PTAFR/SH2D1B/GATA3/PRF1/CLEC7A/KLRD1/IGHG2/IGHA1/IGHG1/IGHG3/IGHD/IGHV1OR15-1/IGKC/IGLC2/IGLC3/TFRC/HLA-F/MICA/HLA-DOA/CCR6/FOXP3	21	2	19	TFRC/MICA	PTAFR/SH2D1B/GATA3/PRF1/CLEC7A/KLRD1/IGHG2/IGHA1/IGHG1/IGHG3/IGHD/IGHV1OR15-1/IGKC/IGLC2/IGLC3/HLA-F/HLA-DOA/CCR6/FOXP3
GO:0002449	lymphocyte mediated immunity	19/136	350/18722	9.29419e-12	8.96161e-09	7.81213e-09	SH2D1B/GATA3/PRF1/KLRD1/IGHG2/IGHA1/IGHG1/IGHG3/IGHD/IGHV1OR15-1/IGKC/IGLC2/IGLC3/TFRC/HLA-F/MICA/HLA-DOA/CCR6/FOXP3	19	2	17	TFRC/MICA	SH2D1B/GATA3/PRF1/KLRD1/IGHG2/IGHA1/IGHG1/IGHG3/IGHD/IGHV1OR15-1/IGKC/IGLC2/IGLC3/HLA-F/HLA-DOA/CCR6/FOXP3
GO:0002460	adaptive immune response based on somatic recombination of immune receptors built from immunoglobulin superfamily domains	19/136	356/18722	1.24871e-11	8.96161e-09	7.81213e-09	GATA3/PRF1/CLEC7A/KLRD1/IGHG2/IGHA1/IGHG1/IGHG3/IGHD/IGHV1OR15-1/IGKC/IGLC2/IGLC3/TFRC/HLA-F/MICA/HLA-DOA/CCR6/FOXP3	19	2	17	TFRC/MICA	GATA3/PRF1/CLEC7A/KLRD1/IGHG2/IGHA1/IGHG1/IGHG3/IGHD/IGHV1OR15-1/IGKC/IGLC2/IGLC3/HLA-F/HLA-DOA/CCR6/FOXP3
GO:0002696	positive regulation of leukocyte activation	19/136	409/18722	1.35107e-10	6.18221e-08	5.38924e-08	PTAFR/VCAM1/IL2RA/GATA3/CLEC7A/GAS6/IGHG2/IGHA1/IGHG1/IGHG3/IGHD/IGHV1OR15-1/IGKC/IGLC2/IGLC3/TFRC/HLA-F/HLA-DOA/FOXP3	19	1	18	TFRC	PTAFR/VCAM1/IL2RA/GATA3/CLEC7A/GAS6/IGHG2/IGHA1/IGHG1/IGHG3/IGHD/IGHV1OR15-1/IGKC/IGLC2/IGLC3/HLA-F/HLA-DOA/FOXP3
GO:0051251	positive regulation of lymphocyte activation	18/136	362/18722	1.43572e-10	6.18221e-08	5.38924e-08	VCAM1/IL2RA/GATA3/CLEC7A/GAS6/IGHG2/IGHA1/IGHG1/IGHG3/IGHD/IGHV1OR15-1/IGKC/IGLC2/IGLC3/TFRC/HLA-F/HLA-DOA/FOXP3	18	1	17	TFRC	VCAM1/IL2RA/GATA3/CLEC7A/GAS6/IGHG2/IGHA1/IGHG1/IGHG3/IGHD/IGHV1OR15-1/IGKC/IGLC2/IGLC3/HLA-F/HLA-DOA/FOXP3
GO:0050867	positive regulation of cell activation	19/136	420/18722	2.11696e-10	7.59635e-08	6.62199e-08	PTAFR/VCAM1/IL2RA/GATA3/CLEC7A/GAS6/IGHG2/IGHA1/IGHG1/IGHG3/IGHD/IGHV1OR15-1/IGKC/IGLC2/IGLC3/TFRC/HLA-F/HLA-DOA/FOXP3	19	1	18	TFRC	PTAFR/VCAM1/IL2RA/GATA3/CLEC7A/GAS6/IGHG2/IGHA1/IGHG1/IGHG3/IGHD/IGHV1OR15-1/IGKC/IGLC2/IGLC3/HLA-F/HLA-DOA/FOXP3
GO:0042113	B cell activation	17/136	334/18722	3.38375e-10	1.04074e-07	9.07251e-08	VCAM1/FCRL1/POU2AF1/IGHG2/IGHA1/IGHG1/IGHG3/IGHD/IGHV1OR15-1/IKZF3/IGKC/CTLA4/IGLC2/IGLC3/TFRC/CCR6/FOXP3	17	1	16	TFRC	VCAM1/FCRL1/POU2AF1/IGHG2/IGHA1/IGHG1/IGHG3/IGHD/IGHV1OR15-1/IKZF3/IGKC/CTLA4/IGLC2/IGLC3/CCR6/FOXP3
GO:0006959	humoral immune response	16/136	317/18722	1.31016e-09	3.52597e-07	3.07371e-07	GATA3/POU2AF1/IGHG2/IGHA1/IGHG1/IGHG3/IGHD/IGHV1OR15-1/CCL13/GNLY/IGKC/IGLC2/IGLC3/CXCL9/IL17F/CCR6	16	0	16		GATA3/POU2AF1/IGHG2/IGHA1/IGHG1/IGHG3/IGHD/IGHV1OR15-1/CCL13/GNLY/IGKC/IGLC2/IGLC3/CXCL9/IL17F/CCR6
GO:0050864	regulation of B cell activation	13/136	198/18722	2.16258e-09	5.17337e-07	4.5098e-07	IGHG2/IGHA1/IGHG1/IGHG3/IGHD/IGHV1OR15-1/IKZF3/IGKC/CTLA4/IGLC2/IGLC3/TFRC/FOXP3	13	1	12	TFRC	IGHG2/IGHA1/IGHG1/IGHG3/IGHD/IGHV1OR15-1/IKZF3/IGKC/CTLA4/IGLC2/IGLC3/FOXP3
GO:0006910	phagocytosis, recognition	10/136	100/18722	2.9113e-09	6.26803e-07	5.46405e-07	CLEC7A/IGHG2/IGHA1/IGHG1/IGHG3/IGHD/IGHV1OR15-1/IGKC/IGLC2/IGLC3	10	0	10		CLEC7A/IGHG2/IGHA1/IGHG1/IGHG3/IGHD/IGHV1OR15-1/IGKC/IGLC2/IGLC3
GO:0016064	immunoglobulin mediated immune response	13/136	207/18722	3.71272e-09	7.26681e-07	6.33473e-07	IGHG2/IGHA1/IGHG1/IGHG3/IGHD/IGHV1OR15-1/IGKC/IGLC2/IGLC3/TFRC/HLA-DOA/CCR6/FOXP3	13	1	12	TFRC	IGHG2/IGHA1/IGHG1/IGHG3/IGHD/IGHV1OR15-1/IGKC/IGLC2/IGLC3/HLA-DOA/CCR6/FOXP3
GO:0019724	B cell mediated immunity	13/136	210/18722	4.41939e-09	7.92912e-07	6.91208e-07	IGHG2/IGHA1/IGHG1/IGHG3/IGHD/IGHV1OR15-1/IGKC/IGLC2/IGLC3/TFRC/HLA-DOA/CCR6/FOXP3	13	1	12	TFRC	IGHG2/IGHA1/IGHG1/IGHG3/IGHD/IGHV1OR15-1/IGKC/IGLC2/IGLC3/HLA-DOA/CCR6/FOXP3
GO:0002768	immune response-regulating cell surface receptor signaling pathway	15/136	315/18722	9.7294e-09	1.55944e-06	1.35941e-06	FCGR1B/GATA3/CLEC7A/KLRD1/IGHG2/IGHA1/IGHG1/IGHG3/IGHD/IGHV1OR15-1/IGKC/CTLA4/IGLC2/IGLC3/FOXP3	15	0	15		FCGR1B/GATA3/CLEC7A/KLRD1/IGHG2/IGHA1/IGHG1/IGHG3/IGHD/IGHV1OR15-1/IGKC/CTLA4/IGLC2/IGLC3/FOXP3
GO:0008037	cell recognition	13/136	225/18722	1.01403e-08	1.55944e-06	1.35941e-06	PRF1/CLEC7A/IGHG2/IGHA1/IGHG1/IGHG3/IGHD/IGHV1OR15-1/IGKC/IGLC2/IGLC3/EPHB1/CLGN	13	2	11	EPHB1/CLGN	PRF1/CLEC7A/IGHG2/IGHA1/IGHG1/IGHG3/IGHD/IGHV1OR15-1/IGKC/IGLC2/IGLC3
GO:0002429	immune response-activating cell surface receptor signaling pathway	14/136	291/18722	2.73904e-08	3.68573e-06	3.21297e-06	GATA3/CLEC7A/KLRD1/IGHG2/IGHA1/IGHG1/IGHG3/IGHD/IGHV1OR15-1/IGKC/CTLA4/IGLC2/IGLC3/FOXP3	14	0	14		GATA3/CLEC7A/KLRD1/IGHG2/IGHA1/IGHG1/IGHG3/IGHD/IGHV1OR15-1/IGKC/CTLA4/IGLC2/IGLC3/FOXP3
GO:0002757	immune response-activating signal transduction	14/136	291/18722	2.73904e-08	3.68573e-06	3.21297e-06	GATA3/CLEC7A/KLRD1/IGHG2/IGHA1/IGHG1/IGHG3/IGHD/IGHV1OR15-1/IGKC/CTLA4/IGLC2/IGLC3/FOXP3	14	0	14		GATA3/CLEC7A/KLRD1/IGHG2/IGHA1/IGHG1/IGHG3/IGHD/IGHV1OR15-1/IGKC/CTLA4/IGLC2/IGLC3/FOXP3
GO:0042742	defense response to bacterium	15/136	350/18722	3.9466e-08	4.79682e-06	4.18155e-06	CEBPE/IGHG2/IGHA1/IGHG1/IGHG3/IGHD/IGHV1OR15-1/NLRP1/GNLY/IGKC/IGLC2/IGLC3/MICA/IL17F/NOD1	15	2	13	CEBPE/MICA	IGHG2/IGHA1/IGHG1/IGHG3/IGHD/IGHV1OR15-1/NLRP1/GNLY/IGKC/IGLC2/IGLC3/IL17F/NOD1
GO:0050853	B cell receptor signaling pathway	10/136	131/18722	4.01035e-08	4.79682e-06	4.18155e-06	IGHG2/IGHA1/IGHG1/IGHG3/IGHD/IGHV1OR15-1/IGKC/CTLA4/IGLC2/IGLC3	10	0	10		IGHG2/IGHA1/IGHG1/IGHG3/IGHD/IGHV1OR15-1/IGKC/CTLA4/IGLC2/IGLC3
GO:0006958	complement activation, classical pathway	9/136	108/18722	9.18749e-08	1.04109e-05	9.07551e-06	IGHG2/IGHA1/IGHG1/IGHG3/IGHD/IGHV1OR15-1/IGKC/IGLC2/IGLC3	9	0	9		IGHG2/IGHA1/IGHG1/IGHG3/IGHD/IGHV1OR15-1/IGKC/IGLC2/IGLC3
GO:0002253	activation of immune response	15/136	375/18722	9.72814e-08	1.04723e-05	9.12909e-06	GATA3/CLEC7A/KLRD1/IGHG2/IGHA1/IGHG1/IGHG3/IGHD/IGHV1OR15-1/IGKC/CTLA4/ZBP1/IGLC2/IGLC3/FOXP3	15	0	15		GATA3/CLEC7A/KLRD1/IGHG2/IGHA1/IGHG1/IGHG3/IGHD/IGHV1OR15-1/IGKC/CTLA4/ZBP1/IGLC2/IGLC3/FOXP3
GO:0050871	positive regulation of B cell activation	10/136	152/18722	1.63884e-07	1.6802e-05	1.46469e-05	IGHG2/IGHA1/IGHG1/IGHG3/IGHD/IGHV1OR15-1/IGKC/IGLC2/IGLC3/TFRC	10	1	9	TFRC	IGHG2/IGHA1/IGHG1/IGHG3/IGHD/IGHV1OR15-1/IGKC/IGLC2/IGLC3
GO:0050851	antigen receptor-mediated signaling pathway	12/136	240/18722	1.86758e-07	1.82768e-05	1.59325e-05	GATA3/IGHG2/IGHA1/IGHG1/IGHG3/IGHD/IGHV1OR15-1/IGKC/CTLA4/IGLC2/IGLC3/FOXP3	12	0	12		GATA3/IGHG2/IGHA1/IGHG1/IGHG3/IGHD/IGHV1OR15-1/IGKC/CTLA4/IGLC2/IGLC3/FOXP3
GO:0002455	humoral immune response mediated by circulating immunoglobulin	9/136	121/18722	2.45073e-07	2.29409e-05	1.99984e-05	IGHG2/IGHA1/IGHG1/IGHG3/IGHD/IGHV1OR15-1/IGKC/IGLC2/IGLC3	9	0	9		IGHG2/IGHA1/IGHG1/IGHG3/IGHD/IGHV1OR15-1/IGKC/IGLC2/IGLC3
GO:0002764	immune response-regulating signaling pathway	16/136	468/18722	3.00447e-07	2.69526e-05	2.34955e-05	FCGR1B/GATA3/CLEC7A/KLRD1/IGHG2/IGHA1/IGHG1/IGHG3/IGHD/IGHV1OR15-1/IGKC/CTLA4/IGLC2/IGLC3/NOD1/FOXP3	16	0	16		FCGR1B/GATA3/CLEC7A/KLRD1/IGHG2/IGHA1/IGHG1/IGHG3/IGHD/IGHV1OR15-1/IGKC/CTLA4/IGLC2/IGLC3/NOD1/FOXP3
GO:0006911	phagocytosis, engulfment	9/136	127/18722	3.70618e-07	3.19176e-05	2.78236e-05	IGHG2/IGHA1/IGHG1/IGHG3/IGHD/IGHV1OR15-1/IGKC/IGLC2/IGLC3	9	0	9		IGHG2/IGHA1/IGHG1/IGHG3/IGHD/IGHV1OR15-1/IGKC/IGLC2/IGLC3
GO:0006909	phagocytosis	13/136	308/18722	3.97383e-07	3.29064e-05	2.86856e-05	CLEC7A/GAS6/CEBPE/IGHG2/IGHA1/IGHG1/IGHG3/IGHD/IGHV1OR15-1/IGKC/IGLC2/IGLC3/IL2RB	13	1	12	CEBPE	CLEC7A/GAS6/IGHG2/IGHA1/IGHG1/IGHG3/IGHD/IGHV1OR15-1/IGKC/IGLC2/IGLC3/IL2RB
GO:0006956	complement activation	9/136	130/18722	4.52054e-07	3.60471e-05	3.14234e-05	IGHG2/IGHA1/IGHG1/IGHG3/IGHD/IGHV1OR15-1/IGKC/IGLC2/IGLC3	9	0	9		IGHG2/IGHA1/IGHG1/IGHG3/IGHD/IGHV1OR15-1/IGKC/IGLC2/IGLC3
GO:0099024	plasma membrane invagination	9/136	136/18722	6.62466e-07	5.09389e-05	4.44052e-05	IGHG2/IGHA1/IGHG1/IGHG3/IGHD/IGHV1OR15-1/IGKC/IGLC2/IGLC3	9	0	9		IGHG2/IGHA1/IGHG1/IGHG3/IGHD/IGHV1OR15-1/IGKC/IGLC2/IGLC3
GO:0010324	membrane invagination	9/136	144/18722	1.07151e-06	7.95507e-05	6.9347e-05	IGHG2/IGHA1/IGHG1/IGHG3/IGHD/IGHV1OR15-1/IGKC/IGLC2/IGLC3	9	0	9		IGHG2/IGHA1/IGHG1/IGHG3/IGHD/IGHV1OR15-1/IGKC/IGLC2/IGLC3
GO:0002705	positive regulation of leukocyte mediated immunity	8/136	134/18722	6.09301e-06	0.000437275	0.000381188	PTAFR/SH2D1B/GATA3/CLEC7A/KLRD1/TFRC/HLA-F/FOXP3	8	1	7	TFRC	PTAFR/SH2D1B/GATA3/CLEC7A/KLRD1/HLA-F/FOXP3
GO:1903131	mononuclear cell differentiation	13/136	426/18722	1.40063e-05	0.000972762	0.00084799	VCAM1/IL2RA/GATA3/POU2AF1/DTX1/GAS6/IKZF3/FASN/CTLA4/EOMES/HLA-DOA/CCR6/FOXP3	13	1	12	FASN	VCAM1/IL2RA/GATA3/POU2AF1/DTX1/GAS6/IKZF3/CTLA4/EOMES/HLA-DOA/CCR6/FOXP3
GO:0030098	lymphocyte differentiation	12/136	374/18722	1.85892e-05	0.0012507	0.00109028	VCAM1/IL2RA/GATA3/POU2AF1/DTX1/GAS6/IKZF3/CTLA4/EOMES/HLA-DOA/CCR6/FOXP3	12	0	12		VCAM1/IL2RA/GATA3/POU2AF1/DTX1/GAS6/IKZF3/CTLA4/EOMES/HLA-DOA/CCR6/FOXP3
GO:0002366	leukocyte activation involved in immune response	10/136	275/18722	3.32221e-05	0.00216749	0.00188947	PTAFR/SH2D1B/GATA3/POU2AF1/CLEC7A/EOMES/TFRC/HLA-F/CCR6/FOXP3	10	1	9	TFRC	PTAFR/SH2D1B/GATA3/POU2AF1/CLEC7A/EOMES/HLA-F/CCR6/FOXP3
GO:0001819	positive regulation of cytokine production	13/136	467/18722	3.65303e-05	0.00230953	0.00201329	PTAFR/GBP5/GATA3/POU2AF1/CLEC7A/IGHD/NLRP1/SERPINB7/TIGIT/HLA-F/IL17F/NOD1/FOXP3	13	0	13		PTAFR/GBP5/GATA3/POU2AF1/CLEC7A/IGHD/NLRP1/SERPINB7/TIGIT/HLA-F/IL17F/NOD1/FOXP3
GO:0002263	cell activation involved in immune response	10/136	279/18722	3.75446e-05	0.00230953	0.00201329	PTAFR/SH2D1B/GATA3/POU2AF1/CLEC7A/EOMES/TFRC/HLA-F/CCR6/FOXP3	10	1	9	TFRC	PTAFR/SH2D1B/GATA3/POU2AF1/CLEC7A/EOMES/HLA-F/CCR6/FOXP3
GO:0045619	regulation of lymphocyte differentiation	8/136	174/18722	4.06043e-05	0.002398	0.00209042	IL2RA/GATA3/DTX1/GAS6/IKZF3/CTLA4/HLA-DOA/FOXP3	8	0	8		IL2RA/GATA3/DTX1/GAS6/IKZF3/CTLA4/HLA-DOA/FOXP3
GO:0002703	regulation of leukocyte mediated immunity	9/136	226/18722	4.12105e-05	0.002398	0.00209042	PTAFR/SH2D1B/GATA3/CLEC7A/KLRD1/TFRC/HLA-F/MICA/FOXP3	9	2	7	TFRC/MICA	PTAFR/SH2D1B/GATA3/CLEC7A/KLRD1/HLA-F/FOXP3
GO:0002699	positive regulation of immune effector process	9/136	235/18722	5.57863e-05	0.00309717	0.0026999	PTAFR/SH2D1B/GATA3/CLEC7A/KLRD1/TFRC/HLA-F/IL17F/FOXP3	9	1	8	TFRC	PTAFR/SH2D1B/GATA3/CLEC7A/KLRD1/HLA-F/IL17F/FOXP3
GO:0042110	T cell activation	13/136	487/18722	5.61029e-05	0.00309717	0.0026999	VCAM1/IL2RA/GATA3/CLEC7A/DTX1/CTLA4/EOMES/TIGIT/TFRC/MICA/HLA-DOA/CCR6/FOXP3	13	2	11	TFRC/MICA	VCAM1/IL2RA/GATA3/CLEC7A/DTX1/CTLA4/EOMES/TIGIT/HLA-DOA/CCR6/FOXP3
GO:1904035	regulation of epithelial cell apoptotic process	6/136	96/18722	7.13631e-05	0.00384112	0.00334843	FASLG/GATA3/GAS6/ZFP36/WFS1/KDR	6	2	4	WFS1/KDR	FASLG/GATA3/GAS6/ZFP36
GO:0019835	cytolysis	4/136	32/18722	8.18018e-05	0.00426722	0.00371988	PRF1/GZMH/GZMA/MICA	4	1	3	MICA	PRF1/GZMH/GZMA
GO:0002440	production of molecular mediator of immune response	10/136	308/18722	8.58336e-05	0.00426722	0.00371988	GATA3/CLEC7A/IGKC/IGKV3-15/TFRC/HLA-F/HLA-DOA/IL17F/CCR6/FOXP3	10	1	9	TFRC	GATA3/CLEC7A/IGKC/IGKV3-15/HLA-F/HLA-DOA/IL17F/CCR6/FOXP3
GO:0032623	interleukin-2 production	5/136	62/18722	8.72075e-05	0.00426722	0.00371988	GATA3/CLEC7A/ZFP36/IL17F/FOXP3	5	0	5		GATA3/CLEC7A/ZFP36/IL17F/FOXP3
GO:0032663	regulation of interleukin-2 production	5/136	62/18722	8.72075e-05	0.00426722	0.00371988	GATA3/CLEC7A/ZFP36/IL17F/FOXP3	5	0	5		GATA3/CLEC7A/ZFP36/IL17F/FOXP3
GO:0071353	cellular response to interleukin-4	4/136	33/18722	9.25625e-05	0.0044286	0.00386056	GATA3/MRC1/FASN/RUFY4	4	1	3	FASN	GATA3/MRC1/RUFY4
GO:0070670	response to interleukin-4	4/136	36/18722	0.000131016	0.00613212	0.00534557	GATA3/MRC1/FASN/RUFY4	4	1	3	FASN	GATA3/MRC1/RUFY4
GO:0002831	regulation of response to biotic stimulus	10/136	327/18722	0.000140251	0.00642467	0.0056006	GBP5/SH2D1B/CLEC7A/KLRD1/ZBP1/HLA-F/MICA/IL17F/NOD1/FOXP3	10	1	9	MICA	GBP5/SH2D1B/CLEC7A/KLRD1/ZBP1/HLA-F/IL17F/NOD1/FOXP3
GO:0002456	T cell mediated immunity	6/136	109/18722	0.000144334	0.00647396	0.00564357	GATA3/PRF1/KLRD1/HLA-F/MICA/FOXP3	6	1	5	MICA	GATA3/PRF1/KLRD1/HLA-F/FOXP3
GO:0051250	negative regulation of lymphocyte activation	7/136	157/18722	0.000150705	0.00662181	0.00577245	IL2RA/DTX1/CTLA4/TIGIT/HLA-F/MICA/FOXP3	7	1	6	MICA	IL2RA/DTX1/CTLA4/TIGIT/HLA-F/FOXP3
GO:1903037	regulation of leukocyte cell-cell adhesion	10/136	336/18722	0.000174802	0.00742441	0.00647211	PTAFR/VCAM1/IL2RA/GATA3/DTX1/CTLA4/TIGIT/TFRC/HLA-DOA/FOXP3	10	1	9	TFRC	PTAFR/VCAM1/IL2RA/GATA3/DTX1/CTLA4/TIGIT/HLA-DOA/FOXP3
GO:0002708	positive regulation of lymphocyte mediated immunity	6/136	113/18722	0.000175869	0.00742441	0.00647211	SH2D1B/GATA3/KLRD1/TFRC/HLA-F/FOXP3	6	1	5	TFRC	SH2D1B/GATA3/KLRD1/HLA-F/FOXP3
GO:0002697	regulation of immune effector process	10/136	339/18722	0.000187805	0.00771454	0.00672502	PTAFR/SH2D1B/GATA3/CLEC7A/KLRD1/TFRC/HLA-F/MICA/IL17F/FOXP3	10	2	8	TFRC/MICA	PTAFR/SH2D1B/GATA3/CLEC7A/KLRD1/HLA-F/IL17F/FOXP3
GO:0032732	positive regulation of interleukin-1 production	5/136	73/18722	0.000189907	0.00771454	0.00672502	GBP5/CLEC7A/IGHD/NLRP1/NOD1	5	0	5		GBP5/CLEC7A/IGHD/NLRP1/NOD1
GO:0032635	interleukin-6 production	7/136	165/18722	0.000204779	0.00788013	0.00686937	PTAFR/POU2AF1/CLEC7A/GAS6/IL17F/NOD1/FOXP3	7	0	7		PTAFR/POU2AF1/CLEC7A/GAS6/IL17F/NOD1/FOXP3
GO:0032675	regulation of interleukin-6 production	7/136	165/18722	0.000204779	0.00788013	0.00686937	PTAFR/POU2AF1/CLEC7A/GAS6/IL17F/NOD1/FOXP3	7	0	7		PTAFR/POU2AF1/CLEC7A/GAS6/IL17F/NOD1/FOXP3
GO:1902105	regulation of leukocyte differentiation	9/136	279/18722	0.000204964	0.00788013	0.00686937	IL2RA/GATA3/DTX1/GAS6/FOS/IKZF3/CTLA4/HLA-DOA/FOXP3	9	0	9		IL2RA/GATA3/DTX1/GAS6/FOS/IKZF3/CTLA4/HLA-DOA/FOXP3
GO:0002706	regulation of lymphocyte mediated immunity	7/136	168/18722	0.000228701	0.00848955	0.00740062	SH2D1B/GATA3/KLRD1/TFRC/HLA-F/MICA/FOXP3	7	2	5	TFRC/MICA	SH2D1B/GATA3/KLRD1/HLA-F/FOXP3
GO:0002833	positive regulation of response to biotic stimulus	7/136	168/18722	0.000228701	0.00848955	0.00740062	GBP5/SH2D1B/CLEC7A/KLRD1/ZBP1/HLA-F/IL17F	7	0	7		GBP5/SH2D1B/CLEC7A/KLRD1/ZBP1/HLA-F/IL17F
GO:1904019	epithelial cell apoptotic process	6/136	121/18722	0.000255164	0.00931133	0.008117	FASLG/GATA3/GAS6/ZFP36/WFS1/KDR	6	2	4	WFS1/KDR	FASLG/GATA3/GAS6/ZFP36
GO:0001895	retina homeostasis	5/136	79/18722	0.000275211	0.00987549	0.00860879	ESRRB/IGHA1/IGHG3/SLC28A2/IGKC	5	0	5		ESRRB/IGHA1/IGHG3/SLC28A2/IGKC
GO:0045953	negative regulation of natural killer cell mediated cytotoxicity	3/136	18/18722	0.000282456	0.00996931	0.00869058	KLRD1/HLA-F/MICA	3	1	2	MICA	KLRD1/HLA-F
GO:0032103	positive regulation of response to external stimulus	11/136	427/18722	0.000289366	0.0100485	0.00875958	GBP5/SH2D1B/CLEC7A/KLRD1/GAS6/ZBP1/KDR/HLA-F/IL17F/CCR6/NOD1	11	1	10	KDR	GBP5/SH2D1B/CLEC7A/KLRD1/GAS6/ZBP1/HLA-F/IL17F/CCR6/NOD1
GO:0002716	negative regulation of natural killer cell mediated immunity	3/136	19/18722	0.000333638	0.0114019	0.00993945	KLRD1/HLA-F/MICA	3	1	2	MICA	KLRD1/HLA-F
GO:0032612	interleukin-1 production	6/136	128/18722	0.000345491	0.0114437	0.00997589	GBP5/CLEC7A/GAS6/IGHD/NLRP1/NOD1	6	0	6		GBP5/CLEC7A/GAS6/IGHD/NLRP1/NOD1
GO:0032652	regulation of interleukin-1 production	6/136	128/18722	0.000345491	0.0114437	0.00997589	GBP5/CLEC7A/GAS6/IGHD/NLRP1/NOD1	6	0	6		GBP5/CLEC7A/GAS6/IGHD/NLRP1/NOD1
GO:1903706	regulation of hemopoiesis	10/136	367/18722	0.0003536	0.0115349	0.0100553	IL2RA/GATA3/DTX1/GAS6/FOS/IKZF3/ZFP36/CTLA4/HLA-DOA/FOXP3	10	0	10		IL2RA/GATA3/DTX1/GAS6/FOS/IKZF3/ZFP36/CTLA4/HLA-DOA/FOXP3
GO:0043280	positive regulation of cysteine-type endopeptidase activity involved in apoptotic process	6/136	129/18722	0.000360211	0.0115751	0.0100904	FASLG/CLEC7A/UACA/NLRP1/TNFSF10/NOD1	6	0	6		FASLG/CLEC7A/UACA/NLRP1/TNFSF10/NOD1
GO:0007159	leukocyte cell-cell adhesion	10/136	371/18722	0.000385088	0.0121926	0.0106287	PTAFR/VCAM1/IL2RA/GATA3/DTX1/CTLA4/TIGIT/TFRC/HLA-DOA/FOXP3	10	1	9	TFRC	PTAFR/VCAM1/IL2RA/GATA3/DTX1/CTLA4/TIGIT/HLA-DOA/FOXP3
GO:0045089	positive regulation of innate immune response	6/136	131/18722	0.00039112	0.0122041	0.0106387	GBP5/SH2D1B/CLEC7A/KLRD1/ZBP1/HLA-F	6	0	6		GBP5/SH2D1B/CLEC7A/KLRD1/ZBP1/HLA-F
GO:0002715	regulation of natural killer cell mediated immunity	4/136	48/18722	0.000404581	0.0124437	0.0108476	SH2D1B/KLRD1/HLA-F/MICA	4	1	3	MICA	SH2D1B/KLRD1/HLA-F
GO:0071706	tumor necrosis factor superfamily cytokine production	7/136	186/18722	0.000423907	0.0125758	0.0109628	PTAFR/CLEC7A/GAS6/ZFP36/IL17F/NOD1/FOXP3	7	0	7		PTAFR/CLEC7A/GAS6/ZFP36/IL17F/NOD1/FOXP3
GO:1903555	regulation of tumor necrosis factor superfamily cytokine production	7/136	186/18722	0.000423907	0.0125758	0.0109628	PTAFR/CLEC7A/GAS6/ZFP36/IL17F/NOD1/FOXP3	7	0	7		PTAFR/CLEC7A/GAS6/ZFP36/IL17F/NOD1/FOXP3
GO:0022407	regulation of cell-cell adhesion	11/136	448/18722	0.000434058	0.0125758	0.0109628	PTAFR/PTPRU/VCAM1/IL2RA/GATA3/DTX1/CTLA4/TIGIT/TFRC/HLA-DOA/FOXP3	11	2	9	PTPRU/TFRC	PTAFR/VCAM1/IL2RA/GATA3/DTX1/CTLA4/TIGIT/HLA-DOA/FOXP3
GO:0002695	negative regulation of leukocyte activation	7/136	187/18722	0.000437765	0.0125758	0.0109628	IL2RA/DTX1/CTLA4/TIGIT/HLA-F/MICA/FOXP3	7	1	6	MICA	IL2RA/DTX1/CTLA4/TIGIT/HLA-F/FOXP3
GO:0001913	T cell mediated cytotoxicity	4/136	49/18722	0.00043808	0.0125758	0.0109628	PRF1/KLRD1/HLA-F/MICA	4	1	3	MICA	PRF1/KLRD1/HLA-F
GO:0001906	cell killing	7/136	188/18722	0.000451982	0.0126689	0.0110439	PRF1/CLEC7A/KLRD1/CCL13/GNLY/HLA-F/MICA	7	1	6	MICA	PRF1/CLEC7A/KLRD1/CCL13/GNLY/HLA-F
GO:0070269	pyroptosis	3/136	21/18722	0.000453092	0.0126689	0.0110439	NLRP1/ZBP1/GZMA	3	0	3		NLRP1/ZBP1/GZMA
GO:1904036	negative regulation of epithelial cell apoptotic process	4/136	50/18722	0.000473511	0.0130701	0.0113937	GATA3/GAS6/WFS1/KDR	4	2	2	WFS1/KDR	GATA3/GAS6
GO:0002285	lymphocyte activation involved in immune response	7/136	194/18722	0.000545226	0.0148591	0.0129532	GATA3/POU2AF1/EOMES/TFRC/HLA-F/CCR6/FOXP3	7	1	6	TFRC	GATA3/POU2AF1/EOMES/HLA-F/CCR6/FOXP3
GO:0046165	alcohol biosynthetic process	6/136	140/18722	0.000556757	0.0149837	0.0130618	PTAFR/TM7SF2/DHCR7/SPTLC3/INSIG1/EBP	6	4	2	TM7SF2/DHCR7/INSIG1/EBP	PTAFR/SPTLC3
GO:0032755	positive regulation of interleukin-6 production	5/136	93/18722	0.000585241	0.0153571	0.0133873	PTAFR/POU2AF1/CLEC7A/IL17F/NOD1	5	0	5		PTAFR/POU2AF1/CLEC7A/IL17F/NOD1
GO:0030217	T cell differentiation	8/136	257/18722	0.000587104	0.0153571	0.0133873	IL2RA/GATA3/DTX1/CTLA4/EOMES/HLA-DOA/CCR6/FOXP3	8	0	8		IL2RA/GATA3/DTX1/CTLA4/EOMES/HLA-DOA/CCR6/FOXP3
GO:0002707	negative regulation of lymphocyte mediated immunity	4/136	53/18722	0.000592029	0.0153571	0.0133873	KLRD1/HLA-F/MICA/FOXP3	4	1	3	MICA	KLRD1/HLA-F/FOXP3
GO:0006968	cellular defense response	4/136	54/18722	0.000635819	0.0162967	0.0142063	PRF1/GNLY/CXCL9/CCR6	4	0	4		PRF1/GNLY/CXCL9/CCR6
GO:0001911	negative regulation of leukocyte mediated cytotoxicity	3/136	24/18722	0.00067862	0.0170282	0.0148441	KLRD1/HLA-F/MICA	3	1	2	MICA	KLRD1/HLA-F
GO:0050863	regulation of T cell activation	9/136	329/18722	0.000680181	0.0170282	0.0148441	VCAM1/IL2RA/GATA3/DTX1/CTLA4/TIGIT/TFRC/HLA-DOA/FOXP3	9	1	8	TFRC	VCAM1/IL2RA/GATA3/DTX1/CTLA4/TIGIT/HLA-DOA/FOXP3
GO:0045580	regulation of T cell differentiation	6/136	146/18722	0.000694398	0.0171844	0.0149802	IL2RA/GATA3/DTX1/CTLA4/HLA-DOA/FOXP3	6	0	6		IL2RA/GATA3/DTX1/CTLA4/HLA-DOA/FOXP3
GO:2001056	positive regulation of cysteine-type endopeptidase activity	6/136	148/18722	0.000745692	0.018244	0.0159039	FASLG/CLEC7A/UACA/NLRP1/TNFSF10/NOD1	6	0	6		FASLG/CLEC7A/UACA/NLRP1/TNFSF10/NOD1
GO:0031341	regulation of cell killing	5/136	99/18722	0.000777962	0.0184764	0.0161065	PRF1/CLEC7A/KLRD1/HLA-F/MICA	5	1	4	MICA	PRF1/CLEC7A/KLRD1/HLA-F
GO:0006695	cholesterol biosynthetic process	4/136	57/18722	0.000780934	0.0184764	0.0161065	TM7SF2/DHCR7/INSIG1/EBP	4	4	0	TM7SF2/DHCR7/INSIG1/EBP
GO:1902653	secondary alcohol biosynthetic process	4/136	57/18722	0.000780934	0.0184764	0.0161065	TM7SF2/DHCR7/INSIG1/EBP	4	4	0	TM7SF2/DHCR7/INSIG1/EBP
GO:0043281	regulation of cysteine-type endopeptidase activity involved in apoptotic process	7/136	209/18722	0.000846252	0.0197219	0.0171922	FASLG/CLEC7A/GAS6/UACA/NLRP1/TNFSF10/NOD1	7	0	7		FASLG/CLEC7A/GAS6/UACA/NLRP1/TNFSF10/NOD1
GO:0002710	negative regulation of T cell mediated immunity	3/136	26/18722	0.000862542	0.0197219	0.0171922	KLRD1/HLA-F/FOXP3	3	0	3		KLRD1/HLA-F/FOXP3
GO:1900017	positive regulation of cytokine production involved in inflammatory response	3/136	26/18722	0.000862542	0.0197219	0.0171922	GBP5/CLEC7A/IL17F	3	0	3		GBP5/CLEC7A/IL17F
GO:0050866	negative regulation of cell activation	7/136	210/18722	0.000870219	0.0197219	0.0171922	IL2RA/DTX1/CTLA4/TIGIT/HLA-F/MICA/FOXP3	7	1	6	MICA	IL2RA/DTX1/CTLA4/TIGIT/HLA-F/FOXP3
GO:2000351	regulation of endothelial cell apoptotic process	4/136	59/18722	0.000889768	0.0199549	0.0173954	FASLG/GATA3/GAS6/KDR	4	1	3	KDR	FASLG/GATA3/GAS6
GO:0032496	response to lipopolysaccharide	9/136	343/18722	0.000913171	0.0202686	0.0176688	PTAFR/VCAM1/FASLG/MRC1/CEBPE/FOS/ZFP36/CXCL9/FOXP3	9	1	8	CEBPE	PTAFR/VCAM1/FASLG/MRC1/FOS/ZFP36/CXCL9/FOXP3
GO:0032703	negative regulation of interleukin-2 production	3/136	27/18722	0.000965227	0.0212054	0.0184855	GATA3/ZFP36/FOXP3	3	0	3		GATA3/ZFP36/FOXP3
GO:0031349	positive regulation of defense response	8/136	278/18722	0.000977759	0.0212638	0.0185364	GBP5/SH2D1B/CLEC7A/KLRD1/NPAS2/ZBP1/HLA-F/NOD1	8	1	7	NPAS2	GBP5/SH2D1B/CLEC7A/KLRD1/ZBP1/HLA-F/NOD1
GO:0032731	positive regulation of interleukin-1 beta production	4/136	62/18722	0.00107243	0.0228356	0.0199066	GBP5/CLEC7A/NLRP1/NOD1	4	0	4		GBP5/CLEC7A/NLRP1/NOD1
GO:0031342	negative regulation of cell killing	3/136	28/18722	0.00107534	0.0228356	0.0199066	KLRD1/HLA-F/MICA	3	1	2	MICA	KLRD1/HLA-F
GO:0045088	regulation of innate immune response	7/136	218/18722	0.00108186	0.0228356	0.0199066	GBP5/SH2D1B/CLEC7A/KLRD1/ZBP1/HLA-F/MICA	7	1	6	MICA	GBP5/SH2D1B/CLEC7A/KLRD1/ZBP1/HLA-F
GO:0002824	positive regulation of adaptive immune response based on somatic recombination of immune receptors built from immunoglobulin superfamily domains	5/136	107/18722	0.00110414	0.0230796	0.0201193	GATA3/CLEC7A/TFRC/HLA-F/FOXP3	5	1	4	TFRC	GATA3/CLEC7A/HLA-F/FOXP3
GO:0022409	positive regulation of cell-cell adhesion	8/136	284/18722	0.00112112	0.0231297	0.0201629	PTAFR/PTPRU/VCAM1/IL2RA/GATA3/TFRC/HLA-DOA/FOXP3	8	2	6	PTPRU/TFRC	PTAFR/VCAM1/IL2RA/GATA3/HLA-DOA/FOXP3
GO:0002704	negative regulation of leukocyte mediated immunity	4/136	63/18722	0.00113876	0.0231297	0.0201629	KLRD1/HLA-F/MICA/FOXP3	4	1	3	MICA	KLRD1/HLA-F/FOXP3
GO:0031343	positive regulation of cell killing	4/136	63/18722	0.00113876	0.0231297	0.0201629	PRF1/CLEC7A/KLRD1/HLA-F	4	0	4		PRF1/CLEC7A/KLRD1/HLA-F
GO:0016126	sterol biosynthetic process	4/136	64/18722	0.0012079	0.0243048	0.0211873	TM7SF2/DHCR7/INSIG1/EBP	4	4	0	TM7SF2/DHCR7/INSIG1/EBP
GO:0002700	regulation of production of molecular mediator of immune response	6/136	164/18722	0.00126918	0.0252817	0.0220389	GATA3/CLEC7A/TFRC/HLA-F/IL17F/FOXP3	6	1	5	TFRC	GATA3/CLEC7A/HLA-F/IL17F/FOXP3
GO:0072577	endothelial cell apoptotic process	4/136	65/18722	0.00127994	0.0252817	0.0220389	FASLG/GATA3/GAS6/KDR	4	1	3	KDR	FASLG/GATA3/GAS6
GO:0070997	neuron death	9/136	361/18722	0.00130416	0.025526	0.0222519	FASLG/GATA3/RRAS2/FOS/NLRP1/MAG/EPHB1/WFS1/HLA-F	9	4	5	RRAS2/MAG/EPHB1/WFS1	FASLG/GATA3/FOS/NLRP1/HLA-F
GO:0002821	positive regulation of adaptive immune response	5/136	112/18722	0.00135373	0.0260451	0.0227044	GATA3/CLEC7A/TFRC/HLA-F/FOXP3	5	1	4	TFRC	GATA3/CLEC7A/HLA-F/FOXP3
GO:0002237	response to molecule of bacterial origin	9/136	363/18722	0.00135488	0.0260451	0.0227044	PTAFR/VCAM1/FASLG/MRC1/CEBPE/FOS/ZFP36/CXCL9/FOXP3	9	1	8	CEBPE	PTAFR/VCAM1/FASLG/MRC1/FOS/ZFP36/CXCL9/FOXP3
GO:0002822	regulation of adaptive immune response based on somatic recombination of immune receptors built from immunoglobulin superfamily domains	6/136	168/18722	0.0014357	0.0273539	0.0238453	GATA3/CLEC7A/KLRD1/TFRC/HLA-F/FOXP3	6	1	5	TFRC	GATA3/CLEC7A/KLRD1/HLA-F/FOXP3
GO:0002717	positive regulation of natural killer cell mediated immunity	3/136	31/18722	0.0014522	0.0273539	0.0238453	SH2D1B/KLRD1/HLA-F	3	0	3		SH2D1B/KLRD1/HLA-F
GO:0009615	response to virus	9/136	367/18722	0.00146108	0.0273539	0.0238453	GATA3/PRF1/POU2AF1/NLRP1/ZBP1/APOBEC3A/CXCL9/MICA/FOXP3	9	1	8	MICA	GATA3/PRF1/POU2AF1/NLRP1/ZBP1/APOBEC3A/CXCL9/FOXP3
GO:0031640	killing of cells of other organism	4/136	68/18722	0.001514	0.0281003	0.024496	PRF1/CLEC7A/CCL13/GNLY	4	0	4		PRF1/CLEC7A/CCL13/GNLY
GO:0002702	positive regulation of production of molecular mediator of immune response	5/136	117/18722	0.0016427	0.0299724	0.0261279	GATA3/CLEC7A/TFRC/HLA-F/IL17F	5	1	4	TFRC	GATA3/CLEC7A/HLA-F/IL17F
GO:0072676	lymphocyte migration	5/136	117/18722	0.0016427	0.0299724	0.0261279	GATA3/GAS6/CCL13/CCR6/CXCR3	5	0	5		GATA3/GAS6/CCL13/CCR6/CXCR3
GO:2000116	regulation of cysteine-type endopeptidase activity	7/136	235/18722	0.0016653	0.0301293	0.0262647	FASLG/CLEC7A/GAS6/UACA/NLRP1/TNFSF10/NOD1	7	0	7		FASLG/CLEC7A/GAS6/UACA/NLRP1/TNFSF10/NOD1
GO:0002381	immunoglobulin production involved in immunoglobulin-mediated immune response	4/136	70/18722	0.00168564	0.0302432	0.0263641	TFRC/HLA-DOA/CCR6/FOXP3	4	1	3	TFRC	HLA-DOA/CCR6/FOXP3
GO:1901617	organic hydroxy compound biosynthetic process	7/136	237/18722	0.00174748	0.0310936	0.0271053	PTAFR/GATA3/TM7SF2/DHCR7/SPTLC3/INSIG1/EBP	7	4	3	TM7SF2/DHCR7/INSIG1/EBP	PTAFR/GATA3/SPTLC3
GO:0002228	natural killer cell mediated immunity	4/136	71/18722	0.00177634	0.031348	0.0273271	SH2D1B/KLRD1/HLA-F/MICA	4	1	3	MICA	SH2D1B/KLRD1/HLA-F
GO:1903039	positive regulation of leukocyte cell-cell adhesion	7/136	239/18722	0.00183278	0.0320811	0.0279661	PTAFR/VCAM1/IL2RA/GATA3/TFRC/HLA-DOA/FOXP3	7	1	6	TFRC	PTAFR/VCAM1/IL2RA/GATA3/HLA-DOA/FOXP3
GO:2000352	negative regulation of endothelial cell apoptotic process	3/136	34/18722	0.0019028	0.0330381	0.0288004	GATA3/GAS6/KDR	3	1	2	KDR	GATA3/GAS6
GO:0060326	cell chemotaxis	8/136	310/18722	0.00194828	0.0333051	0.0290331	VCAM1/GAS6/CCL13/EPHB1/KDR/CXCL9/CCR6/CXCR3	8	2	6	EPHB1/KDR	VCAM1/GAS6/CCL13/CXCL9/CCR6/CXCR3
GO:0019730	antimicrobial humoral response	5/136	122/18722	0.00197462	0.0333051	0.0290331	IGHA1/CCL13/GNLY/CXCL9/IL17F	5	0	5		IGHA1/CCL13/GNLY/CXCL9/IL17F
GO:0050868	negative regulation of T cell activation	5/136	122/18722	0.00197462	0.0333051	0.0290331	IL2RA/DTX1/CTLA4/TIGIT/FOXP3	5	0	5		IL2RA/DTX1/CTLA4/TIGIT/FOXP3
GO:0010950	positive regulation of endopeptidase activity	6/136	179/18722	0.00198005	0.0333051	0.0290331	FASLG/CLEC7A/UACA/NLRP1/TNFSF10/NOD1	6	0	6		FASLG/CLEC7A/UACA/NLRP1/TNFSF10/NOD1
GO:0032814	regulation of natural killer cell activation	3/136	35/18722	0.00207021	0.034412	0.0299981	GAS6/HLA-F/MICA	3	1	2	MICA	GAS6/HLA-F
GO:0032640	tumor necrosis factor production	6/136	181/18722	0.00209381	0.034412	0.0299981	PTAFR/CLEC7A/GAS6/ZFP36/NOD1/FOXP3	6	0	6		PTAFR/CLEC7A/GAS6/ZFP36/NOD1/FOXP3
GO:0032680	regulation of tumor necrosis factor production	6/136	181/18722	0.00209381	0.034412	0.0299981	PTAFR/CLEC7A/GAS6/ZFP36/NOD1/FOXP3	6	0	6		PTAFR/CLEC7A/GAS6/ZFP36/NOD1/FOXP3
GO:0071216	cellular response to biotic stimulus	7/136	246/18722	0.00215707	0.0351832	0.0306703	PTAFR/MRC1/CLEC7A/CEBPE/ZFP36/WFS1/CXCL9	7	2	5	CEBPE/WFS1	PTAFR/MRC1/CLEC7A/ZFP36/CXCL9
GO:0002819	regulation of adaptive immune response	6/136	183/18722	0.00221245	0.035815	0.0312212	GATA3/CLEC7A/KLRD1/TFRC/HLA-F/FOXP3	6	1	5	TFRC	GATA3/CLEC7A/KLRD1/HLA-F/FOXP3
GO:0035860	glial cell-derived neurotrophic factor receptor signaling pathway	2/136	10/18722	0.00226891	0.0361849	0.0315436	GATA3/GDF15	2	1	1	GDF15	GATA3
GO:2000510	positive regulation of dendritic cell chemotaxis	2/136	10/18722	0.00226891	0.0361849	0.0315436	GAS6/CCR6	2	0	2		GAS6/CCR6
GO:1901214	regulation of neuron death	8/136	319/18722	0.00232646	0.0368298	0.0321058	FASLG/GATA3/RRAS2/FOS/MAG/EPHB1/WFS1/HLA-F	8	4	4	RRAS2/MAG/EPHB1/WFS1	FASLG/GATA3/FOS/HLA-F
GO:0043123	positive regulation of I-kappaB kinase/NF-kappaB signaling	6/136	186/18722	0.00239983	0.0376671	0.0328357	S100A4/FASLG/CLEC7A/TNFSF10/TFRC/NOD1	6	1	5	TFRC	S100A4/FASLG/CLEC7A/TNFSF10/NOD1
GO:0002369	T cell cytokine production	3/136	37/18722	0.00243183	0.0376671	0.0328357	GATA3/HLA-F/FOXP3	3	0	3		GATA3/HLA-F/FOXP3
GO:0002724	regulation of T cell cytokine production	3/136	37/18722	0.00243183	0.0376671	0.0328357	GATA3/HLA-F/FOXP3	3	0	3		GATA3/HLA-F/FOXP3
GO:0061844	antimicrobial humoral immune response mediated by antimicrobial peptide	4/136	79/18722	0.00262702	0.0403998	0.0352179	CCL13/GNLY/CXCL9/IL17F	4	0	4		CCL13/GNLY/CXCL9/IL17F
GO:0002725	negative regulation of T cell cytokine production	2/136	11/18722	0.00275994	0.0418461	0.0364786	HLA-F/FOXP3	2	0	2		HLA-F/FOXP3
GO:0035457	cellular response to interferon-alpha	2/136	11/18722	0.00275994	0.0418461	0.0364786	GATA3/GAS6	2	0	2		GATA3/GAS6
GO:0031348	negative regulation of defense response	7/136	258/18722	0.00281442	0.0423737	0.0369386	IL2RA/GATA3/KLRD1/ZFP36/HLA-F/MICA/FOXP3	7	1	6	MICA	IL2RA/GATA3/KLRD1/ZFP36/HLA-F/FOXP3
GO:0002312	B cell activation involved in immune response	4/136	82/18722	0.00300744	0.0449655	0.0391979	POU2AF1/TFRC/CCR6/FOXP3	4	1	3	TFRC	POU2AF1/CCR6/FOXP3
GO:0010952	positive regulation of peptidase activity	6/136	197/18722	0.00319056	0.0473114	0.041243	FASLG/CLEC7A/UACA/NLRP1/TNFSF10/NOD1	6	0	6		FASLG/CLEC7A/UACA/NLRP1/TNFSF10/NOD1
GO:0051607	defense response to virus	7/136	265/18722	0.00326317	0.0473114	0.041243	PRF1/NLRP1/ZBP1/APOBEC3A/CXCL9/MICA/FOXP3	7	1	6	MICA	PRF1/NLRP1/ZBP1/APOBEC3A/CXCL9/FOXP3
GO:0140546	defense response to symbiont	7/136	265/18722	0.00326317	0.0473114	0.041243	PRF1/NLRP1/ZBP1/APOBEC3A/CXCL9/MICA/FOXP3	7	1	6	MICA	PRF1/NLRP1/ZBP1/APOBEC3A/CXCL9/FOXP3
GO:0002664	regulation of T cell tolerance induction	2/136	12/18722	0.0032962	0.0473114	0.041243	IL2RA/FOXP3	2	0	2		IL2RA/FOXP3
GO:0032908	regulation of transforming growth factor beta1 production	2/136	12/18722	0.0032962	0.0473114	0.041243	SERPINB7/FOXP3	2	0	2		SERPINB7/FOXP3
GO:2000508	regulation of dendritic cell chemotaxis	2/136	12/18722	0.0032962	0.0473114	0.041243	GAS6/CCR6	2	0	2		GAS6/CCR6
GO:0002709	regulation of T cell mediated immunity	4/136	85/18722	0.0034239	0.0488188	0.042557	GATA3/KLRD1/HLA-F/FOXP3	4	0	4		GATA3/KLRD1/HLA-F/FOXP3
GO:0032689	negative regulation of interferon-gamma production	3/136	42/18722	0.00349935	0.0495664	0.0432087	GATA3/GAS6/FOXP3	3	0	3		GATA3/GAS6/FOXP3
GO:0034341	response to interferon-gamma	5/136	141/18722	0.00369197	0.0516157	0.0449952	GBP5/FASLG/MRC1/CIITA/CCL13	5	0	5		GBP5/FASLG/MRC1/CIITA/CCL13
GO:1903038	negative regulation of leukocyte cell-cell adhesion	5/136	141/18722	0.00369197	0.0516157	0.0449952	IL2RA/DTX1/CTLA4/TIGIT/FOXP3	5	0	5		IL2RA/DTX1/CTLA4/TIGIT/FOXP3
GO:0032905	transforming growth factor beta1 production	2/136	13/18722	0.00387702	0.0531799	0.0463587	SERPINB7/FOXP3	2	0	2		SERPINB7/FOXP3
GO:0051709	regulation of killing of cells of other organism	2/136	13/18722	0.00387702	0.0531799	0.0463587	PRF1/CLEC7A	2	0	2		PRF1/CLEC7A
GO:0070098	chemokine-mediated signaling pathway	4/136	88/18722	0.00387796	0.0531799	0.0463587	CCL13/CXCL9/CCR6/CXCR3	4	0	4		CCL13/CXCL9/CCR6/CXCR3
GO:0042269	regulation of natural killer cell mediated cytotoxicity	3/136	44/18722	0.00399469	0.054434	0.0474519	KLRD1/HLA-F/MICA	3	1	2	MICA	KLRD1/HLA-F
